# Supplementary material for: The relative abundances of yeasts attractive to Drosophila suzukii differ between fruit types and are greatest on raspberries
Source: Sci Rep. 2022 Jun 20;12:10382. doi: 10.1038/s41598-022-14275-x (PMC9209449; doi:10.1038/s41598-022-14275-x)
Supplement: Supplementary file 2 — Supplementary Information 2. [file 41598_2022_14275_MOESM2_ESM.xlsx]

## Sheet: Table S1
ASV ID	taxonomy	B1G1	B1G2	B1G3	B1G4	B1G5	B1G6	B1GB1	B1GB2	B1GB3	B1GB4	B1GB5	B1GB6	B2GP1	B2GP2	B2GP3	B2GP4	B2GP5	B2GP6	B2GPB1	B2GPB2	B2GPB3	B2GPB4	B2GPB5	B2GPB6	B3P1	B3P2	B3P3	B3P4	B3P5	B3P6	B3PB1	B3PB2	B3PB3	B3PB4	B3PB5	B3PB6	B4H1	B4H2	B4H3	B4H4	B4H5	B4H6	B4HB1	B4HB2	B4HB3	B4HB4	B4HB5	B4HB6
00006c384605bd84d8955e8b20d327aa	k__Fungi;p__Basidiomycota;c__Exobasidiomycetes	0	0	0	0	18.4453	0	0	0	0	0	88.2852	0	0	0	0	0	0	0	0	0	0	46.6867	0	0	0	0	0	0	11.9048	0	0	0	0	0	0	0	0	0	0	0	0	0	0	0	0	0	0	0
00024d0a6c2ab5bd56104d3c9b594035	k__Fungi;p__Ascomycota;c__Leotiomycetes;o__Erysiphales;f__Erysiphaceae;g__Golovinomyces	0	0	0	0	0	0	0	0	0	0	0	0	0	0	0	0	0	0	0	0	0	0	0	26.087	0	0	0	0	0	0	0	16.9492	0	0	0	0	20.202	0	42.0712	46.1538	0	0	77.1429	0	36.4465	0	0	0
001474070fbb6321090573cba2a3dd4c	k__Fungi;p__Ascomycota;c__Sordariomycetes;o__Sordariales;f__Sordariaceae	0	0	0	0	0	0	0	0	0	0	0	0	0	0	0	0	0	0	0	0	0	0	0	0	0	0	0	0	0	0	0	0	0	0	0	0	0	0	0	0	0	0	0	0	0	0	0	0
0019e21eb3d025d4ccdaf6fd9d421e5a	k__Fungi;p__Ascomycota;c__Dothideomycetes;o__Capnodiales;f__Mycosphaerellaceae	0	0	0	0	0	0	0	0	146.923	0	0	0	0	0	0	0	0	0	0	0	0	0	0	0	0	0	0	0	0	0	0	0	0	0	0	0	0	0	0	0	0	0	0	0	0	0	0	0
0025d65a7a0ca5dc4692d60e8d603294	Unassigned	0	0	0	0	0	0	0	0	0	0	0	0	0	0	0	0	0	0	0	0	0	0	0	0	0	0	0	0	0	0	0	0	0	0	0	0	0	0	0	0	0	0	0	0	0	0	0	0
00796ebc8da3f892a9cc6b04d463c99d	k__Fungi;p__Ascomycota;c__Eurotiomycetes;o__Chaetothyriales	0	0	0	0	0	0	0	0	0	0	0	29.2683	0	0	0	0	0	0	0	0	0	0	0	0	0	0	0	0	0	0	0	0	0	0	0	0	0	0	0	0	0	0	0	0	0	0	0	0
00945188f674fb3ab3a8193d069948a8	k__Fungi;p__Ascomycota;c__Saccharomycetes;o__Saccharomycetales;f__Saccharomycetales_fam_Incertae_sedis	0	0	0	0	0	0	0	0	0	0	0	0	0	0	0	0	0	0	0	0	0	0	0	0	0	0	0	0	0	0	0	0	0	0	0	0	0	0	0	0	0	0	0	0	0	0	0	0
00e2838fd5cc241fa46bd7c8c920e7ed	k__Fungi;p__Ascomycota;c__Dothideomycetes;o__Pleosporales;f__Pleosporaceae;g__Bipolaris	0	0	0	0	0	0	0	0	0	0	0	0	0	0	0	0	0	2482.76	0	0	0	0	0	0	0	0	0	0	0	0	0	0	0	0	0	0	0	0	0	0	0	0	0	0	0	0	0	0
00f6cc8050f437dafc76cad64f35018f	k__Fungi;p__Ascomycota	0	0	0	0	0	0	0	0	0	0	0	0	0	0	0	0	0	0	0	0	0	0	0	0	0	0	0	0	0	0	0	0	0	0	0	0	0	0	0	0	0	0	0	0	0	0	0	0
00ff439ad24dd1142a5e466363bf677a	k__Fungi;p__Ascomycota;c__Dothideomycetes;o__Capnodiales;f__Mycosphaerellaceae;g__Septoria	0	0	0	0	0	0	0	0	0	0	0	0	0	0	0	0	0	0	0	0	0	0	0	0	0	19.3548	0	0	0	0	0	0	0	0	0	0	0	0	0	0	0	0	0	0	0	6.2696	0	0
01089001ca54aa7e1763ddfd4426d057	k__Fungi;p__Ascomycota;c__Leotiomycetes;o__Helotiales;f__Helotiales_fam_Incertae_sedis	0	0	0	0	0	0	0	0	0	0	0	0	0	0	0	0	0	0	0	0	0	0	0	0	0	0	0	0	0	0	0	0	0	0	0	0	0	0	0	0	0	0	0	0	0	0	0	0
01339ffcf03af7988be1192cd633dfdd	k__Fungi;p__Ascomycota;c__Dothideomycetes;o__Pleosporales;f__Phaeosphaeriaceae;g__Phaeosphaeria	0	0	0	0	0	0	0	0	0	0	0	0	0	0	0	0	0	0	0	0	0	0	0	0	0	0	0	0	0	0	0	0	0	0	0	0	0	0	0	0	0	0	0	0	0	0	0	0
015f226bc0523daff61e76c3f8ad0b40	k__Fungi;p__Ascomycota;c__Dothideomycetes;o__unidentified;f__unidentified;g__unidentified;s__Dothideomycetes_sp	0	0	0	0	0	0	0	0	0	0	0	0	0	0	8.2136	0	0	0	0	0	0	0	0	0	0	0	0	0	0	0	0	0	0	0	0	0	13.468	0	0	0	0	0	0	0	0	0	0	0
0168bef044e15a7faa173a3ba92bd57a	k__Fungi	0	0	0	0	0	0	0	0	0	0	16.9779	0	0	0	0	0	0	0	0	0	0	16.5663	0	0	0	0	0	0	0	0	0	0	0	0	0	0	0	0	0	0	0	0	0	0	0	0	0	0
0168e5893a516a92e232c8915229c528	k__Fungi;p__Ascomycota;c__Dothideomycetes;o__Pleosporales;f__Lophiostomataceae	0	0	0	0	0	0	0	0	0	0	0	0	0	0	0	0	0	0	0	0	0	0	0	0	0	0	0	0	0	0	0	0	0	0	0	0	0	0	0	0	0	0	0	0	0	0	0	0
0178706a89afa6572c74746f444c47f9	k__Fungi;p__Basidiomycota;c__Cystobasidiomycetes;o__Cystobasidiomycetes_ord_Incertae_sedis;f__Buckleyzymaceae;g__Buckleyzyma	0	0	0	0	0	0	0	0	0	0	0	0	0	0	0	0	0	0	0	0	0	0	0	0	0	0	0	0	0	0	0	0	0	0	0	0	0	0	0	0	0	0	0	0	0	0	0	0
018339c4a75c9432a351853428f8ea85	k__Fungi;p__Ascomycota;c__Sordariomycetes;o__Hypocreales	0	0	0	0	0	0	0	0	0	0	0	0	0	0	0	0	0	0	0	0	0	0	0	0	0	0	0	0	0	0	13.245	0	0	0	0	0	0	0	0	0	0	0	0	0	0	0	0	0
0194ac9a754f983779f4058c1b2f0ba7	k__Fungi;p__Ascomycota;c__Sordariomycetes	0	0	0	0	0	0	0	0	0	0	0	0	0	0	0	0	0	0	0	0	0	0	0	0	0	0	0	0	0	0	0	0	0	0	0	0	0	0	0	0	0	0	0	0	0	0	0	0
01a41e87504b70de8f40a0b0a86d09b1	k__Fungi;p__Basidiomycota;c__Tremellomycetes;o__Tremellales;f__Tremellales_fam_Incertae_sedis	0	0	0	0	0	0	0	0	0	0	0	0	0	0	0	0	0	0	0	0	0	0	0	0	0	0	0	0	0	0	0	0	0	0	0	0	0	0	0	0	0	0	0	0	0	0	0	0
01beaa5e52b5b4d123b8f88e9b08d817	k__Fungi;p__Ascomycota	0	0	0	0	0	0	0	0	0	81.6327	0	73.1707	0	0	0	0	0	0	0	0	0	0	0	0	0	0	0	0	0	0	0	0	0	0	0	0	0	0	0	0	0	0	0	0	0	0	0	0
01e3af7646681dd8b320ebef8c158042	k__Fungi;p__Basidiomycota;c__Agaricomycetes;o__Thelephorales;f__Thelephoraceae;g__unidentified;s__Thelephoraceae_sp	0	0	0	0	0	0	0	0	0	0	0	0	0	0	0	0	0	0	0	0	0	0	0	0	0	0	0	0	0	0	0	0	0	0	0	0	0	0	0	0	0	0	8.5714	0	0	0	0	0
0213998df720d20706f78250610438bf	Unassigned	0	0	0	0	0	0	0	0	0	0	0	0	0	0	0	0	0	0	0	0	0	0	0	0	0	0	0	0	0	0	0	0	0	0	0	0	0	0	0	0	0	0	0	0	0	0	0	0
02815c85f30cdf970e1203e768238f35	k__Fungi;p__Basidiomycota;c__Tremellomycetes;o__Tremellales;f__Tremellales_fam_Incertae_sedis;g__Tremella;s__Tremella_phaeophysciae	0	0	0	0	0	0	0	0	0	0	0	0	0	0	0	0	0	0	0	0	0	0	0	0	0	0	0	0	0	0	0	0	0	0	0	0	0	0	0	0	0	0	0	9.2764	0	0	0	0
02aac82f34d098dc72a73b9a41b0d412	k__Fungi;p__Ascomycota;c__Leotiomycetes;o__Erysiphales;f__Erysiphaceae;g__Golovinomyces	0	0	0	0	0	0	0	0	0	0	0	0	0	0	0	0	0	0	0	0	0	0	0	0	0	0	0	0	0	0	0	0	0	0	0	0	0	0	0	0	0	0	0	0	0	0	0	0
02acea3c2006f41018d49f18b64c357b	k__Fungi;p__Basidiomycota;c__Agaricomycetes;o__Corticiales;f__Corticiaceae;g__Vuilleminia	0	0	0	0	0	0	0	0	0	0	0	0	0	0	0	0	0	0	0	0	0	0	0	0	0	0	0	0	0	0	0	0	0	0	0	0	0	0	0	0	0	0	0	0	0	0	0	0
02f5ea5683bbea6d66c8e259b54e6b02	k__Fungi;p__Ascomycota;c__Leotiomycetes;o__Helotiales	0	0	0	0	0	0	0	0	0	0	0	0	0	0	0	0	0	0	0	0	0	0	0	0	0	0	0	0	0	0	0	0	0	0	0	0	0	0	0	20.5128	0	0	0	0	0	0	0	0
034f7a3e0bdf3560082a8524ce9a80df	k__Fungi;p__Ascomycota;c__Leotiomycetes;o__Helotiales	0	0	0	0	0	0	0	0	0	0	0	29.2683	0	0	0	0	0	0	0	0	0	0	0	0	0	0	0	0	0	0	0	0	0	0	0	0	0	0	0	0	0	0	0	0	0	0	0	0
0356eb6ab812e774e56b32dfa46d2a47	k__Fungi;p__Basidiomycota;c__Ustilaginomycetes;o__Ustilaginales;f__Ustilaginaceae;g__Ustilago	65.3218	0	0	0	144.928	81.6944	0	11.7096	9.2308	117.914	50.9338	19.5122	0	14.0056	53.3881	0	0	0	174.564	93.3735	97.2569	9.0361	348.684	110.145	71.8336	0	0	67.1835	0	0	0	0	23.5294	0	0	0	43.771	94.5946	42.0712	61.5385	0	0	60	126.16	123.007	131.661	99.3789	0
03ad6b5a826b66b2f2fa9a852b936b61	k__Fungi;p__Basidiomycota;c__Agaricomycetes;o__Polyporales;f__Polyporaceae	0	0	0	0	0	0	0	0	0	0	0	0	0	0	0	31.211	0	0	0	0	0	0	0	0	73.724	0	0	0	0	40.5405	0	0	0	0	0	0	0	0	0	0	0	0	0	0	0	0	0	0
03b53ab482d221c72af314b670689278	k__Fungi;p__Ascomycota;c__Dothideomycetes;o__Dothideales	0	93.6639	0	0	0	0	0	0	0	0	0	0	0	0	0	0	453.826	0	0	0	0	52.7108	0	0	0	38.7097	0	0	47.619	0	0	50.8475	0	0	0	0	0	10.8108	0	0	38.7597	0	68.5714	126.16	0	43.8871	0	0
03cc3fb9ca054392e345a88339726457	k__Fungi;p__Basidiomycota;c__Agaricomycetes;o__Agaricales;f__Psathyrellaceae;g__Parasola	0	0	0	0	0	0	0	0	0	0	0	0	0	0	0	0	0	0	314.214	0	0	0	0	0	0	0	0	0	0	0	0	0	0	0	0	0	0	0	0	0	0	0	0	0	0	0	0	0
03d1f462ae231c08fc7218934cccb542	k__Fungi;p__Zygomycota;c__Mortierellomycotina_cls_Incertae_sedis;o__Mortierellales;f__Mortierellaceae;g__Mortierella	0	0	0	0	22.3979	0	0	0	0	0	15.2801	0	0	0	69.8152	0	0	59.387	0	0	0	0	0	0	5.6711	0	0	0	0	0	0	0	0	0	0	0	0	0	0	0	0	0	0	0	0	0	12.4224	0
03e3cd3bebdae06c4b2f4c230ec99148	k__Fungi;p__Basidiomycota;c__Microbotryomycetes;o__Leucosporidiales;f__Leucosporidiaceae	0	0	0	0	0	0	165.421	0	0	0	10.1868	0	0	107.843	0	0	0	0	0	141.566	0	0	0	0	0	0	0	0	0	0	11.0375	22.5989	0	0	0	0	0	0	16.1812	0	0	47.619	0	0	0	0	149.068	158.103
045f4d30af214a2a6e759d85b733461f	k__Fungi;p__Ascomycota;c__Dothideomycetes;o__Pleosporales	0	35.8127	0	0	0	0	0	0	0	0	0	0	0	0	0	0	0	0	0	0	0	0	0	0	0	0	0	0	0	0	0	0	0	0	0	0	0	0	0	0	0	0	0	0	0	0	0	0
045fbce2de8a2da8c46164ab2357d9b0	k__Fungi;p__Ascomycota;c__Dothideomycetes;o__Myriangiales;f__Elsinoaceae	0	0	0	0	0	0	0	0	0	0	0	0	0	0	0	0	0	0	0	0	0	0	0	713.043	0	0	0	0	0	0	0	0	0	0	0	0	0	0	0	0	0	0	0	0	0	0	0	0
0465a39081e6a45a38e6174878119a66	k__Fungi;p__Ascomycota;c__Dothideomycetes;o__Dothideales	0	0	0	0	0	0	0	0	0	0	0	0	0	0	0	0	0	0	0	0	0	0	0	0	0	0	0	0	0	0	0	0	0	0	0	0	0	0	0	25.641	0	0	0	0	0	0	0	0
04870772b27a5cd790b39aced95b8e17	k__Fungi;p__Ascomycota;c__Leotiomycetes;o__Leotiomycetes_ord_Incertae_sedis;f__Myxotrichaceae;g__Oidiodendron	0	0	0	0	0	0	0	0	0	0	0	0	0	0	0	0	0	0	0	0	0	0	0	0	0	0	0	0	0	0	0	0	0	0	0	0	0	0	0	0	0	0	0	0	0	0	0	0
04b2c542d8c8328dfaec1d903c4fde22	k__Fungi;p__Ascomycota;c__Lecanoromycetes;o__Ostropales;f__Stictidaceae	0	0	0	0	0	0	0	0	0	0	0	0	0	0	0	0	0	0	0	0	0	0	0	0	0	0	0	0	0	0	0	0	0	0	0	0	0	0	0	0	0	0	0	0	0	0	0	0
0552440cc5d764c2e553350ea08274b5	k__Fungi;p__Basidiomycota;c__Agaricomycetes;o__Agaricales;f__Psathyrellaceae;g__Coprinopsis	0	0	0	0	0	0	0	0	0	0	0	0	0	0	0	0	0	0	0	0	0	0	0	0	0	0	0	0	0	0	0	0	0	0	0	0	0	0	0	0	0	0	0	0	0	0	0	0
0553fd7555cbad13b3cafee9c18a1e09	k__Fungi;p__Basidiomycota;c__Exobasidiomycetes;o__Exobasidiomycetidae_ord_Incertae_sedis;f__Exobasidiomycetidae_fam_Incertae_sedis;g__Tilletiopsis;s__Tilletiopsis_pallescens	0	0	0	0	0	0	0	0	0	0	0	0	0	0	0	0	0	0	0	0	0	0	0	0	0	0	0	0	0	0	0	0	0	0	0	0	0	0	0	0	0	0	0	0	0	0	0	0
0569de69ca610f1b539b843dafbdae15	Unassigned	0	0	0	0	0	0	0	0	0	0	0	0	0	0	0	0	0	0	0	0	0	0	0	0	0	0	0	0	0	0	0	0	0	0	0	0	0	0	0	0	0	0	0	0	0	0	0	0
05761136c1d5c01369750fdbf657f6db	k__Fungi;p__Ascomycota;c__Dothideomycetes	0	0	0	0	0	0	0	0	0	0	0	0	0	0	0	0	0	0	0	0	0	0	0	0	0	0	0	0	0	0	0	0	0	0	0	0	0	0	0	0	0	0	0	0	0	0	0	0
057b86e7d912acd64ccf1f5123554715	Unassigned	0	0	0	0	0	0	0	0	0	0	0	0	0	0	0	0	0	0	0	0	0	0	0	0	0	0	0	0	0	0	0	0	0	0	0	0	0	0	0	0	0	0	0	0	0	0	0	0
05ce6645f22d0c597d1bff6cd0539f9d	k__Fungi;p__Ascomycota	0	0	0	0	0	0	0	0	0	0	0	0	0	0	0	0	0	0	0	0	0	0	0	0	0	0	0	0	0	0	24.2826	0	0	0	0	0	0	16.2162	0	0	0	0	0	25.974	0	0	0	0
05eb77fe78ab1826bc63abee2c3d0885	k__Fungi;p__Basidiomycota;c__Agaricomycetes;o__Russulales;f__Peniophoraceae	0	0	0	0	0	0	0	0	0	0	0	0	0	0	0	0	0	0	0	0	0	0	0	0	0	0	0	20.6718	0	0	0	0	0	0	0	0	0	0	0	0	0	0	0	0	0	0	0	0
061a0f6d9719f957029aae9da02a820c	k__Fungi;p__Ascomycota;c__Dothideomycetes	0	0	0	0	0	0	0	0	0	0	0	0	0	0	0	0	0	0	0	0	0	0	0	0	0	0	0	0	0	0	0	0	0	0	0	0	0	0	0	48.7179	0	0	0	0	0	0	0	0
061eabe7a0b92df492b1bd1695fa5108	k__Fungi;p__Ascomycota;c__Leotiomycetes;o__Leotiomycetes_ord_Incertae_sedis;f__Myxotrichaceae;g__Oidiodendron	0	0	0	0	0	0	0	0	0	0	0	0	0	0	0	0	0	0	0	0	0	0	0	0	0	0	0	0	0	0	0	0	0	0	0	0	0	0	0	0	0	0	0	0	0	0	0	0
06c15394f3d73b0dda44630194b93b77	k__Fungi;p__Ascomycota;c__Dothideomycetes;o__Pleosporales;f__Lophiostomataceae	0	0	0	0	0	0	0	0	0	0	0	9.7561	0	0	0	0	0	0	0	0	0	0	0	0	0	0	26.3158	0	0	0	0	0	0	0	0	0	0	0	0	0	0	0	8.5714	16.6976	0	0	0	0
07599917574118d81b989a048402ebf5	k__Fungi;p__Basidiomycota;c__Ustilaginomycetes;o__Ustilaginales;f__Ustilaginaceae	0	0	0	0	0	0	0	0	0	0	0	0	0	0	0	0	0	0	0	0	0	0	0	0	0	0	0	0	0	0	0	0	0	0	0	0	0	0	0	0	0	0	0	0	0	0	0	0
0794b343c25cd74494a81af429ddbcfd	k__Fungi;p__Ascomycota;c__Dothideomycetes	0	0	0	0	25.0329	0	0	0	0	0	0	0	0	0	0	0	0	0	0	0	0	0	0	0	0	0	0	0	0	0	0	0	0	0	0	0	0	0	0	0	0	0	0	0	0	0	0	0
079cedec3fec99fa5815ac0649b981b8	Unassigned	0	0	0	0	0	0	0	0	0	0	0	0	0	0	0	0	0	0	0	0	0	0	0	0	0	0	0	0	0	0	0	0	0	0	0	0	0	0	0	0	0	0	0	0	0	0	0	0
07d98902b423e0a75bebd9723c4b4d9c	k__Fungi;p__Ascomycota;c__Dothideomycetes	0	0	0	0	0	0	0	0	0	0	0	0	0	0	0	0	0	0	0	0	0	0	0	0	58.6011	0	0	0	0	0	0	0	0	0	0	0	0	0	0	0	0	0	25.7143	0	0	0	0	0
07dc3a666b11dacc66be268f1c3431d8	k__Fungi;p__Ascomycota;c__Dothideomycetes;o__Capnodiales;f__Mycosphaerellaceae	0	0	0	0	0	0	0	0	0	0	0	0	0	0	0	0	0	0	0	0	0	0	0	0	0	0	0	0	0	0	0	0	0	0	0	0	0	0	0	0	0	0	0	0	0	0	0	0
084bd2cbb3daace93629d53350cb0304	k__Fungi;p__Ascomycota;c__Dothideomycetes;o__Pleosporales;f__Pleosporaceae;g__Pyrenophora	0	0	0	0	0	0	0	0	0	0	0	0	0	0	0	0	0	0	0	0	0	0	0	0	0	0	0	0	0	0	0	0	0	0	0	0	0	0	0	100	0	0	0	0	0	0	0	0
0874ecf56b4acf1fa61637212385f659	k__Fungi;p__Ascomycota	0	0	0	0	0	0	0	0	0	0	0	0	0	0	0	0	0	0	0	0	0	0	0	0	0	0	0	0	0	0	0	0	0	0	0	0	0	0	0	0	0	0	0	0	0	0	0	0
089351dec30e0ee28ad9a34229eb0d59	k__Fungi;p__Basidiomycota;c__Agaricomycetes;o__Hymenochaetales;f__Hymenochaetaceae	0	0	0	0	0	0	0	0	0	0	0	0	0	0	0	0	0	0	0	0	0	0	0	0	0	0	0	0	0	0	0	0	0	0	0	0	0	0	0	0	0	0	0	0	0	0	0	0
08ac84651104cbcce353493ada93b821	k__Fungi;p__Ascomycota;c__Dothideomycetes;o__Myriangiales;f__Elsinoaceae	0	0	0	237.548	0	0	0	0	0	0	0	0	0	0	0	0	0	0	0	0	0	0	0	0	0	0	0	0	0	0	0	0	0	0	0	0	0	0	0	0	0	0	0	0	0	0	0	0
08ec10ced3b35722be71222301205af1	k__Fungi;p__Ascomycota;c__Dothideomycetes;o__Pleosporales;f__Pleosporaceae	0	0	0	0	0	0	0	0	0	0	0	0	0	396.358	0	0	0	0	0	0	0	0	0	0	0	0	0	0	0	0	0	0	0	0	0	0	0	0	0	0	0	0	0	0	0	0	0	0
090c6b01a88ba9dea72fb8e490e13f03	k__Fungi;p__Basidiomycota;c__Exobasidiomycetes;o__Exobasidiomycetidae_ord_Incertae_sedis;f__Exobasidiomycetidae_fam_Incertae_sedis;g__Meira;s__Meira_nashicola	0	0	0	0	0	0	0	0	0	0	0	0	0	0	0	0	0	0	0	0	0	0	0	0	0	0	0	0	0	0	0	0	0	0	0	0	0	0	0	0	0	0	0	0	0	0	0	0
091d90390d70581db90c65fe16b82de8	k__Fungi;p__Ascomycota;c__Dothideomycetes;o__Capnodiales;f__Mycosphaerellaceae	0	0	0	0	10.5402	0	0	0	0	0	0	0	0	0	0	0	0	0	0	0	0	0	0	0	0	0	0	0	0	0	0	0	0	0	0	0	0	0	0	0	0	0	0	0	0	0	0	0
094e895fc36d3bce92a51ab8b902befb	k__Fungi;p__Ascomycota	0	0	0	0	0	0	0	0	0	0	0	0	0	0	0	0	0	0	0	0	0	0	0	0	0	0	0	0	47.619	0	0	0	0	0	0	0	0	97.2973	0	0	0	0	0	72.3562	0	0	0	0
09b04ceae722577ba0dfa9f6483f5891	k__Fungi;p__Basidiomycota;c__Agaricomycetes;o__Agaricales;f__Agaricaceae;g__Lycoperdon	0	0	0	0	0	0	0	0	0	0	0	0	0	0	0	0	0	0	0	0	0	0	0	0	0	0	0	0	0	0	0	0	0	0	0	0	0	0	0	0	0	0	0	0	0	0	0	0
09c7f62201e5e584422b28fa4bb73465	k__Fungi;p__Basidiomycota;c__Agaricomycetes;o__Agaricales;f__Strophariaceae;g__Pholiota	0	0	0	0	0	0	0	0	0	0	0	0	0	0	0	0	0	0	0	0	0	0	0	0	0	0	0	0	0	0	0	0	0	0	0	0	0	0	0	0	0	0	0	0	0	0	0	0
09e2e78888ea547488d36d4bf673b102	k__Fungi;p__Ascomycota;c__Sordariomycetes;o__Xylariales;f__Diatrypaceae;g__Eutypa	0	0	0	0	0	0	0	0	0	0	0	0	0	0	0	0	0	0	0	0	0	0	0	0	0	0	0	0	0	0	0	0	0	0	0	0	0	0	0	0	0	0	0	0	0	0	0	0
0a12e14e5a3ae838cd41e1f83cdfac4e	k__Fungi;p__Basidiomycota;c__Tremellomycetes;o__Tremellales;f__Bulleraceae;g__Genolevuria	0	0	0	0	0	0	0	0	0	0	0	0	0	0	0	0	0	0	0	0	0	0	0	0	0	0	0	0	0	0	0	0	0	0	0	0	0	0	0	0	0	0	0	0	0	0	0	0
0a81ab24dc1a275c4a5e433cb48616b8	k__Fungi;p__Ascomycota;c__Dothideomycetes;o__Capnodiales	0	0	0	0	0	0	0	0	0	0	0	0	0	0	0	0	0	0	0	0	0	0	0	0	0	0	0	0	0	0	0	0	0	0	0	0	0	0	0	0	0	0	0	0	0	0	0	0
0a8ae3fa2e1e6165fca67d025a4dd9ff	k__Fungi;p__Basidiomycota;c__Agaricomycetes;o__Agaricales;f__Psathyrellaceae;g__Parasola	0	0	0	0	0	0	0	0	0	0	0	0	0	0	0	0	0	0	0	0	0	0	0	0	0	0	0	0	0	0	0	0	0	0	0	0	0	0	0	0	0	0	0	0	0	0	0	0
0a9089a17513cf909f71b91a303ae1fc	k__Fungi;p__Basidiomycota;c__Exobasidiomycetes;o__Exobasidiales;f__Exobasidiaceae;g__Exobasidium	0	0	0	0	0	0	0	0	0	0	0	0	0	0	0	0	0	0	0	0	0	0	0	0	0	0	0	0	0	0	0	0	0	0	0	0	0	0	0	0	0	0	0	0	0	0	0	0
0af920589bf5646a2884e863c105b4c8	Unassigned	0	0	0	0	0	0	0	0	0	0	0	17.8862	0	0	0	0	0	0	0	0	0	0	0	0	0	0	0	0	0	0	0	0	0	0	0	0	0	0	0	0	0	0	0	0	0	0	0	0
0afad69c4cb3cf18d650889071594a48	k__Fungi;p__Ascomycota;c__Sordariomycetes;o__Hypocreales;f__Nectriaceae	0	0	0	0	0	0	0	0	0	0	0	0	0	0	45.1745	0	0	0	0	0	0	0	0	0	0	0	0	0	0	72.0721	0	0	0	0	0	49.3359	0	0	0	0	0	0	0	5.5659	0	0	0	0
0b469a77b347f317bdc7221eb0ba1714	Unassigned	0	0	0	0	0	0	0	0	0	0	0	0	0	0	0	0	0	0	0	0	0	0	0	0	0	0	0	0	0	0	0	0	0	0	0	0	0	0	0	0	0	0	0	0	0	0	0	0
0b75c26947c84d3f1928e1847e37a398	Unassigned	0	0	0	0	0	0	0	0	0	0	0	0	0	0	4.1068	0	0	0	0	0	0	0	0	0	0	0	0	0	0	9.009	0	0	0	0	0	0	30.303	0	0	0	0	0	0	3.7106	0	0	0	0
0b75fb5fd7cb4593e1a3e2cb41f84d69	k__Fungi;p__Ascomycota;c__Sordariomycetes;o__Hypocreales;f__Hypocreales_fam_Incertae_sedis	0	0	0	0	0	0	0	0	0	0	0	0	0	0	0	0	0	0	0	0	0	0	0	0	0	0	0	0	0	0	0	0	0	0	0	0	0	0	0	0	0	0	0	0	0	0	0	0
0b84616cb456b33d5428f6e361146ec9	k__Fungi;p__Ascomycota;c__Leotiomycetes;o__Erysiphales;f__Erysiphaceae;g__Podosphaera	0	0	0	0	0	0	0	0	0	0	0	0	0	0	0	0	0	0	0	0	0	0	0	0	0	0	0	0	0	0	0	0	0	0	0	0	0	0	0	0	0	0	0	0	0	0	0	0
0bb82f08c128e78ddde9bcff11a96ce9	k__Fungi;p__Basidiomycota;c__Agaricomycetes;o__Cantharellales	0	0	0	0	0	0	0	0	0	0	0	0	0	0	0	0	0	0	0	0	0	0	0	0	0	0	0	0	0	0	0	0	0	0	0	0	0	0	0	0	0	0	0	0	0	0	0	0
0bc2f7397214312804f3ddccf97e2942	k__Fungi;p__Ascomycota;c__Dothideomycetes;o__Pleosporales;f__Pleosporales_fam_Incertae_sedis;g__Periconia	0	0	0	0	0	0	0	0	0	0	0	0	0	0	0	0	0	0	0	0	0	0	0	0	0	0	0	0	0	0	0	0	0	0	0	0	0	0	0	0	0	0	0	0	0	0	0	0
0bdc1dcffbc47e99bef2b0991b896cf8	k__Fungi;p__Ascomycota;c__Leotiomycetes;o__Erysiphales;f__Erysiphaceae;g__Podosphaera	0	0	0	0	0	0	0	0	0	0	0	0	0	0	0	0	0	0	0	0	0	0	0	0	0	0	0	0	0	0	0	0	0	0	0	0	0	5.4054	0	0	0	0	0	0	0	0	0	0
0bf851126a6131c071f56f14c1ad09a0	Unassigned	0	0	0	0	0	0	0	0	0	0	0	0	0	0	0	0	0	0	0	0	0	0	0	0	0	0	0	0	0	0	0	0	0	0	0	0	0	0	0	0	0	0	0	0	0	0	0	0
0c148e95cdd4cc25d0377b634bdcb1a1	Unassigned	0	0	0	0	0	0	0	0	0	0	0	0	0	0	0	0	0	0	0	0	0	0	0	0	0	0	0	0	0	0	0	0	0	0	0	0	0	0	0	0	0	0	0	0	0	0	0	0
0c3a0589b9da4c26513b738513b36646	k__Fungi;p__Rozellomycota;c__unidentified;o__unidentified;f__unidentified;g__unidentified;s__Rozellomycota_sp	0	0	0	0	0	0	0	0	0	0	0	0	0	0	0	0	0	0	0	0	0	0	0	0	0	0	0	0	0	0	0	0	0	0	0	0	0	0	0	0	0	0	0	0	0	0	0	0
0ca85a2c6e62aca2fe083211911ee6b4	Unassigned	0	0	0	0	0	0	0	0	0	0	0	0	0	0	0	0	0	0	0	0	0	0	0	0	0	0	0	0	0	0	0	0	0	0	0	0	0	0	0	0	0	0	0	0	0	0	0	0
0ce3a9d6fe6d18c83a237f2a6ca77081	k__Fungi;p__Ascomycota;c__Dothideomycetes;o__Pleosporales;f__unidentified;g__unidentified;s__Pleosporales_sp	0	0	0	0	0	0	0	0	0	0	0	0	0	0	0	0	0	0	0	0	0	0	0	0	0	0	0	0	0	0	0	0	0	0	0	0	0	0	0	0	0	0	0	0	0	0	0	0
0ced31217c5a21f06df5f6fe45f61a29	Unassigned	0	0	0	0	0	0	0	0	0	0	0	0	0	0	0	0	0	0	0	0	0	0	0	0	0	0	0	0	0	0	0	0	0	0	0	0	0	0	0	0	0	0	0	0	0	0	0	0
0d217782404de403854ac786455b7341	k__Fungi;p__Basidiomycota;c__Agaricomycetes;o__Trechisporales;f__Hydnodontaceae;g__Luellia	0	0	0	0	0	0	0	0	0	0	0	0	0	0	0	0	0	0	0	0	0	0	0	0	0	0	0	0	0	0	0	0	0	0	0	0	0	0	0	0	0	0	0	0	0	0	0	0
0d6009d86e55e2ac474bfdfcb1ae3dfe	k__Fungi;p__Basidiomycota;c__Agaricomycetes;o__Polyporales;f__Phanerochaetaceae	0	0	0	0	0	0	0	0	0	0	0	0	0	0	0	0	0	0	0	0	0	0	0	0	0	0	0	0	0	0	0	0	0	0	0	0	0	0	0	0	0	0	0	0	0	0	0	0
0d7264a859b1eb2b00893bcf50ca0987	k__Fungi;p__Basidiomycota;c__Exobasidiomycetes;o__Entylomatales;f__Entylomataceae;g__Entyloma	0	0	0	0	0	0	0	0	0	0	0	0	0	0	0	0	0	0	0	0	0	0	0	0	0	0	0	0	0	0	0	0	0	0	0	0	0	0	0	0	0	0	0	0	0	0	0	0
0d8131ee497d6f7b0fb25023db9dd46c	k__Fungi;p__Ascomycota;c__Dothideomycetes;o__Pleosporales	0	0	0	0	0	0	0	0	0	0	0	0	0	0	0	0	0	0	0	0	0	0	0	0	0	0	0	0	0	0	0	0	0	0	0	0	0	0	0	0	0	0	0	0	0	0	0	0
0d8e0c8e28b5554b1e1b5a67b1b4128a	k__Fungi;p__Ascomycota;c__Sordariomycetes;o__Sordariales;f__Lasiosphaeriaceae	0	0	0	0	0	0	0	0	0	0	0	0	0	0	0	0	0	0	0	0	0	0	0	0	145.558	0	0	0	0	0	0	0	0	0	0	0	0	0	0	0	0	0	0	0	0	0	0	0
0d9175ab4e1b66702fa914eae3be3bc8	k__Fungi;p__Basidiomycota;c__Agaricomycetes;o__Corticiales;f__Corticiaceae;g__unidentified;s__Corticiaceae_sp	0	0	0	0	0	0	0	0	0	0	0	0	0	0	0	0	0	0	0	0	0	0	0	0	0	0	0	0	0	0	0	0	0	0	0	0	0	0	0	0	0	0	0	0	0	0	0	0
0d9633c13cac539b2518c5f5f425d004	k__Fungi;p__Basidiomycota;c__Cystobasidiomycetes;o__Cystobasidiales;f__Cystobasidiaceae;g__Cystobasidium	0	0	0	0	0	0	0	0	0	0	0	0	0	0	0	0	0	0	0	0	0	0	0	0	0	0	0	0	0	0	0	0	0	0	0	0	0	0	0	0	0	0	0	0	0	0	0	0
0dc6452376558695a3b60c80f2d3033d	k__Fungi;p__Basidiomycota;c__Agaricomycetes;o__Cantharellales;f__Ceratobasidiaceae;g__Ceratobasidium;s__Ceratobasidium_sp	0	0	0	0	0	0	0	0	0	0	0	0	0	0	0	0	0	0	0	0	0	0	0	0	0	0	0	0	0	0	0	0	0	0	0	0	0	0	0	0	0	0	0	0	0	0	0	0
0de86ebf1b0a3097c319639da470b2d6	Unassigned	0	0	0	0	0	0	0	0	0	0	0	0	0	0	0	0	0	0	0	0	0	0	0	0	0	0	0	0	0	0	0	0	0	0	0	0	0	0	0	0	0	0	0	0	0	0	0	0
0df58bf463b3971dbee2115222b3f8e7	k__Fungi;p__Basidiomycota;c__Agaricomycetes	0	0	0	0	0	0	0	0	0	0	0	0	0	0	0	0	0	0	0	0	0	0	0	0	0	0	0	0	0	0	0	0	0	0	0	0	0	0	0	0	0	0	0	0	0	0	0	0
0dfd7fad4732d1612116c2c7d5675ade	k__Fungi;p__Basidiomycota;c__Agaricomycetes;o__Agaricales;f__Psathyrellaceae;g__Psathyrella	0	0	0	0	0	0	0	0	0	0	0	0	0	0	0	0	0	0	0	0	0	0	0	0	0	0	0	0	0	0	0	0	0	0	0	0	0	0	0	0	0	0	0	0	0	0	0	0
0edc8b53fb41e6d8115de1aa15d7586d	k__Fungi;p__Ascomycota;c__Sordariomycetes;o__Sordariomycetes_ord_Incertae_sedis;f__Sordariomycetes_fam_Incertae_sedis;g__Myrmecridium	0	0	0	0	0	0	0	0	0	0	0	0	0	0	0	0	0	0	0	0	0	0	0	0	0	0	0	0	0	0	0	0	0	0	0	0	0	0	0	0	0	0	0	0	0	0	0	0
0ef23bec18f274eb2675760cf948d0d0	k__Fungi;p__Basidiomycota;c__Agaricomycetes;o__Polyporales;f__Fomitopsidaceae;g__Fibroporia	0	0	0	0	0	0	0	0	0	0	0	0	0	0	0	0	0	0	0	0	0	0	0	0	0	0	0	0	0	0	0	0	0	0	0	0	0	0	0	0	0	0	0	0	0	0	0	0
0f02a335486d676bd997cfdb7ebfc9c4	k__Fungi;p__Ascomycota;c__Sordariomycetes;o__Coniochaetales;f__Coniochaetaceae	0	0	0	0	0	0	0	0	0	0	0	0	0	0	0	0	0	0	0	0	0	0	0	0	0	0	0	0	0	0	0	0	0	0	0	0	0	0	0	0	0	0	0	0	0	21.9436	0	0
0f07194bbe99bdb3e468d87d4d203fb9	k__Fungi;p__Ascomycota;c__Dothideomycetes	0	0	0	0	0	0	0	0	0	0	0	0	0	0	0	0	0	0	0	0	0	0	0	0	0	0	0	0	0	0	0	0	0	0	0	0	0	0	0	0	0	0	0	0	0	0	0	0
0f4627c9f329d4200621a24a295e944f	Unassigned	0	0	0	0	0	0	0	0	0	0	0	0	0	0	0	0	0	0	0	0	0	0	0	0	0	0	0	0	0	0	0	0	0	0	0	0	0	0	0	0	0	0	0	0	0	0	0	0
0fdaceae5104ffd8dc4bd34a9bd3b274	k__Fungi;p__Basidiomycota;c__Wallemiomycetes;o__Wallemiales;f__Wallemiaceae;g__Wallemia	0	0	0	0	0	0	0	0	0	0	0	0	0	0	0	0	0	0	0	0	0	0	0	0	0	0	0	0	0	0	0	0	0	0	0	0	0	0	0	0	0	0	0	0	0	0	0	0
0fdcd34e4e28ef1d927af087088976fd	k__Fungi;p__Ascomycota;c__Leotiomycetes;o__Helotiales	0	0	0	0	0	0	0	0	0	0	0	11.3821	0	126.05	193.018	0	0	0	0	24.0964	4.9875	891.566	0	0	0	64.5161	0	0	0	0	61.8102	0	0	0	0	0	16.835	0	0	0	0	0	22.8571	24.1187	0	0	0	0
0fe21c94253ef3617ef8b14d60baf087	k__Fungi;p__Basidiomycota;c__Ustilaginomycetes;o__Ustilaginales;f__Ustilaginaceae	0	0	0	0	0	0	0	0	0	0	0	0	0	0	0	0	0	0	0	0	0	0	0	0	0	0	0	0	0	0	0	0	0	0	0	0	0	0	0	0	0	0	0	0	0	0	0	0
0fe6c4e8ff5e67f48523c48120eb411f	k__Fungi;p__Basidiomycota;c__Agaricomycetes;o__Agaricales;f__Entolomataceae;g__Entoloma	0	0	0	0	0	0	0	0	0	0	0	0	0	0	0	0	0	0	0	0	0	0	0	0	0	0	0	0	0	0	0	0	0	0	0	0	0	0	0	0	0	0	0	0	0	0	0	0
1010e6145c01c4e9062f9800a9454f44	k__Fungi;p__Ascomycota;c__Sordariomycetes	0	0	0	0	0	0	0	0	0	0	0	0	0	0	0	0	0	0	0	0	0	0	0	0	0	0	0	0	0	0	0	0	0	0	0	0	0	0	0	0	0	0	0	0	0	0	0	0
103a332f272ad7c77c52f1ddda06977e	k__Fungi;p__Ascomycota	0	0	0	0	0	0	0	0	0	0	0	0	0	0	0	0	0	0	0	0	0	0	0	0	0	0	0	0	0	0	0	0	0	0	0	0	0	0	0	0	0	17.8571	0	0	0	0	0	0
1052daec28f3462e6dfdb682f2155390	k__Fungi;p__Ascomycota;c__Dothideomycetes;o__Capnodiales;f__Davidiellaceae;g__Cladosporium;s__Cladosporium_langeronii	0	0	0	0	0	0	0	0	0	0	0	0	0	0	0	0	0	0	0	0	0	0	0	0	0	0	0	0	0	0	0	0	0	0	0	0	0	0	0	0	0	0	0	0	0	0	0	0
10639e650897381df7685c8069f4659d	k__Fungi;p__Ascomycota;c__Dothideomycetes;o__Pleosporales	0	0	0	0	0	0	0	0	0	0	0	0	0	0	0	0	0	0	0	0	0	0	0	0	0	0	0	0	0	0	0	0	0	0	0	0	40.404	0	0	0	0	0	0	0	0	0	0	0
10909e6b821691bb48c35074b2384980	k__Fungi;p__Ascomycota;c__Leotiomycetes;o__Leotiomycetes_ord_Incertae_sedis;f__Myxotrichaceae;g__Oidiodendron	0	0	0	0	0	0	0	0	0	0	0	0	0	0	0	0	0	0	0	0	0	0	0	0	0	0	0	0	0	0	0	0	0	0	0	0	0	0	0	0	0	0	0	0	0	0	0	0
111508e46ba6b4014e69a94391fd08fd	k__Fungi;p__Basidiomycota;c__Agaricomycetes;o__Cantharellales;f__Ceratobasidiaceae	0	0	0	0	0	0	0	0	0	0	0	0	0	0	0	0	0	0	0	0	0	0	0	0	0	0	0	0	0	0	0	0	0	0	0	0	0	0	0	0	0	0	0	0	0	0	0	0
1128814e2aa00f6d8db904b8b4e1c850	k__Fungi;p__Ascomycota;c__Dothideomycetes;o__Pleosporales;f__Lentitheciaceae;g__Darksidea	0	0	0	0	0	0	0	0	0	0	0	0	0	0	0	0	0	0	0	0	0	0	0	0	0	0	0	0	0	0	0	0	0	0	0	0	0	0	0	0	0	0	0	0	0	0	0	0
117b313c844528ca4cd066cfc22c65e9	k__Fungi;p__Basidiomycota;c__Tremellomycetes;o__Tremellales;f__Tremellales_fam_Incertae_sedis	0	0	0	0	0	33.2829	0	0	0	0	0	0	0	0	0	0	0	0	0	0	0	0	0	0	0	0	0	0	0	0	0	0	0	0	0	0	0	0	0	0	0	0	0	0	0	0	0	0
11c0768ff55b236f55db24a5c2718ca6	k__Fungi;p__Ascomycota;c__Dothideomycetes;o__Pleosporales	0	0	0	0	0	0	0	0	0	0	0	0	0	0	0	0	0	0	0	0	0	0	0	0	0	0	0	0	0	0	0	0	0	0	0	0	0	0	0	0	0	0	0	0	0	0	0	0
11e88d473f07a5f84a166c8ef43d14ea	k__Fungi;p__Ascomycota;c__Saccharomycetes;o__Saccharomycetales;f__Saccharomycetales_fam_Incertae_sedis;g__Wickerhamomyces;s__Wickerhamomyces_pijperi	0	0	0	0	0	0	0	0	0	0	0	0	0	0	0	0	0	0	0	0	0	0	0	0	0	0	0	0	0	0	0	0	0	0	0	0	0	0	0	0	0	0	0	0	0	0	0	0
122fa9b9ec09e34e71f3a49b4492bd26	Unassigned	0	0	0	0	0	0	56.0748	0	0	0	0	0	0	0	0	0	0	0	0	0	0	0	0	0	0	0	0	0	0	0	0	0	0	0	0	0	0	0	0	0	0	0	0	0	0	0	0	0
124150dfb2eec6c52f70df74f7282b38	k__Fungi;p__Basidiomycota;c__Agaricomycetes;o__Trechisporales;f__Hydnodontaceae;g__Sistotremastrum;s__Sistotremastrum_sp	0	0	0	0	0	0	0	0	0	0	0	0	0	0	0	0	0	0	0	0	0	0	0	0	0	0	21.0526	0	0	0	0	0	0	0	0	0	0	0	0	0	0	0	0	0	0	0	0	0
12511cab22acf34bf6d57dc9ba236bf3	k__Fungi;p__Ascomycota;c__Dothideomycetes;o__Capnodiales	0	0	0	0	137.022	0	0	0	0	0	0	0	0	0	0	0	0	0	0	0	0	0	0	0	0	0	0	0	0	0	0	0	0	0	0	0	0	0	0	0	0	0	0	0	0	0	0	0
12c309c07bef0b1287eaa721ad0ea80a	k__Fungi;p__Ascomycota;c__Dothideomycetes;o__Capnodiales	0	0	0	0	0	0	0	0	0	0	0	0	0	0	0	0	0	0	0	0	0	0	0	0	0	0	0	0	0	0	0	0	0	0	0	0	0	0	0	0	0	0	0	0	0	0	0	0
1305937574773a5e887c7b36a16e066c	k__Fungi;p__Ascomycota;c__Dothideomycetes;o__Capnodiales;f__Davidiellaceae;g__Cladosporium	0	0	0	0	0	0	0	0	0	0	0	0	0	0	0	0	0	0	0	0	0	0	0	0	0	0	0	0	0	0	0	0	0	0	0	0	0	237.838	0	0	0	0	37.1429	256.03	0	0	0	0
13071da8c14499b691fedc418b216f48	Unassigned	0	0	0	0	0	0	0	0	0	0	0	0	0	0	0	0	0	0	0	0	0	0	0	0	0	0	0	0	0	0	0	0	0	0	0	0	0	0	0	0	0	0	0	0	0	0	0	0
130872c841a26743584ebd2169053a70	Unassigned	0	0	0	0	0	0	0	0	0	0	0	0	0	0	0	0	0	0	0	0	0	0	0	0	0	0	0	0	0	0	0	0	0	0	0	0	0	0	0	0	0	0	0	0	0	0	0	0
1308ffc5cdf1fbd4ae2e6832329b69e4	k__Fungi;p__Basidiomycota;c__Tremellomycetes;o__Tremellales;f__Tremellales_fam_Incertae_sedis	0	0	0	0	0	0	0	0	0	0	0	0	0	0	0	0	0	0	0	0	0	0	0	0	0	0	0	0	0	0	0	0	0	0	0	0	0	0	0	0	0	0	0	0	0	0	0	0
130c594491cc89d41b19bcc98e35bef9	k__Fungi;p__Ascomycota;c__Leotiomycetes;o__Helotiales	31.7003	0	0	0	0	0	0	0	0	0	0	0	0	0	0	0	0	0	0	0	0	0	0	0	0	0	0	0	0	0	0	0	0	0	0	0	0	0	0	0	0	0	0	0	0	0	0	0
131ec62b3b2438199eb5506aed2fe2f9	k__Fungi;p__Basidiomycota;c__Ustilaginomycetes;o__Ustilaginales;f__Ustilaginaceae	0	0	0	0	0	0	0	0	0	0	0	0	0	0	0	0	0	0	0	0	0	0	0	0	0	0	0	0	0	0	0	0	0	0	0	0	0	0	0	0	0	0	0	0	0	0	0	0
134b46c89afaff94d516165883928bd1	k__Fungi;p__Ascomycota;c__Dothideomycetes;o__Capnodiales	0	0	0	0	177.866	48.4115	0	0	0	0	106.961	11.3821	0	0	24.6407	0	0	0	0	0	0	81.3253	13.1579	84.058	189.036	0	42.1053	0	0	0	0	0	0	0	0	0	0	29.7297	32.3625	0	0	0	0	55.6586	18.2232	21.9436	0	0
135ff91665add9885340690e31b55cbe	k__Fungi;p__Ascomycota;c__Leotiomycetes;o__Helotiales	0	0	0	0	0	0	0	0	0	0	0	0	0	0	0	0	0	0	0	0	0	0	0	0	0	0	0	0	0	0	0	0	0	0	0	0	0	0	0	0	0	0	0	0	0	0	0	0
138c49574db8167aba7f4a60e78bb4d1	k__Fungi;p__Basidiomycota;c__Agaricomycetes;o__Gloeophyllales;f__Gloeophyllaceae;g__Gloeophyllum	0	0	0	0	0	0	0	0	0	0	0	0	0	0	0	0	0	0	0	0	0	0	0	0	0	0	0	0	0	0	0	0	0	0	0	0	0	0	0	0	0	0	0	0	0	0	0	0
13ad7b63917b6ccea2fc8561fda9d916	k__Fungi;p__Ascomycota;c__Orbiliomycetes;o__Orbiliales;f__Orbiliaceae	0	0	0	0	0	0	0	0	0	0	0	0	0	0	0	0	0	0	0	0	0	0	0	0	0	0	0	0	0	0	0	0	0	0	0	0	0	0	0	0	0	0	0	0	0	0	0	0
13c064f9326ea842d97dbd1ad17a1377	k__Fungi;p__Basidiomycota;c__Agaricomycetes	0	0	0	0	0	0	0	0	0	0	0	0	0	0	0	0	0	0	0	0	0	0	0	0	0	0	0	0	0	0	0	0	0	0	0	0	0	0	0	0	0	0	0	0	0	0	0	0
13e54ffcbbd5709fa17b5e3878fc870c	Unassigned	0	0	0	0	0	6.0514	8.4112	0	0	0	0	0	0	0	0	0	0	0	0	0	0	0	0	0	0	0	0	0	0	18.018	0	0	0	0	0	0	0	0	0	0	0	0	0	0	0	0	0	0
13ed041316c9de884730a73f3156a467	k__Fungi;p__Basidiomycota;c__unidentified;o__unidentified;f__unidentified;g__unidentified;s__Basidiomycota_sp	0	0	0	0	0	0	0	0	0	0	0	0	0	0	0	0	0	0	0	0	0	0	0	0	0	0	0	0	0	0	0	0	0	0	0	0	0	0	0	0	0	0	0	0	0	0	0	0
14212fc4fcfea05e6aabcd2244cda794	Unassigned	0	0	0	0	0	0	0	0	0	0	0	0	0	0	0	0	0	0	0	0	0	0	0	0	0	0	0	0	0	0	0	0	0	0	0	0	0	0	0	0	0	0	0	0	0	0	0	0
147de99bbecc9827ff0390ec7bcc0f2c	Unassigned	0	0	0	0	0	0	0	0	0	0	0	0	0	0	0	0	0	0	0	0	0	0	0	0	0	0	0	0	0	0	0	0	0	0	0	0	0	24.3243	0	0	0	0	0	0	0	0	0	0
14d4f4548800a95571b4b684ebad48fb	k__Fungi;p__Ascomycota;c__Saccharomycetes;o__Saccharomycetales	5.7637	0	0	0	5.2701	0	0	0	0	0	0	0	29.4464	0	0	0	0	0	0	0	0	0	0	0	0	0	0	0	0	0	15.4525	0	0	0	0	0	0	0	0	0	0	0	0	0	0	0	0	0
14fc4a476ec497d83ea3d7fbb30355e7	Unassigned	0	0	0	0	0	0	0	0	0	0	0	0	0	0	0	0	0	0	0	0	0	0	0	0	0	0	0	0	0	0	0	0	0	0	0	0	0	0	0	0	0	0	0	0	0	0	0	0
1509da0e7560a2fa6aaf19ffe2c5ab51	k__Fungi;p__Ascomycota;c__Sordariomycetes;o__Hypocreales;f__Hypocreaceae;g__Trichoderma	0	0	0	0	0	0	0	0	0	0	0	0	0	26.6106	0	0	0	0	0	33.1325	0	0	0	0	0	0	0	0	0	0	0	0	0	0	0	0	0	0	0	0	0	0	0	0	0	0	0	0
1528e3ee356cf94ed9c713f877ced999	k__Fungi;p__Basidiomycota;c__Microbotryomycetes;o__Sporidiobolales;f__Sporidiobolales_fam_Incertae_sedis;g__Rhodotorula	0	0	0	0	0	0	0	0	0	0	0	0	0	0	0	0	0	0	0	0	0	0	0	0	0	0	0	0	0	0	0	0	0	0	0	0	0	0	0	0	0	0	0	0	0	0	0	0
15607349878605d720a88350d2a38c3b	k__Fungi;p__Basidiomycota;c__Microbotryomycetes;o__Microbotryomycetes_ord_Incertae_sedis;f__Microbotryomycetes_fam_Incertae_sedis;g__Pseudohyphozyma	0	0	0	0	0	0	0	0	0	0	0	0	0	0	0	0	0	0	0	0	0	0	0	0	0	0	0	0	0	0	0	0	0	0	0	0	0	0	0	0	0	0	0	0	0	0	0	0
156112d7a5b350994c4148e6017b4f49	k__Fungi;p__Ascomycota;c__Sordariomycetes;o__Diaporthales;f__Diaporthaceae;g__Diaporthe	0	0	0	0	0	0	0	0	0	0	0	0	0	0	0	0	0	0	0	0	0	0	0	0	0	0	0	0	0	0	0	0	0	0	0	0	0	0	0	0	0	0	0	0	0	0	0	0
158fd37ffc1fc23bcb3df1ff4f0bbc05	k__Fungi;p__Basidiomycota;c__Agaricomycetes;o__Agaricales;f__Tricholomataceae	0	0	0	0	0	0	0	0	46.1538	0	0	0	0	0	0	0	0	0	0	0	0	0	0	0	0	0	0	0	0	0	0	0	0	0	0	0	0	0	0	0	0	0	0	0	0	0	0	0
15ea816a57e7b9b5ecf81617bed5a5dd	k__Fungi;p__Ascomycota;c__Eurotiomycetes;o__Chaetothyriales	0	0	0	0	0	0	0	0	0	0	0	0	0	0	0	0	0	0	0	0	0	0	0	0	0	0	42.1053	0	0	0	0	0	0	0	0	0	0	0	0	0	0	0	0	0	0	0	0	0
16247555308b56b68c8c50cf0fd16667	k__Fungi;p__Ascomycota;c__Dothideomycetes;o__Venturiales;f__Venturiaceae;g__Venturia	0	0	0	0	0	0	0	0	0	0	0	0	0	0	0	0	0	0	0	0	0	0	0	0	0	0	0	0	0	0	0	0	0	0	0	0	0	0	0	0	0	0	0	0	0	0	0	23.7154
1654e27860194ada4192d3d6671e513a	k__Fungi;p__Basidiomycota;c__Tremellomycetes;o__Tremellales;f__Tremellales_fam_Incertae_sedis;g__Tremella;s__Tremella_indecorata	0	0	0	0	0	0	0	0	0	0	0	0	0	0	0	0	0	0	0	0	0	0	0	0	0	0	0	0	0	0	0	0	0	0	0	0	0	0	0	0	0	0	0	0	0	0	0	0
1678aedebbb9e3d5e44bcfee66108bdb	k__Fungi;p__Ascomycota;c__Dothideomycetes;o__Pleosporales;f__Phaeosphaeriaceae;g__Ophiosphaerella	0	0	0	0	0	0	0	0	0	0	0	0	35.3357	0	0	0	0	0	0	0	0	0	0	0	0	0	0	0	0	0	0	0	0	0	0	0	0	0	0	0	0	0	0	0	0	0	0	0
168a22bfd2054bdd9f93f2e9edba096f	k__Fungi;p__Ascomycota	0	0	0	0	0	0	0	0	0	0	0	0	0	0	0	0	0	0	0	0	0	0	0	0	0	0	0	0	0	0	0	0	0	0	0	0	0	0	0	0	0	0	0	0	0	0	0	0
168aecaa409b1c8a0878301254ad19f5	k__Fungi;p__Basidiomycota;c__Agaricomycetes;o__Hymenochaetales;f__Schizoporaceae	0	0	0	0	0	0	0	0	0	0	0	0	0	0	0	0	0	0	0	0	0	0	0	0	0	0	0	0	0	0	0	0	0	0	0	0	0	0	0	0	0	0	0	0	0	0	0	0
169833e10046b3fc3f69f079a4d445b0	k__Fungi;p__Ascomycota;c__Leotiomycetes;o__Helotiales	0	0	0	0	0	0	0	0	0	0	0	0	0	0	0	0	0	0	0	0	0	0	0	0	0	0	0	0	0	0	0	0	0	0	0	0	0	0	0	0	0	0	0	0	0	0	0	0
16b4033a279a75a709931dbee622a22b	k__Fungi;p__Basidiomycota;c__Exobasidiomycetes;o__Microstromatales	0	0	0	0	0	0	0	0	0	0	0	0	0	0	0	0	0	3.8314	0	0	0	0	0	0	0	0	0	25.8398	0	0	373.068	0	23.5294	0	0	0	0	0	0	0	0	0	0	0	0	0	0	0
16c6818c5ab9ca3277afc41b566336c9	k__Fungi;p__Ascomycota;c__Dothideomycetes;o__Pleosporales	0	0	0	0	0	0	0	0	0	0	0	0	0	0	0	0	0	0	0	0	0	0	0	0	0	0	0	0	0	0	0	0	0	0	0	0	0	0	0	0	0	0	0	0	0	0	0	0
16eed107909329290252b0ef05672df4	Unassigned	0	0	0	0	0	0	0	0	0	0	0	0	0	2.8011	0	0	0	0	0	0	0	0	0	0	0	0	0	0	35.7143	0	0	0	0	0	0	0	0	0	0	7.6923	0	11.9048	0	0	0	0	0	0
16f6926e9c09638c53d91634a55d5e46	k__Fungi;p__Ascomycota;c__Dothideomycetes;o__unidentified;f__unidentified;g__unidentified;s__Dothideomycetes_sp	0	0	0	0	0	0	0	0	115.385	0	0	0	0	0	0	0	0	0	0	0	0	0	0	0	0	0	0	0	0	0	0	0	0	0	0	0	0	0	0	0	0	0	0	0	0	0	0	0
16f9e194efdcfcada039d02f31446178	Unassigned	0	0	0	0	0	0	0	0	0	0	0	0	0	0	0	0	0	0	0	0	0	0	0	0	0	0	0	0	0	0	0	0	0	0	0	0	0	0	0	0	0	0	0	0	0	0	0	0
16fe756c97cf8afc1cd67f40acb7d8a0	k__Fungi;p__Ascomycota;c__Leotiomycetes;o__Leotiomycetes_ord_Incertae_sedis;f__Myxotrichaceae;g__Malbranchea;s__Malbranchea_dendritica	0	0	0	0	0	0	0	0	0	0	0	0	0	0	0	0	0	0	0	0	0	0	0	0	0	0	0	0	0	0	0	0	0	0	0	0	0	0	0	0	0	0	0	0	0	0	0	0
171f40d71cb959b6d7aa2095db16ec1a	Unassigned	0	0	0	0	0	0	0	229.508	0	0	0	0	0	0	0	0	0	0	0	0	0	0	0	0	0	0	0	0	0	0	0	0	0	0	0	0	0	0	0	0	0	0	0	0	0	0	0	0
1756475c0b186b9dc3c84caadf84f9dd	k__Fungi;p__Ascomycota;c__Sordariomycetes;o__Hypocreales;f__Nectriaceae;g__Fusarium	0	0	0	0	0	0	0	0	0	0	0	0	0	0	0	0	0	0	0	0	0	0	0	0	0	0	0	0	0	0	0	0	0	0	0	0	0	0	0	0	0	0	0	0	0	0	0	0
17625e6be6e4587bd3dff28f3962f42f	k__Fungi;p__Ascomycota;c__Sordariomycetes;o__Hypocreales	0	0	0	0	11.8577	0	0	0	0	0	0	74.7967	0	0	0	0	0	0	0	0	0	0	0	0	0	0	0	0	0	0	0	0	0	0	0	0	6.734	0	0	0	0	0	0	0	0	0	0	0
1776dd9205d40478908e25b13dfd6e7d	Unassigned	0	0	0	0	0	0	0	0	0	0	0	0	0	15.4062	0	0	0	0	0	0	0	0	0	0	0	0	0	0	0	0	0	0	0	0	0	0	0	0	0	0	0	0	0	0	0	0	0	0
17bcd9e70479d12153f8d54823b23268	k__Fungi;p__Basidiomycota;c__Tremellomycetes;o__Tremellales;f__Tremellales_fam_Incertae_sedis;g__Cryptococcus	0	0	0	0	0	0	0	0	0	0	8.489	19.5122	0	0	0	0	0	0	0	34.6386	7.4813	0	36.1842	0	0	109.677	0	209.302	0	0	26.4901	33.8983	0	0	0	0	6.734	0	0	0	0	0	22.8571	0	0	18.8088	0	0
17d8859d6a917b1a4b96cd222a271296	k__Fungi;p__Ascomycota;c__Pezizomycetes;o__Pezizales	0	0	0	0	0	0	0	0	0	0	0	0	0	0	0	0	0	0	0	0	0	0	0	0	0	0	0	0	0	0	0	0	0	0	0	0	0	0	0	0	0	0	0	0	0	0	0	0
181585f46c1b458af336d0827e36b844	k__Fungi;p__Ascomycota;c__Lecanoromycetes;o__Lecanorales	0	11.0193	0	0	14.4928	42.3601	0	0	0	0	10.1868	24.3902	0	0	0	48.6891	55.409	0	0	0	0	0	0	0	0	0	0	0	0	0	0	0	0	0	0	32.2581	0	0	0	0	0	0	25.7143	40.8163	0	0	0	90.9091
1896c7972cf183af142378eb9b1d563c	k__Fungi;p__Ascomycota;c__Dothideomycetes;o__Venturiales;f__Venturiaceae;g__Venturia	0	0	0	9.5785	0	0	0	0	0	0	0	4.878	0	0	0	0	0	0	0	0	0	0	0	0	0	0	0	10.3359	0	0	0	0	0	14.4628	0	0	0	0	0	0	0	0	0	0	0	0	0	0
18d239f7d8d6b3e169fbb0e1056bcbc7	k__Fungi;p__Basidiomycota;c__Agaricomycetes;o__Polyporales;f__Meruliaceae	0	0	0	0	0	0	0	0	0	0	0	0	0	0	0	0	0	0	0	0	0	0	0	0	0	0	0	0	0	0	0	0	0	0	0	0	0	0	0	0	0	0	0	0	0	0	0	0
18d90d7c47e99e55bd1da3f166cee9df	k__Fungi;p__Basidiomycota;c__Agaricomycetes;o__Polyporales;f__Meruliaceae;g__Phlebia	0	0	0	0	0	0	0	0	0	0	0	0	0	0	0	0	0	0	0	0	0	0	0	0	0	0	0	0	0	0	0	0	0	0	0	0	0	0	0	0	0	0	0	0	0	0	0	0
18def7761e6e6b0bb2ec8802e7ca5422	k__Fungi;p__Ascomycota;c__Leotiomycetes;o__Helotiales	0	0	0	0	0	0	0	0	0	0	0	0	0	0	0	0	0	0	0	0	0	0	0	0	0	0	0	0	0	0	0	0	0	0	0	0	0	0	0	0	0	0	0	0	0	0	0	0
18e917f2b3e5e1313a3acfc366c0c5db	k__Fungi;p__Ascomycota;c__Leotiomycetes;o__Helotiales;f__Hyaloscyphaceae	0	0	0	0	0	0	0	0	0	0	0	0	0	0	0	0	0	0	0	0	0	0	0	0	0	0	0	0	0	0	0	0	0	0	0	0	0	0	0	0	0	0	14.2857	0	0	0	0	0
190696f28b588f63a7b6182b01ba09ca	k__Fungi;p__Basidiomycota;c__Agaricomycetes;o__Russulales;f__Hericiaceae;g__Dentipellis	0	0	0	0	0	0	0	0	0	0	0	0	0	0	0	0	0	0	0	0	0	0	0	0	0	0	0	0	0	0	0	0	0	0	0	0	0	0	0	0	0	0	0	0	0	0	0	0
191d9c75110fa5306bde72be8f68c072	k__Fungi;p__Ascomycota;c__Leotiomycetes;o__Erysiphales;f__Erysiphaceae;g__Neoerysiphe	0	0	0	0	0	0	0	0	0	0	0	0	0	0	0	0	0	0	0	0	0	0	0	0	0	0	0	0	41.6667	0	0	0	0	0	0	0	0	0	0	0	0	0	0	0	0	0	0	0
1920dc9fb7ec5de7bbd1c649630613f3	k__Fungi;p__Ascomycota;c__Sordariomycetes;o__Diaporthales;f__Diaporthaceae;g__Diaporthe	0	0	0	0	0	34.7958	0	0	0	0	0	0	0	0	0	0	0	0	0	0	0	0	0	0	0	0	0	0	773.809	0	0	62.1469	0	0	750	0	0	0	0	56.4103	0	0	8.5714	0	0	25.0784	0	0
1950ab77645c498ac2b122d391e519f5	k__Fungi;p__Basidiomycota;c__Tremellomycetes	0	0	0	0	0	0	0	0	0	0	0	0	0	0	0	0	0	0	0	0	0	0	0	0	0	0	0	0	0	0	0	0	0	0	0	0	0	0	0	0	0	0	0	0	0	0	0	0
195469c13c1e614b073377b4fe98be23	k__Fungi;p__Basidiomycota;c__Microbotryomycetes;o__Sporidiobolales;f__Sporidiobolales_fam_Incertae_sedis;g__Sporobolomyces	444.765	56686	126.582	3503.83	1949.93	3376.7	2376.64	64220.1	2000.77	3179.14	4324.28	3487.8	1683.16	7887.96	731.006	9539.33	9258.58	3250.96	8436.41	21406.6	478.803	10119	33858.6	3457.97	1175.8	5458.06	3894.74	2312.66	2208.33	1040.54	3865.34	7107.34	9364.71	1983.47	2155.41	595.825	2531.99	4337.84	5042.07	7289.74	4860.47	11339.3	3525.71	5640.07	3997.72	17937.3	8490.68	6667.98
19783b872c55a6369b9ec15f68699927	k__Fungi;p__Ascomycota;c__Dothideomycetes;o__Pleosporales;f__Pleosporales_fam_Incertae_sedis	0	0	0	0	0	0	0	0	0	0	0	0	0	0	0	0	0	0	0	0	0	0	0	0	0	0	0	0	0	0	0	0	0	0	0	0	0	0	0	0	0	0	0	16.6976	0	0	0	0
197bb0ec5b1cf6c2b6a3b73babd54f19	k__Fungi;p__Basidiomycota;c__Agaricomycetes	0	0	0	0	0	0	0	0	0	0	0	0	0	0	0	0	0	0	0	0	0	0	0	0	0	0	0	0	0	0	0	0	0	0	0	0	0	0	0	0	0	0	0	0	0	0	0	0
199764089db13cbff1c52e153d0d7246	k__Fungi;p__Basidiomycota;c__Tremellomycetes;o__Tremellales;f__Tremellales_fam_Incertae_sedis	0	0	0	68.9655	0	0	0	0	0	0	0	0	0	0	0	0	0	0	4.9875	0	0	0	0	8.6957	15.1229	109.677	0	0	0	0	0	197.74	0	0	0	11.3852	0	0	0	0	0	59.5238	0	0	0	0	0	0
19c0efe002fc8ab5a031c03752ae2b51	k__Fungi;p__Ascomycota;c__Dothideomycetes;o__Capnodiales	0	0	0	0	0	0	0	0	0	0	0	0	0	0	0	0	0	0	0	0	0	0	0	0	0	0	0	0	0	0	0	0	0	0	0	0	0	0	0	0	0	0	0	14.8423	0	0	0	0
19ee78e5e11156b445101d5ecd1a0083	k__Fungi;p__Basidiomycota;c__Agaricostilbomycetes;o__Agaricostilbales;f__Agaricostilbaceae;g__Bensingtonia;s__Bensingtonia_sp	0	0	0	0	0	0	0	0	0	0	0	0	0	0	0	0	0	0	0	0	0	18.0723	0	0	0	0	0	0	29.7619	0	0	0	0	0	0	0	0	0	0	0	0	0	0	37.1058	0	0	0	0
1a70cb6f013186fa084fe9201502501e	k__Fungi;p__Ascomycota;c__Sordariomycetes;o__Hypocreales;f__Nectriaceae	0	63.3609	180.38	0	0	0	48.5981	0	140.769	0	0	27.6423	0	25.2101	0	0	0	0	0	0	44.8878	0	0	0	0	0	0	0	0	45.045	0	0	0	0	0	47.4383	0	10.8108	0	0	0	0	0	0	20.5011	12.5392	0	0
1a8bb0685bfaf4ee567de747d6d75302	k__Fungi;p__Ascomycota	0	0	0	0	0	51.4372	0	0	0	0	0	0	0	183.473	0	0	0	0	0	0	22.4439	0	0	0	56.7108	0	0	0	0	0	0	0	0	0	0	0	33.67	45.9459	0	0	0	0	0	0	0	0	49.6894	0
1ac72f480743a1878f409f27fedf5827	k__Fungi;p__Ascomycota;c__Dothideomycetes	0	0	0	0	0	0	0	0	0	0	0	0	0	0	0	0	0	0	0	0	0	0	0	0	0	0	0	0	0	0	0	0	0	0	0	0	0	0	0	0	0	0	0	0	0	0	0	0
1af85b26723bea503fa0275894c02839	k__Fungi;p__Ascomycota;c__Sordariomycetes;o__Xylariales;f__Xylariales_fam_Incertae_sedis;g__Microdochium	0	0	0	0	0	0	0	39.8126	0	0	0	0	0	0	0	0	0	0	0	0	0	0	0	0	0	0	0	18.0879	0	0	0	0	0	0	0	309.298	0	0	0	0	0	0	0	0	0	12.5392	0	0
1b0bb815c3a7dc62cef5121ee376355b	k__Fungi;p__Ascomycota;c__Sordariomycetes	0	0	0	0	0	0	0	0	0	0	0	0	0	0	0	0	0	0	0	0	0	0	0	0	0	0	0	0	0	0	0	0	0	0	0	0	0	0	0	0	0	0	0	0	0	0	0	0
1b31152ec2d6bd05cf2a0120f9b26ce9	k__Fungi;p__Ascomycota;c__Lecanoromycetes;o__Pertusariales;f__Megasporaceae;g__unidentified;s__Megasporaceae_sp	0	0	0	0	0	0	0	0	0	0	0	0	0	0	0	0	0	0	0	0	0	0	0	0	0	0	0	0	0	0	0	0	0	0	0	0	0	8.1081	0	0	0	0	0	0	0	0	0	0
1b3b886caafae037a66aa7cfa5a5d54f	k__Fungi;p__Ascomycota;c__Sordariomycetes;o__Sordariales	0	0	0	0	0	0	0	0	0	0	0	0	0	0	0	0	0	0	0	0	0	0	0	0	0	0	0	0	0	0	0	0	0	0	0	0	0	0	0	0	0	0	0	0	0	0	0	0
1b58a60e3989a133fcb184a522f11258	k__Fungi;p__Ascomycota;c__Lecanoromycetes;o__Lecanorales;f__Lecanoraceae	0	0	0	0	0	0	0	0	0	0	0	0	0	8.4034	0	0	0	0	0	0	0	0	0	0	315.69	0	0	0	0	0	0	0	0	0	0	0	0	0	0	0	0	0	0	0	0	0	0	0
1b98f32e4fe0636ff04ad8b27ab4d2cb	k__Fungi;p__Ascomycota;c__Sordariomycetes;o__Sordariales	0	0	0	0	0	0	0	0	0	0	0	0	0	0	0	0	0	0	0	0	0	0	0	0	0	0	0	0	0	0	0	0	0	0	0	0	0	0	0	0	0	0	0	0	0	0	0	0
1bc9617063b9827537c842b7a32f0e56	k__Fungi;p__Ascomycota;c__Dothideomycetes;o__Pleosporales	0	49.5868	0	0	0	167.927	0	14.0515	0	0	0	0	0	0	0	0	0	0	0	134.036	174.564	0	0	0	0	0	36.8421	0	0	0	0	16.9492	0	0	0	0	60.6061	283.784	0	20.5128	0	71.4286	22.8571	24.1187	0	0	0	0
1bf0afe563b63b4535f7c395ae44377d	k__Fungi;p__Basidiomycota;c__Agaricomycetes;o__Polyporales;f__Meruliaceae	0	0	0	0	0	0	0	0	0	0	0	0	0	0	0	0	0	0	0	0	0	0	0	0	0	0	0	0	0	0	0	0	0	0	0	0	0	0	0	0	0	0	0	0	0	12.5392	0	47.4308
1c2dd7614afcaca1c7bbc15796f7d65f	Unassigned	0	0	0	0	0	0	0	0	0	0	0	0	0	0	0	0	0	0	0	0	0	0	0	0	294.896	0	0	0	0	0	0	0	0	0	54.0541	0	0	16.2162	0	0	0	0	0	5.5659	0	0	0	0
1c3d9c28be063868a208ca4d661590be	k__Fungi;p__Zygomycota;c__Mortierellomycotina_cls_Incertae_sedis;o__Mortierellales;f__Mortierellaceae;g__Mortierella	0	0	0	0	0	0	0	0	0	0	0	0	0	0	0	0	0	0	0	13.5542	0	0	0	0	0	0	0	0	0	0	0	0	0	0	0	0	0	0	0	0	0	0	5.7143	0	0	0	0	0
1c810d600b6f3e608b5efb4753b49534	k__Fungi;p__Ascomycota;c__Dothideomycetes;o__Pleosporales;f__Phaeosphaeriaceae	0	0	0	0	0	0	0	0	0	0	0	0	0	0	0	0	0	0	0	0	0	0	0	0	0	0	0	0	0	0	0	0	0	0	0	0	0	0	0	0	0	0	0	0	0	0	0	0
1c8f50c61486c368fa2379f6384166e6	Unassigned	0	0	0	0	0	0	0	0	0	0	0	0	0	0	0	0	0	0	0	0	0	0	0	0	0	12.9032	0	0	0	0	0	0	0	0	0	0	0	0	0	0	0	0	0	0	0	0	0	0
1cf46cb2feac1c66c3aa672154d975b9	Unassigned	0	0	0	0	0	0	0	0	0	0	0	0	0	0	0	0	0	0	0	0	0	0	0	0	0	0	0	0	0	0	0	0	0	0	0	0	0	0	0	0	0	0	0	0	0	0	0	0
1cff8e49df445dc61ee484c6a6816e8f	k__Fungi;p__Ascomycota;c__Dothideomycetes;o__Pleosporales;f__Phaeosphaeriaceae;g__Phaeosphaeria	0	0	0	0	0	25.7186	0	0	0	0	0	0	0	0	0	0	0	0	0	0	22.4439	0	0	31.8841	0	25.8065	0	23.2558	0	0	0	0	0	0	0	0	0	0	0	0	38.7597	0	11.4286	35.2505	59.2255	0	0	0
1d357967267261d2fd49aa48b9e35995	k__Fungi;p__Ascomycota;c__Sordariomycetes;o__Hypocreales;f__Hypocreales_fam_Incertae_sedis;g__Acremonium	0	0	0	0	0	0	0	0	0	0	0	0	0	0	0	0	0	0	0	0	0	0	0	0	0	0	0	0	0	0	0	0	0	0	0	0	0	0	0	0	0	0	0	0	0	0	0	0
1d3f6b44233a015f73f172555ab851bb	k__Fungi;p__Ascomycota	0	0	0	0	0	0	0	243.56	0	0	0	0	0	0	0	0	0	0	0	0	0	0	0	0	0	0	0	0	0	0	0	0	0	0	0	0	0	0	0	0	0	0	0	0	0	0	0	0
1d827faa5d633ce2eb43d97a7187002b	k__Fungi;p__Basidiomycota;c__Agaricomycetes;o__Hymenochaetales;f__Hymenochaetaceae;g__Hymenochaete	0	0	0	0	0	0	0	0	0	0	0	0	0	0	0	0	0	0	0	0	0	0	0	0	0	0	0	0	0	0	0	0	0	0	0	0	0	0	0	0	0	0	0	0	0	0	0	0
1d9a1ee49641ea5524a36af621d71c4b	k__Fungi;p__Basidiomycota;c__Cystobasidiomycetes;o__Cystobasidiales;f__Cystobasidiaceae	0	0	0	0	0	0	0	0	0	0	0	0	0	0	0	0	0	0	0	0	0	0	0	0	0	0	0	0	0	0	0	0	0	0	0	0	0	0	0	0	0	0	0	0	0	0	0	0
1dba8f292d360385712704fe3bd32a58	Unassigned	0	0	0	0	0	0	0	0	0	0	0	0	0	0	0	0	0	0	0	0	0	0	0	0	0	0	0	0	0	0	0	0	0	0	0	0	0	0	0	0	0	0	0	0	0	0	0	0
1dc14b8c8ac5d02abbf417a4952c9c7f	k__Fungi;p__Ascomycota;c__Dothideomycetes	0	0	0	0	0	0	0	0	0	0	0	0	0	0	0	0	0	0	0	0	0	0	0	0	0	0	0	0	0	0	0	0	0	0	0	0	0	0	0	0	0	0	0	0	0	0	0	0
1e2314101ac66e7acf3fcd381d0a5295	k__Fungi;p__Ascomycota;c__Sordariomycetes;o__Xylariales	0	0	0	0	0	0	0	51.5222	0	0	0	0	0	0	0	0	0	0	0	0	0	0	0	0	0	0	0	0	0	0	0	0	0	0	0	0	0	0	0	0	0	0	0	0	0	0	0	0
1e5ac175e43f0786f54d42d112a37c92	k__Fungi;p__Basidiomycota;c__Agaricomycetes;o__Russulales;f__Stereaceae;g__Stereum	0	0	0	0	0	0	0	0	0	0	0	0	0	0	0	0	0	0	0	0	0	0	0	0	0	0	0	0	0	0	0	0	0	0	0	0	0	0	0	0	0	0	0	0	0	0	0	0
1eb4eac6c5abd1d604f255e07c79c4b1	k__Fungi;p__Ascomycota	0	0	0	0	0	0	0	0	0	0	0	0	0	0	0	0	0	0	0	0	0	0	0	0	0	0	0	0	0	0	0	0	0	0	0	0	0	0	0	0	0	0	0	0	0	0	0	0
1ebdabfb0da9207dfd1108be8b84afcc	k__Fungi;p__Ascomycota;c__Sordariomycetes	0	0	0	0	0	0	0	0	0	0	0	0	0	0	0	0	0	0	0	0	0	0	0	0	0	0	0	0	0	0	0	0	0	0	0	0	0	0	0	0	0	0	0	0	0	0	0	0
1eca5b900278e46c5b71c45346a8080a	k__Fungi;p__Ascomycota;c__Eurotiomycetes;o__Chaetothyriales	0	0	0	0	0	0	0	0	0	0	0	0	0	0	0	0	0	0	0	0	0	0	0	0	0	0	0	0	0	0	0	0	0	0	0	0	0	0	0	0	0	0	0	0	0	0	0	0
1ee773f451b9573bd24af544214ff0ad	k__Fungi;p__Ascomycota;c__Dothideomycetes;o__Dothideales;f__Dothioraceae;g__Aureobasidium	11806.9	22416	24458.9	35174.3	15563.9	9918.31	5767.29	7437.94	9690	27106.6	25606.1	7134.96	44690.2	25236.7	21657.1	3253.43	16496	2973.18	131561	28343.4	29167.1	3195.78	15723.7	2197.1	9986.77	13509.7	3078.95	28217.1	117595	12486.5	16079.5	14226	3970.59	25146.7	139182	1973.43	20680.1	3654.05	3744.34	34664.1	49550.4	3779.76	21271.4	3790.35	3043.28	42423.2	50465.8	5094.86
1f0fe4eeed1a03d04fa403d6a5aac236	k__Fungi;p__unidentified;c__unidentified;o__unidentified;f__unidentified;g__unidentified;s__Fungi_sp	0	0	0	0	43.4783	0	0	0	0	0	0	0	0	0	14.3737	0	0	0	0	0	0	0	0	0	32.1361	0	0	0	0	0	0	0	0	0	0	0	0	0	0	0	0	0	0	0	0	9.4044	0	0
1f35fe54b260c07859f4979b66e63558	k__Fungi;p__Ascomycota;c__Taphrinomycetes;o__Taphrinales;f__Taphrinaceae;g__Taphrina	0	0	0	0	0	0	0	0	0	0	0	8.1301	0	0	0	0	0	0	0	0	0	0	0	0	0	0	0	0	0	0	0	0	0	0	0	0	0	0	0	0	0	0	0	0	0	0	0	0
1f508f84388a3b9201711623f8e6f6af	k__Fungi;p__Ascomycota;c__Leotiomycetes;o__Helotiales	0	0	0	0	0	0	0	0	0	0	0	0	0	0	0	0	0	0	0	0	0	0	0	0	0	0	0	0	0	0	0	0	0	0	0	0	0	0	0	0	0	0	0	0	0	0	0	0
1ff3ebac7b599946bc04a87e784a8db0	k__Fungi;p__Ascomycota;c__Saccharomycetes;o__Saccharomycetales;f__Saccharomycetales_fam_Incertae_sedis;g__Starmerella	0	0	0	0	0	0	0	0	0	0	0	0	0	0	0	0	0	0	0	0	0	0	0	0	0	0	0	0	0	0	0	0	0	0	0	0	0	0	0	0	0	0	0	0	0	0	0	0
1ff5dccf16ed5e6614e49a25752bf5f6	k__Fungi;p__Ascomycota	0	0	0	0	0	0	0	0	0	0	0	0	0	0	0	0	0	0	0	0	0	0	0	0	0	0	0	0	0	0	0	0	0	0	0	0	0	0	0	0	0	0	0	0	0	0	0	0
200d7fc513968c28a0c48c2c8bb6b081	k__Fungi;p__Ascomycota;c__Dothideomycetes;o__Pleosporales;f__Phaeosphaeriaceae;g__Phaeosphaeria	0	0	0	0	0	0	0	0	0	0	0	0	0	0	0	0	0	0	0	0	0	0	0	0	0	0	0	0	0	0	0	0	0	0	0	0	0	0	0	0	0	0	0	0	0	0	0	0
20475fa65ce25df768de3911c3fb8814	k__Fungi;p__Basidiomycota;c__Agaricomycetes;o__Agaricales;f__Strophariaceae	0	0	0	0	0	0	0	0	0	0	0	0	0	0	0	0	0	0	0	0	0	0	0	0	0	0	0	0	0	0	0	0	0	0	0	0	0	0	0	0	0	0	0	0	0	0	0	0
2051b453c5ace4cc76f055f85c2e1e96	k__Fungi;p__Basidiomycota;c__Tremellomycetes;o__Tremellales;f__Tremellales_fam_Incertae_sedis	0	0	0	0	0	0	0	0	0	0	0	0	0	0	0	0	0	0	0	0	0	0	42.7632	0	0	58.0645	0	0	0	0	0	0	0	0	0	0	0	0	0	0	0	41.6667	0	0	0	0	0	0
206b4de77d9fb49b33f5935f012f6b6e	k__Fungi;p__Basidiomycota;c__Tremellomycetes;o__Tremellales;f__Tremellales_fam_Incertae_sedis	0	0	0	0	0	0	0	0	0	0	0	0	0	0	0	0	0	0	0	0	0	0	0	0	0	0	0	0	0	0	0	0	0	0	0	0	0	0	0	0	0	0	0	0	0	0	0	0
20898e2c9307d217470b5c1734c19ef8	k__Fungi;p__Ascomycota;c__Saccharomycetes;o__Saccharomycetales;f__Saccharomycetaceae;g__Kluyveromyces	0	0	0	0	0	0	0	0	0	0	11.8846	0	0	0	0	0	0	0	0	0	0	0	0	0	0	0	0	0	0	0	0	0	0	0	0	0	0	0	0	0	0	0	0	0	0	0	0	0
20f4df6016a047d28d07f7b1dd3aeeca	k__Fungi;p__Ascomycota;c__Dothideomycetes;o__Pleosporales	0	0	0	0	0	0	0	0	0	0	0	0	0	0	0	0	0	0	0	0	0	0	0	0	0	0	0	0	0	0	0	0	0	0	0	0	0	0	0	0	0	0	0	0	0	0	0	0
214199e84a19558a3f1611a20c03ee7a	k__Fungi;p__Ascomycota;c__Leotiomycetes;o__Helotiales;f__Sclerotiniaceae	1598.46	1732.78	4246.84	2379.31	2258.23	3579.43	5177.57	3437.94	3743.85	2714.29	3623.09	3669.92	2588.93	7155.46	9190.97	2940.07	4733.51	2254.79	4231.92	4263.55	3498.75	5376.51	3289.47	5826.09	2818.53	3580.65	1921.05	3679.59	2220.24	5418.92	1876.38	1994.35	2117.65	1183.88	2675.68	4068.31	50764.3	5586.49	6462.78	3346.15	3674.42	25708.3	38785.7	5389.61	5644.65	2272.73	2304.35	10525.7
2180a69f7c7eff5fc21d02985c45245e	k__Fungi;p__Ascomycota	0	0	0	0	0	0	0	0	0	0	0	0	0	0	0	0	0	0	114.713	0	0	0	0	0	0	0	0	0	0	0	0	0	0	0	0	0	0	16.2162	0	0	0	0	0	0	0	0	0	0
218b20b69a6c72224e264c3f382902f6	k__Fungi;p__Ascomycota;c__Sordariomycetes;o__Sordariomycetes_ord_Incertae_sedis;f__Sordariomycetes_fam_Incertae_sedis;g__Myrmecridium	0	0	0	0	0	0	0	0	0	0	0	0	0	0	0	0	0	0	0	0	0	0	0	0	0	0	0	0	0	0	0	0	0	0	0	0	0	0	0	0	0	0	0	0	0	0	0	0
21a3149046c9c07b461cb82b3f4a089a	k__Fungi;p__Basidiomycota;c__Microbotryomycetes;o__Sporidiobolales;f__Sporidiobolales_fam_Incertae_sedis;g__Rhodotorula	0	0	0	0	17.1278	39.3343	0	0	0	0	0	91.0569	0	257.703	977.413	132.335	0	0	0	201.807	793.018	87.3494	0	263.768	0	38.7097	84.2105	521.964	0	0	0	0	511.765	0	0	0	0	262.162	51.7799	294.872	325.581	101.191	0	152.134	18.2232	567.398	509.317	19.7628
21dd23f5581408b2e98f7c66e2d85004	k__Fungi;p__Ascomycota;c__unidentified;o__unidentified;f__unidentified;g__unidentified;s__Ascomycota_sp	0	0	0	0	0	0	0	0	0	0	0	0	0	0	0	0	0	0	0	0	0	0	0	0	0	0	0	0	0	0	0	0	0	0	0	0	0	0	0	0	0	0	0	0	0	0	0	39.5257
22026616ca9518fe9e2cb9fdd6adc420	Unassigned	0	0	0	0	0	0	0	0	0	0	0	0	0	0	0	0	0	0	0	0	0	0	0	0	0	0	0	0	0	0	0	0	0	0	0	0	0	0	0	0	0	0	0	0	0	0	0	0
221b2c0070fbaba36ddbb7d7ec32c949	k__Fungi;p__Ascomycota;c__Taphrinomycetes;o__Taphrinales;f__Protomycetaceae;g__Protomyces;s__Protomyces_inouyei	0	0	0	0	0	0	0	0	0	0	0	0	0	0	0	0	0	0	0	0	0	0	0	0	0	0	0	0	0	0	0	0	0	0	0	0	0	0	16.1812	0	0	0	0	0	0	0	0	0
226ef2f44b08366f2e8bc07879767610	k__Fungi;p__Ascomycota;c__Sordariomycetes;o__Hypocreales;f__Nectriaceae	0	0	0	0	0	0	0	0	0	0	0	0	0	0	0	0	0	0	0	0	0	0	0	0	0	0	0	0	0	0	0	0	0	0	0	0	0	145.946	0	0	0	29.7619	0	0	0	0	0	0
228425689a02c4d9097f2e6bf2c11481	k__Fungi;p__Basidiomycota;c__Agaricomycetes;o__unidentified;f__unidentified;g__unidentified;s__Agaricomycetes_sp	0	0	0	0	0	0	0	0	0	0	0	0	0	0	0	0	0	0	0	0	0	0	0	0	0	0	0	0	0	0	0	0	0	0	0	0	0	0	0	0	0	0	0	0	0	18.8088	0	0
228442b41de853284ed7aca84d5554c1	k__Fungi;p__Ascomycota;c__Dothideomycetes;o__Pleosporales;f__Phaeosphaeriaceae	0	0	0	0	0	0	0	0	0	0	0	0	0	0	0	0	0	0	0	0	0	0	0	0	0	0	0	0	0	0	0	0	0	0	0	0	0	0	0	0	0	0	0	0	0	0	0	0
22f59eda29b8747cd8863b76c9d1dc5e	Unassigned	0	0	0	0	0	0	0	0	0	0	0	0	0	0	0	0	0	0	0	0	0	0	0	0	0	0	0	0	0	0	0	0	0	0	0	0	0	0	0	7.6923	31.0078	0	0	0	0	0	0	0
231ea0a048a32822cabfa497ab3a7803	k__Fungi;p__Ascomycota;c__Lecanoromycetes;o__Teloschistales;f__Physciaceae;g__Phaeophyscia	0	0	0	0	0	0	0	0	0	0	0	0	0	0	0	0	0	0	0	0	0	0	0	0	0	0	0	0	0	0	0	0	0	0	0	0	0	0	0	0	0	0	0	0	0	0	0	0
2326c2a5245045c47d1cb9c47c2fcaa0	Unassigned	0	0	0	0	0	0	0	0	0	0	0	0	0	0	0	0	0	0	0	0	0	0	0	0	0	0	0	0	0	0	0	0	0	0	0	0	0	0	0	0	0	0	0	0	0	0	0	0
232ade149890460c2bf068ee1a60c94b	k__Fungi;p__Basidiomycota;c__Exobasidiomycetes;o__Exobasidiales;f__Exobasidiaceae;g__Exobasidium;s__Exobasidium_kishianum	0	0	0	0	0	0	0	0	0	0	0	0	0	0	0	0	0	0	0	0	0	0	0	0	0	0	0	0	0	0	0	0	0	0	0	0	0	0	0	0	0	0	0	0	0	0	0	0
232ee838e19069a8ead104ff3d6c9354	Unassigned	0	0	0	0	0	0	0	0	0	0	0	0	0	0	0	0	0	0	0	0	0	0	0	0	0	0	0	0	0	0	0	0	0	0	0	0	0	0	0	0	0	0	0	0	0	0	0	0
23737f218c730c8ac68293e1bb8b7ad9	k__Fungi;p__Ascomycota;c__Dothideomycetes;o__Pleosporales;f__Pleosporales_fam_Incertae_sedis;g__Shiraia	0	0	0	0	0	0	0	0	0	0	0	0	0	0	0	0	0	0	0	0	0	0	0	0	0	0	0	0	0	0	0	0	0	0	0	0	0	0	0	0	0	0	0	0	0	0	0	0
23fac6dace5b22a9eccb03e9346927d8	k__Fungi;p__Ascomycota;c__Sordariomycetes;o__Xylariales;f__Xylariaceae;g__Hypoxylon	0	0	0	0	0	0	0	0	0	0	0	0	0	0	0	0	0	0	0	0	0	0	0	0	0	0	0	0	0	0	0	0	0	0	0	0	0	0	0	0	0	0	0	0	0	0	0	0
24066e93333edf6474cd9528c48fe8ee	k__Fungi;p__Ascomycota;c__Eurotiomycetes;o__Eurotiales;f__Trichocomaceae;g__Penicillium	0	0	0	0	0	0	0	0	0	0	0	0	0	0	0	0	0	0	0	0	0	0	0	0	0	0	0	0	0	0	0	0	0	0	0	0	0	0	0	0	0	0	0	0	0	0	0	0
24228d329b6b389edae494e97fa29295	k__Fungi;p__Basidiomycota;c__Tremellomycetes;o__Tremellales;f__Tremellales_fam_Incertae_sedis	0	0	0	0	0	0	0	0	0	0	0	0	0	0	0	0	0	0	0	0	0	0	0	0	0	0	0	0	0	0	0	0	0	0	0	0	0	0	0	0	0	0	0	0	0	0	0	0
2429990fb3d866eeeb25a90e166c3be1	k__Fungi;p__Basidiomycota;c__Agaricomycetes;o__Corticiales;f__Corticiaceae	0	0	0	0	0	0	0	0	0	0	0	0	0	0	0	0	0	0	0	0	0	0	0	0	0	0	0	0	0	0	0	0	0	0	0	0	0	0	0	0	0	0	0	0	0	0	0	0
242d41464380e84ceeaa79fe99dac83b	k__Fungi;p__Ascomycota;c__Sordariomycetes;o__Hypocreales;f__Hypocreaceae;g__Trichoderma	0	0	0	0	0	0	0	0	0	0	0	0	0	0	0	0	0	0	0	0	0	0	0	0	0	0	0	0	0	0	0	0	0	0	0	0	0	0	0	0	0	0	0	0	0	0	0	0
243f5ae1b92e3f769d6ff793e2c51796	k__Fungi;p__Basidiomycota;c__Ustilaginomycetes;o__Ustilaginales;f__Ustilaginaceae;g__Anthracocystis	0	0	0	0	0	0	0	0	0	0	0	0	0	0	0	0	0	0	0	0	0	0	0	0	0	0	0	0	0	0	0	0	0	0	0	0	0	0	0	0	0	0	0	0	0	0	0	0
2450bfa237443647402cac5d28be5c60	k__Fungi;p__Basidiomycota;c__Microbotryomycetes;o__Sporidiobolales	0	0	0	0	339.921	0	0	0	0	0	568.761	0	0	0	0	0	0	0	0	0	0	0	0	0	0	632.258	121.053	0	0	0	0	423.729	441.176	0	0	0	0	0	0	0	23.2558	0	45.7143	0	0	15.674	0	0
246b5d2276f212736ffafcf3015915e4	k__Fungi;p__Basidiomycota;c__Microbotryomycetes;o__Microbotryomycetes_ord_Incertae_sedis;f__Microbotryomycetes_fam_Incertae_sedis;g__Yunzhangia;s__Yunzhangia_sonckii	0	0	0	0	0	0	0	0	0	0	0	0	0	0	0	0	0	0	0	0	0	0	0	0	0	0	0	0	0	0	0	0	0	0	0	0	0	0	0	0	0	0	0	0	0	0	0	0
247ce09826c44f088f27f70023e026fd	k__Fungi;p__Basidiomycota;c__Ustilaginomycotina_cls_Incertae_sedis;o__Malasseziales;f__unidentified;g__unidentified;s__Malasseziales_sp	0	0	0	0	0	0	0	0	0	0	0	8.1301	0	0	0	0	0	0	0	0	0	0	0	0	0	0	0	0	0	0	0	0	0	0	0	0	0	0	0	0	0	0	0	0	0	0	0	0
2492ab4435b0ea81a984b6ca4a2bf423	k__Fungi;p__Ascomycota;c__Dothideomycetes;o__Pleosporales;f__Leptosphaeriaceae	0	0	0	0	0	0	0	0	0	0	0	0	0	0	0	0	158.311	0	0	0	0	0	0	0	0	0	0	0	0	0	0	0	0	0	0	0	0	0	0	0	0	0	0	0	0	0	0	0
24c5dcf8a2a743ee6e6392f7008d8ef4	k__Fungi;p__Ascomycota;c__Eurotiomycetes;o__Chaetothyriales;f__Herpotrichiellaceae;g__Exophiala	0	0	0	0	0	0	0	0	0	0	0	0	0	0	0	21.2235	0	0	0	0	0	0	0	0	0	0	0	18.0879	0	0	0	0	0	0	0	0	0	0	0	0	0	0	0	0	0	0	0	0
24ce3c40b0ed142cc9a16298ce72ec3d	k__Fungi;p__Basidiomycota;c__Tremellomycetes;o__Tremellales;f__Tremellales_fam_Incertae_sedis;g__Cryptococcus	0	0	0	0	0	0	0	0	0	0	0	0	0	0	0	0	0	0	0	0	0	0	0	0	0	0	0	0	0	0	0	0	0	0	0	0	0	0	0	0	0	0	0	0	0	0	0	0
24dcc03a97fea6f526a4c453cdf0196c	k__Fungi;p__Basidiomycota;c__Tremellomycetes;o__Tremellales;f__Tremellales_fam_Incertae_sedis;g__Kockovaella;s__Kockovaella_fuzhouensis	0	0	0	0	0	0	0	0	0	0	0	0	0	0	0	0	0	0	0	0	0	0	0	0	0	0	0	0	0	0	0	0	0	0	0	0	0	0	0	0	0	0	0	0	0	0	0	0
24dd595b7a5423f658c755a7eb0e796b	k__Fungi;p__Basidiomycota;c__Microbotryomycetes;o__Sporidiobolales;f__Sporidiobolales_fam_Incertae_sedis;g__Sporobolomyces	0	0	0	0	0	0	0	0	0	0	0	0	0	0	0	0	0	0	0	0	0	0	0	0	0	0	0	0	0	0	0	0	0	0	0	0	0	0	0	0	0	0	0	0	0	0	0	0
24fa61861d268c7524735a928b92e4ef	k__Fungi;p__Basidiomycota;c__Tremellomycetes;o__Tremellales;f__Tremellales_fam_Incertae_sedis	0	0	0	0	0	0	0	0	0	0	0	0	0	0	0	0	0	0	0	0	0	0	0	0	0	0	0	0	0	0	0	0	0	0	0	0	0	0	0	0	0	0	0	0	0	0	0	0
25097a64d0d39081e3d73f774119744d	k__Fungi;p__Basidiomycota;c__Exobasidiomycetes;o__Exobasidiomycetidae_ord_Incertae_sedis;f__Exobasidiomycetidae_fam_Incertae_sedis;g__Tilletiopsis;s__Tilletiopsis_pallescens	0	0	0	0	0	0	0	0	0	0	0	0	0	0	0	0	0	0	0	0	0	0	0	0	0	0	0	0	0	0	0	0	0	0	0	0	0	0	0	0	0	0	0	0	0	0	0	0
25220e31fe25be776b59f07a102297ed	k__Fungi;p__Ascomycota;c__Eurotiomycetes;o__Eurotiales;f__Trichocomaceae;g__Penicillium	0	0	0	0	0	0	0	0	0	0	0	0	0	0	0	0	0	0	0	0	0	0	0	0	0	0	0	0	0	0	0	0	0	0	0	0	0	0	0	0	0	0	0	0	0	0	0	0
252354f55564dfe077c28fed6602f528	k__Fungi;p__Basidiomycota;c__Agaricomycetes;o__Agaricales;f__Pluteaceae;g__Pluteus	0	0	0	0	0	0	0	0	0	0	0	0	0	0	0	0	0	0	0	0	0	0	0	0	0	0	0	0	0	0	0	0	0	0	0	0	0	0	0	0	0	0	0	0	0	0	0	0
253186682fe4034c4c2f90e11b3103f6	k__Fungi;p__Ascomycota;c__Sordariomycetes;o__Hypocreales	0	0	0	0	0	0	0	0	0	0	0	0	0	0	0	0	0	0	0	18.0723	0	0	0	0	0	0	0	0	0	0	0	0	0	0	0	0	43.771	0	0	0	0	0	0	0	0	0	0	0
25352f9b272af75c597e5fb23dc27ec6	k__Fungi;p__Ascomycota;c__Dothideomycetes;o__Pleosporales	141.21	0	0	0	0	0	0	0	0	0	0	0	0	0	12.3203	0	0	0	0	0	17.4564	0	0	0	0	45.1613	0	0	0	0	0	0	0	0	0	0	0	18.9189	0	0	0	0	0	7.4212	0	0	12.4224	0
254cc4b21cf0d101d5ce2db18128049c	k__Fungi;p__Basidiomycota;c__Agaricomycetes;o__Cantharellales;f__Ceratobasidiaceae;g__Ceratobasidium;s__Ceratobasidium_sp	0	0	0	0	0	0	0	0	0	0	0	0	0	0	0	0	0	0	0	0	0	0	0	0	0	0	0	0	0	0	0	0	0	0	0	0	0	0	0	0	0	0	0	0	0	0	0	0
2555d736f4741bb198a1551cbbd26fb4	k__Fungi;p__Ascomycota;c__Leotiomycetes	0	0	0	0	0	0	0	0	0	0	0	0	0	0	0	0	0	0	0	0	19.9501	0	0	0	0	0	0	0	0	0	0	0	0	0	0	0	0	0	0	0	0	0	0	0	0	0	0	0
25b615cae9baf6239901fee79e28f677	k__Fungi;p__Ascomycota;c__Lecanoromycetes;o__Teloschistales;f__Physciaceae;g__Physcia	0	0	0	0	231.884	2777.61	96.2617	60.8899	0	0	74.7029	89.4309	0	285.714	63.655	0	0	0	0	18.0723	19.9501	91.8675	72.3684	0	58.6011	0	15.7895	0	130.952	0	134.658	0	0	0	0	0	94.2761	35.1351	0	176.923	0	0	0	89.0538	0	62.6959	0	0
25b7bda73d41427918a5041e7216db20	k__Fungi;p__Ascomycota;c__Dothideomycetes;o__Capnodiales;f__unidentified;g__unidentified;s__Capnodiales_sp	0	0	0	0	0	0	0	0	0	0	0	0	0	0	0	0	0	0	0	0	0	0	0	0	0	0	0	0	0	0	0	0	0	0	0	0	0	0	0	0	0	0	0	0	0	0	0	0
25e65ecc02c6e78b98174a8957e76c9f	k__Fungi;p__Ascomycota;c__Lecanoromycetes;o__Teloschistales;f__Teloschistaceae	0	0	0	0	0	0	0	0	0	0	0	0	0	0	0	0	0	0	0	0	0	0	0	0	0	0	0	0	0	0	0	0	0	0	0	0	0	0	0	0	0	0	0	0	0	0	0	0
260d00941932a76cea082e87fcbc0288	Unassigned	0	0	0	0	0	0	0	0	0	0	0	0	0	2.8011	0	0	0	0	0	0	0	0	0	0	0	0	0	5.168	0	0	13.245	0	0	0	0	0	0	0	0	0	0	17.8571	0	0	0	0	0	0
2625629e1dc00cac09efbf8d7bbecdf8	k__Fungi;p__Basidiomycota;c__Cystobasidiomycetes	0	0	0	0	0	27.2315	0	0	0	0	8.489	0	0	85.4342	0	0	0	0	0	0	0	0	0	0	56.7108	19.3548	26.3158	7.7519	0	0	0	16.9492	0	0	0	0	13.468	0	29.1262	41.0256	0	17.8571	0	22.2635	43.2802	0	0	0
265975131e047d65670b14b93b843343	k__Fungi;p__Ascomycota;c__Sordariomycetes;o__Hypocreales	0	0	0	0	0	0	0	0	0	0	0	0	0	0	0	0	0	0	0	0	0	27.1084	0	0	0	0	0	0	0	0	0	0	0	0	0	0	0	0	0	0	0	0	0	0	0	0	0	0
26a7a5dcd3c636db469ead7b59cedff7	Unassigned	0	0	0	0	0	0	0	0	0	0	0	0	0	0	0	0	0	0	0	0	0	0	0	0	0	0	0	0	0	0	0	0	0	0	0	0	0	0	0	0	0	0	0	0	0	0	0	0
26ac30e7371ed810f2010c3a9e23eb6c	k__Fungi;p__Ascomycota;c__Dothideomycetes	0	0	0	0	43.4783	0	0	0	0	0	110.356	0	0	0	0	0	0	0	0	0	0	0	0	0	0	0	0	0	0	0	0	0	0	0	0	0	0	0	0	0	0	0	0	0	0	0	0	0
26f927017984c9c5ce799d46c822d735	Unassigned	0	0	0	0	0	0	0	0	0	0	0	0	0	0	0	0	0	0	0	0	0	0	0	0	0	0	0	0	0	0	0	0	0	0	0	0	0	0	0	0	0	0	0	0	0	0	0	0
2726cc480325c6a5153023385d14167b	Unassigned	0	0	0	0	0	0	0	0	0	0	0	0	0	0	0	0	0	0	0	0	0	0	0	0	0	0	0	0	0	0	0	0	0	0	0	0	0	0	0	0	0	0	0	0	0	0	0	0
2728478978839254110334dff257c1f3	k__Fungi;p__Ascomycota;c__Pezizomycotina_cls_Incertae_sedis;o__Pezizomycotina_ord_Incertae_sedis;f__Pezizomycotina_fam_Incertae_sedis;g__Knufia	0	0	0	0	0	0	0	0	0	0	0	0	0	0	0	0	0	0	0	0	0	0	0	0	0	0	0	0	0	0	0	0	0	0	0	0	0	0	0	0	0	0	0	0	0	0	0	0
2740722a6b68817755dbc0295fb07df2	k__Fungi;p__Ascomycota;c__Sordariomycetes;o__Hypocreales;f__Clavicipitaceae	0	0	0	0	0	0	0	0	0	0	0	0	0	0	0	0	0	0	0	21.0843	0	0	0	0	0	0	0	0	0	13.5135	0	0	0	0	0	51.2334	0	75.6757	0	0	0	0	0	40.8163	0	0	0	0
274465c850725e35cd79a855b9b3a8aa	k__Fungi;p__Ascomycota;c__Eurotiomycetes;o__Chaetothyriales	0	0	0	0	0	0	0	0	0	0	0	0	0	0	0	0	0	0	0	0	0	0	0	0	0	0	0	23.2558	0	0	0	0	0	0	0	0	0	0	0	0	0	0	0	0	0	0	0	0
2761ce29a9305d447f5e8996260f626e	k__Fungi;p__Basidiomycota;c__Agaricomycetes;o__Agaricales;f__Psathyrellaceae;g__Coprinopsis	0	0	0	0	0	0	0	0	0	0	79.7963	0	0	0	0	0	0	0	0	0	0	0	0	0	0	0	0	0	0	0	0	0	0	0	0	0	0	0	0	0	0	0	0	0	0	0	0	0
2767953fb7e8fb250086c9373152c8ea	k__Fungi;p__Ascomycota;c__Sordariomycetes;o__Coniochaetales;f__Coniochaetaceae;g__Coniochaeta	0	0	0	0	0	0	0	0	0	0	0	0	0	0	0	0	0	0	0	0	0	0	0	0	0	0	0	20.6718	0	0	0	0	0	0	0	0	0	0	0	0	0	0	0	0	0	0	0	0
27828dd6ca1e33c93adc600780846884	k__Fungi;p__Ascomycota;c__Taphrinomycetes;o__Taphrinales;f__Taphrinaceae;g__Taphrina	0	0	0	0	0	0	0	0	0	0	0	0	0	0	0	0	0	0	0	0	0	0	0	0	0	0	0	5.168	0	0	0	0	0	0	0	0	0	0	0	0	0	0	0	0	0	0	0	0
278f821d1d3cedd21681968a7f450957	k__Fungi;p__Basidiomycota;c__Agaricomycetes;o__Russulales;f__Stereaceae	0	0	0	0	0	0	0	0	0	0	0	0	0	0	0	0	0	0	0	0	0	0	0	0	0	0	0	0	0	0	0	0	0	0	0	0	0	0	0	0	0	0	0	0	0	0	0	0
27b74013f3983752c35c264f902deac1	Unassigned	0	0	0	0	0	0	0	0	0	0	0	0	0	0	0	0	0	0	0	0	0	0	0	0	0	0	0	0	0	0	0	0	0	0	0	0	0	0	0	0	0	0	0	0	0	0	0	0
27f0f770c2c450f1ae8707570fd90805	k__Fungi;p__Ascomycota	0	0	0	0	30.303	0	0	0	0	0	106.961	0	0	0	0	0	0	0	0	0	14.9626	0	0	188.406	0	0	0	49.0956	0	0	0	0	0	0	0	0	33.67	0	29.1262	0	0	0	0	63.0798	11.3895	0	0	0
280be2da2d80644a5b1cfecd1639c082	k__Fungi;p__Ascomycota;c__Dothideomycetes;o__Capnodiales;f__Capnodiales_fam_Incertae_sedis;g__Toxicocladosporium	0	0	0	0	0	0	0	0	0	0	0	0	0	0	0	0	0	0	0	0	0	0	0	0	0	0	0	0	0	0	0	0	0	0	0	0	0	0	0	0	0	0	0	0	0	0	0	0
286c8a499ef0c85d9468fec74ba5ba14	Unassigned	0	0	0	0	0	0	0	0	0	0	0	0	0	0	0	0	0	0	0	0	0	0	0	0	0	0	0	0	0	0	0	0	0	0	0	0	0	0	0	0	0	0	0	0	0	0	0	0
28b69ee4e0054ffa11f1f89f01481451	k__Fungi;p__Basidiomycota;c__Agaricomycetes;o__Hymenochaetales;f__Schizoporaceae;g__Xylodon	0	0	0	0	0	0	0	0	0	0	0	0	0	0	0	0	0	0	0	0	0	0	0	0	0	0	0	0	0	0	0	0	0	0	0	0	0	0	0	0	0	0	0	0	0	0	0	0
28b891a97ee3c4bc0aedbbb2386e7e0a	k__Fungi;p__Ascomycota;c__Sordariomycetes;o__Magnaporthales;f__Magnaporthaceae	0	0	0	0	0	0	0	0	0	0	0	0	0	0	0	0	0	0	0	0	0	0	0	0	0	0	0	0	0	0	0	0	0	0	0	0	0	0	0	0	0	0	0	0	0	0	0	0
291f5bef7ae394d218db097881e52908	k__Fungi;p__Ascomycota;c__Dothideomycetes	0	0	47.4684	0	19.7628	48.4115	0	0	0	0	93.3786	56.9106	0	162.465	34.9076	0	0	0	0	0	0	0	0	0	0	0	0	0	71.4286	0	0	16.9492	0	0	20.2703	72.1063	23.569	140.541	55.0162	15.3846	0	0	0	33.3952	0	0	18.6335	0
291f750fe4da60fd39946d4fb79de120	k__Fungi;p__Ascomycota;c__Saccharomycetes;o__Saccharomycetales;f__Saccharomycetales_fam_Incertae_sedis;g__Debaryomyces	0	0	0	0	3.9526	0	0	0	0	0	0	0	395.76	18.2073	0	0	0	0	1775.56	0	0	0	0	0	0	0	178.947	0	0	0	33.1126	0	452.941	37.1901	0	0	0	0	0	0	0	0	0	0	0	0	0	0
293d92a2baf71c15528ec78622c97e99	k__Fungi;p__Basidiomycota;c__Cystobasidiomycetes;o__Cystobasidiales;f__Cystobasidiaceae;g__Occultifur;s__Occultifur_sp	0	0	0	0	0	0	0	0	0	0	0	0	0	0	0	0	0	0	0	0	0	0	0	0	0	0	0	0	0	0	0	0	0	0	0	0	0	0	0	0	0	0	0	0	0	0	0	0
2953459a6185e5dee8e6200d20fefff9	k__Fungi;p__Ascomycota;c__Sordariomycetes;o__Xylariales;f__Xylariaceae;g__Lopadostoma	0	0	0	0	0	0	0	0	0	0	0	0	0	0	0	0	0	0	0	0	0	0	0	0	0	0	0	0	0	0	0	0	0	0	0	0	0	0	0	0	0	0	0	0	0	0	0	0
29570610bd00a7598d0be06f9ad98b0f	k__Fungi;p__Ascomycota;c__Dothideomycetes;o__Dothideomycetes_ord_Incertae_sedis;f__Dothideomycetes_fam_Incertae_sedis;g__Zymoseptoria	0	0	0	0	0	0	0	0	0	0	0	0	0	0	0	0	0	0	0	0	0	0	0	0	0	0	0	0	0	0	0	0	0	0	0	0	0	0	0	0	0	0	0	0	0	0	0	0
2962b5cfc91e01b5bab6e6094f75917c	k__Fungi;p__Basidiomycota;c__Agaricomycetes;o__Agaricales;f__Niaceae	0	0	0	0	0	0	0	0	0	0	0	0	0	0	0	0	0	0	0	0	0	0	0	0	0	0	0	0	0	0	0	0	0	0	0	0	0	0	0	0	0	0	0	0	0	0	0	0
29e04f1c22b5c6077ff2ca519deb53ff	k__Fungi;p__Ascomycota;c__Sordariomycetes	0	0	0	0	0	0	0	0	0	0	0	6.5041	0	0	0	0	0	0	0	0	0	0	0	0	0	0	0	0	0	0	0	0	0	0	0	0	0	0	0	0	0	0	0	0	0	0	0	0
29fc715e86cc37d693c20f909a6f9966	k__Fungi;p__Ascomycota;c__Saccharomycetes;o__Saccharomycetales;f__Pichiaceae	0	0	0	0	0	0	0	0	0	0	0	0	0	0	0	0	0	0	0	0	0	0	0	0	0	0	0	0	0	0	0	0	0	0	0	0	0	0	0	0	0	0	0	0	0	0	0	0
2a1dba770dcd5a681b7e8e29f2128a0a	Unassigned	0	0	0	0	0	0	0	0	0	0	0	0	0	0	0	0	0	0	0	0	0	0	0	0	0	0	0	0	0	0	0	0	0	0	0	0	0	0	0	0	0	0	0	0	0	0	0	0
2a326bcd973ef593d13308fb58434781	k__Fungi;p__Ascomycota;c__Saccharomycetes;o__Saccharomycetales;f__Saccharomycetales_fam_Incertae_sedis	0	0	0	0	0	0	0	0	0	0	0	0	0	0	0	0	0	0	0	0	0	0	0	0	0	0	0	0	0	0	0	0	0	0	0	0	0	0	0	0	0	0	0	0	0	0	0	0
2a60d4e502fe57e672b4edbe0d876088	Unassigned	0	0	0	0	0	0	0	0	0	0	0	0	0	0	0	0	0	0	0	0	0	0	0	8.6957	0	0	0	0	0	0	0	0	0	0	0	0	0	0	0	0	0	0	0	0	0	0	0	0
2ab11d3d55bfbfcac20c67979ca1f255	k__Fungi;p__Ascomycota;c__Sordariomycetes	0	0	0	0	0	0	0	0	0	0	0	0	0	0	0	0	0	0	0	0	0	0	0	0	0	0	0	0	0	0	0	0	0	0	0	0	0	0	0	0	0	0	0	0	0	0	0	0
2ad886bf3d54aa3a284d667aa4e1b3ff	k__Fungi;p__Ascomycota;c__Saccharomycetes;o__Saccharomycetales;f__Saccharomycetaceae;g__Torulaspora	0	0	0	0	0	0	0	0	0	0	0	0	0	0	0	0	0	0	0	0	0	0	0	0	0	0	0	0	0	0	0	0	0	0	0	0	0	0	0	0	0	0	0	0	0	0	0	0
2ad8cf64b184cea0a35572e4b7a11f09	k__Fungi;p__Ascomycota	0	0	0	0	0	0	0	0	0	0	0	6.5041	0	0	0	0	0	0	0	0	0	0	0	0	0	0	0	0	65.4762	0	0	0	0	0	0	0	0	0	0	0	0	0	0	0	0	0	0	0
2ae693edc1622fed6e411e3d7c4e8c98	k__Fungi;p__Ascomycota	0	0	0	0	0	9.0772	0	0	0	0	0	0	0	0	0	0	0	0	0	0	0	0	0	0	0	0	0	5.168	0	0	0	0	0	0	0	0	0	0	0	0	0	0	0	0	0	0	0	0
2af92a7a67b9c0b60be0685ab1c4a62d	k__Fungi;p__Basidiomycota;c__Tremellomycetes;o__Tremellales;f__Tremellales_fam_Incertae_sedis;g__Cryptococcus	0	0	0	0	0	0	0	0	0	0	0	0	0	0	0	0	0	0	0	0	0	0	0	0	0	0	0	0	0	0	0	0	0	0	0	0	0	0	0	0	0	0	0	0	0	0	0	0
2b3c42aa6ab463763051405cd36fa211	k__Fungi;p__Basidiomycota;c__Agaricomycetes;o__Auriculariales;f__unidentified;g__unidentified;s__Auriculariales_sp	0	0	0	0	0	0	0	0	0	0	0	0	0	0	0	0	0	0	0	0	0	0	0	0	0	0	0	0	0	0	0	0	0	0	0	0	0	0	0	0	0	0	0	0	0	0	0	0
2b580af995a9e614fa62554b9a24a7be	Unassigned	0	0	0	0	0	0	0	0	0	0	0	0	0	0	0	0	0	0	0	0	0	0	0	0	0	0	0	5.168	0	0	0	0	0	0	0	0	0	0	0	0	0	0	0	0	0	0	0	0
2b7400bc8c9119a218595b7977207bed	k__Fungi;p__Basidiomycota;c__Agaricomycetes;o__Corticiales;f__Corticiaceae;g__unidentified;s__Corticiaceae_sp	0	0	0	0	0	0	0	0	0	0	0	0	0	0	0	0	0	0	0	0	0	0	0	0	0	0	0	0	0	0	0	0	0	0	0	0	0	0	0	0	0	0	0	0	0	0	0	0
2b7935c0cd6d356dde6271e0daa2a8d2	k__Fungi;p__Ascomycota;c__Eurotiomycetes;o__Chaetothyriales;f__Herpotrichiellaceae;g__Exophiala	0	0	0	160.919	0	0	0	0	0	0	0	0	0	0	0	0	0	0	0	0	0	0	0	0	0	19.3548	0	0	0	0	0	0	0	0	0	0	0	0	6.4725	0	0	0	0	0	0	0	0	0
2b8d8651f59447245e8abb609c961ac5	k__Fungi;p__Ascomycota;c__Sordariomycetes;o__Hypocreales;f__Cordycipitaceae;g__Lecanicillium	0	0	0	0	0	0	0	0	0	0	0	0	0	0	0	0	0	0	0	0	0	0	0	0	0	0	0	0	0	0	0	0	0	0	0	0	0	0	0	0	0	0	0	0	0	0	0	0
2c22085b991b8c31877b620874e19724	Unassigned	0	0	0	0	0	0	0	0	0	0	0	0	0	0	0	0	0	0	0	0	0	0	0	0	0	0	0	0	0	0	0	0	0	0	0	0	0	0	0	0	0	0	0	9.2764	0	0	0	0
2c79d25cee984c683b33af91b1bf12c9	k__Fungi;p__Ascomycota	0	0	0	0	0	0	0	0	0	0	0	0	0	0	18.4805	0	55.409	44.0613	0	0	0	0	0	0	0	0	0	15.5039	0	0	0	0	0	0	13.5135	26.5655	0	72.973	0	284.615	0	0	20	51.9481	0	12.5392	24.8447	0
2c83c3bc545e1af7a6decbda7c212817	k__Fungi;p__Basidiomycota;c__Ustilaginomycetes;o__Ustilaginales;f__Ustilaginaceae	0	0	0	0	0	0	0	0	0	0	0	0	0	0	0	0	0	0	0	0	0	0	0	0	0	0	0	0	0	0	0	0	0	0	0	0	0	0	0	0	0	0	0	0	0	0	0	0
2c88268e9d05513fdfaa8af2e0ec06cb	k__Fungi;p__Ascomycota;c__Orbiliomycetes;o__Orbiliales;f__Orbiliaceae	0	0	0	0	0	0	0	0	0	0	0	0	0	0	0	0	0	0	0	0	0	0	0	0	0	0	0	0	0	0	0	0	0	0	0	0	0	0	0	0	0	0	0	0	0	0	0	0
2cdc5036bdbc6adc0b200e42050c97be	k__Fungi;p__Ascomycota;c__Eurotiomycetes;o__Eurotiales;f__Trichocomaceae;g__Penicillium	0	0	0	0	0	93.7973	0	0	0	0	0	9.7561	7.0671	0	0	41.1985	15.8311	0	0	0	17.4564	0	0	0	0	0	0	0	0	0	0	0	0	0	60.8108	0	0	183.784	19.4175	43.5897	0	0	0	352.505	111.617	40.7524	0	0
2cf6a75639cf890c5d26a57e2d8800fa	k__Fungi;p__Ascomycota;c__Sordariomycetes	0	0	0	0	0	0	0	0	0	0	0	0	0	0	0	0	0	0	0	0	0	0	0	0	0	0	0	0	0	0	0	0	0	0	0	0	0	0	0	0	0	0	0	0	0	0	0	0
2d10e50bb82ae4dd5ea0133cd91779df	k__Fungi;p__Basidiomycota;c__Agaricomycetes;o__Russulales;f__Peniophoraceae	0	0	0	0	0	0	0	0	0	0	0	0	0	0	0	0	0	0	0	0	0	0	0	0	0	0	0	0	0	0	0	0	0	0	0	0	0	0	0	0	0	0	0	0	0	0	0	0
2d146ad072872e380416e6e249a46f5e	k__Fungi;p__Ascomycota;c__Dothideomycetes;o__Pleosporales	0	0	0	0	0	0	0	0	0	0	0	0	0	0	0	0	0	0	0	0	0	0	0	0	0	0	0	0	0	0	0	0	0	0	0	0	0	0	0	0	0	0	0	0	0	0	0	0
2d2004066cb95e13f08a87441dfb9815	Unassigned	0	0	0	0	0	0	0	0	0	0	0	0	0	0	0	0	0	0	0	0	0	0	0	0	0	0	0	0	0	0	0	0	0	0	0	0	0	0	0	0	0	0	0	0	0	0	0	0
2d35175d4659b4c47ea04d9570feb9f6	k__Fungi;p__Basidiomycota;c__Agaricomycetes;o__Russulales;f__Bondarzewiaceae	0	0	0	0	0	0	0	0	0	0	0	0	0	0	0	0	0	0	0	0	0	0	0	0	0	0	0	28.4238	41.6667	0	0	0	0	0	0	0	0	0	0	0	0	0	0	0	0	0	0	0
2d46636fd300d97809eb85dedebe91a3	k__Fungi;p__Ascomycota	0	0	0	0	0	0	0	0	0	0	0	0	0	0	0	0	0	0	0	0	0	0	0	0	0	0	0	0	0	0	0	0	0	0	0	0	0	0	0	0	0	0	0	0	0	0	0	0
2d5e5cdc0499ca81145c81e94f1b5dfb	k__Fungi;p__Ascomycota;c__Leotiomycetes;o__Helotiales	0	0	0	0	0	0	0	0	0	0	0	0	0	0	0	0	0	0	0	0	0	0	0	0	0	0	0	0	0	0	0	0	17.6471	0	0	0	0	0	0	0	0	0	0	0	0	0	0	0
2d84334f36fcf0502c518e062b59fad5	Unassigned	0	0	0	0	0	0	0	0	0	0	0	0	0	0	0	0	0	0	0	0	0	0	0	0	0	0	0	0	0	0	0	0	0	0	0	0	0	0	0	0	0	0	0	0	0	0	0	0
2de721c607a4456e218ac83b4c36c58f	k__Fungi;p__Basidiomycota;c__Tremellomycetes;o__Tremellales;f__Tremellales_fam_Incertae_sedis	0	0	0	0	0	0	0	0	0	0	0	0	0	0	0	0	0	0	0	0	0	0	0	0	0	0	0	0	0	0	0	0	0	0	0	0	0	0	0	0	0	0	0	0	0	0	0	0
2df076bbcb6afd6335755df4f29ec71c	k__Fungi;p__Basidiomycota;c__Agaricomycetes	0	0	0	0	0	0	0	0	0	0	0	0	0	0	0	0	0	0	0	0	0	0	0	0	0	0	0	0	0	0	0	0	0	0	0	0	0	0	0	0	0	0	0	0	0	0	0	0
2e1ae2eef627b015f925ce5d46674f80	Unassigned	0	0	4.7468	0	0	0	0	0	0	0	0	0	0	0	0	0	124.011	0	0	0	0	0	111.842	0	0	0	105.263	0	113.095	0	0	0	52.9412	0	202.703	0	0	0	9.7087	0	21387.6	613.095	0	0	0	241.379	53260.9	1541.5
2e1f0db8ecbfb66a640fd3a2f74a097a	k__Fungi;p__Ascomycota;c__Sordariomycetes	0	0	0	0	0	0	0	0	0	0	0	0	0	0	0	0	0	0	0	0	0	0	0	0	0	0	0	0	0	0	0	0	0	0	0	0	0	0	0	0	0	0	0	0	0	0	0	0
2e38cf592cf61ad05f60289c9d02c857	k__Fungi;p__Ascomycota;c__Dothideomycetes;o__Capnodiales;f__Mycosphaerellaceae	0	0	0	0	0	0	0	0	0	0	0	0	0	0	0	0	0	0	0	0	0	0	0	0	0	0	0	0	0	0	0	0	0	0	0	0	0	0	0	0	0	0	0	0	0	0	0	0
2e3ecf3f7d80095e288a9f6e48cc9421	Unassigned	0	0	0	0	0	0	0	0	73.0769	0	0	0	0	0	0	29.9625	0	0	0	0	0	0	0	0	0	0	0	0	17.8571	0	0	0	0	0	0	0	0	0	0	0	0	0	8.5714	0	0	0	0	0
2ec6f482d159afed383c45a87e977a74	k__Fungi;p__Ascomycota;c__Dothideomycetes;o__Pleosporales;f__Sporormiaceae	0	0	0	0	0	0	0	0	0	0	0	0	0	0	0	0	0	0	0	0	0	0	0	0	0	0	0	0	0	0	0	0	0	0	0	0	0	0	0	0	0	0	0	0	0	0	0	0
2f1649ba3f15431250460ab663b1eed6	k__Fungi;p__Ascomycota;c__Dothideomycetes;o__Pleosporales	0	0	0	0	0	0	0	0	0	0	0	0	0	0	0	0	0	0	0	0	0	0	0	0	0	0	0	0	0	0	0	0	0	0	0	0	0	0	0	0	0	0	0	0	0	0	0	0
2f29337e24542eb1b39604222b16637d	k__Fungi;p__Basidiomycota;c__Agaricomycetes;o__Polyporales;f__Polyporaceae;g__Lentinus	0	0	0	0	0	0	0	0	0	0	0	0	0	0	0	0	0	0	0	91.8675	0	0	0	0	0	0	0	0	0	0	0	0	0	0	0	0	16.835	0	0	0	0	0	0	0	0	0	0	0
2f2a8ec884bc9061b1c7b08e0ee60bf2	k__Fungi;p__Basidiomycota;c__Exobasidiomycetes;o__Exobasidiales;f__Exobasidiaceae;g__Exobasidium	0	0	0	0	0	0	0	0	0	0	0	0	0	0	0	0	0	0	0	0	0	0	0	0	0	0	0	0	0	0	0	0	0	0	0	0	37.037	0	0	0	0	0	5.7143	0	0	0	0	0
2f43d56db89011c4833fda5cbd79077f	k__Fungi;p__Basidiomycota;c__Exobasidiomycetes;o__Exobasidiales;f__Exobasidiaceae;g__Exobasidium	0	0	0	0	0	0	0	0	0	0	0	0	0	0	0	0	0	0	0	0	0	0	0	0	0	0	0	0	0	0	0	0	0	0	0	0	0	0	0	0	0	0	0	0	0	0	0	0
2f7f5b80a202df2714c965a9cf1c6000	k__Fungi;p__Ascomycota;c__Sordariomycetes;o__Sordariomycetidae_ord_Incertae_sedis;f__Glomerellaceae;g__Colletotrichum	0	0	0	0	0	0	0	0	0	0	0	0	0	0	0	0	0	0	0	0	0	0	0	0	0	0	0	0	0	0	0	0	0	0	0	0	0	0	0	0	0	0	0	0	0	0	0	0
2fc4b6ac2de211b0634f2e8ab0c84660	k__Fungi;p__Ascomycota;c__Dothideomycetes;o__Pleosporales;f__Phaeosphaeriaceae;g__Phaeosphaeria	0	0	0	0	0	0	0	0	0	0	0	0	0	0	0	0	0	0	0	0	0	0	0	0	0	0	0	0	0	0	0	0	0	0	0	0	0	18.9189	0	0	0	0	0	0	0	0	0	0
2fdd3d161c53101a9a8f3ac80f71e680	k__Fungi;p__Basidiomycota;c__Agaricostilbomycetes;o__Agaricostilbales;f__Kondoaceae;g__Kondoa	0	0	0	0	0	0	0	0	0	0	22.0713	0	0	0	0	0	0	0	0	0	0	0	0	0	0	0	0	0	0	0	0	0	0	0	0	0	0	0	0	0	0	0	0	0	0	0	0	0
2fe7e0da797a431422837e2d710d8ec8	k__Fungi;p__Ascomycota;c__Dothideomycetes;o__Pleosporales	0	0	0	0	25.0329	0	0	0	0	0	0	0	0	9.8039	0	0	0	0	0	0	0	0	0	0	0	0	0	20.6718	0	0	0	0	41.1765	0	0	0	0	0	0	0	0	0	0	0	0	0	0	0
2ff55bcfd49c5910eb75b779e4f5c4ac	k__Fungi;p__Basidiomycota;c__Tremellomycetes;o__Tremellales	0	0	0	0	0	0	0	0	0	0	0	0	0	0	0	0	0	0	0	0	0	0	0	0	0	0	0	0	0	0	11.0375	0	0	0	0	0	0	0	0	0	0	0	0	0	0	0	0	0
300a6dc94d4a8d506b935bc60afabc56	k__Fungi;p__Ascomycota;c__Dothideomycetes;o__Pleosporales	0	0	0	0	0	0	0	0	0	0	0	0	0	0	0	0	0	0	0	0	0	0	0	0	0	0	0	0	0	0	0	0	0	0	0	0	0	0	0	0	0	0	0	0	0	0	0	0
304be0985f293a261048630f51402602	k__Fungi;p__unidentified;c__unidentified;o__unidentified;f__unidentified;g__unidentified;s__Fungi_sp	0	0	0	0	0	0	0	0	0	0	0	0	0	0	0	0	0	0	0	0	0	0	0	0	0	0	0	0	0	0	0	0	0	0	0	0	0	0	0	0	0	0	0	0	0	0	0	0
30bc427585fb733ec567e6ec778105ab	k__Fungi;p__Ascomycota;c__Sordariomycetes;o__Hypocreales	0	0	0	0	0	0	0	0	0	0	0	11.3821	0	0	0	0	0	0	0	0	0	0	0	0	0	0	0	0	0	0	0	0	0	0	0	0	0	0	0	0	0	0	0	0	0	0	0	0
30bdb6dd22abbfa5d3c3666c1aa7f4dd	k__Fungi;p__Ascomycota;c__Eurotiomycetes;o__Onygenales;f__Onygenaceae;g__Auxarthron	0	0	0	0	0	0	0	0	0	0	0	0	0	0	0	0	0	0	0	0	0	0	0	0	0	0	0	0	0	0	0	0	0	0	0	0	0	0	0	0	0	0	0	0	0	0	0	0
30d1be1e8b62e35c9ee978982d8662bf	k__Fungi;p__Basidiomycota;c__Exobasidiomycetes;o__Exobasidiales;f__Exobasidiaceae;g__Exobasidium	0	0	0	0	0	0	0	0	0	0	0	0	0	0	0	0	0	0	0	0	0	0	0	0	0	0	0	0	0	0	0	0	0	0	0	0	0	0	0	0	0	0	0	0	0	0	0	0
30e8c074b4b5ecd0640f0f4b21eb28cc	Unassigned	0	0	0	0	0	0	0	0	0	0	0	0	0	0	0	0	0	0	0	0	0	0	0	0	0	0	0	0	0	0	0	0	0	0	0	0	0	0	0	0	0	0	0	0	0	0	0	0
30f599d601b8beb099be0e68a232f325	Unassigned	0	0	0	0	0	0	0	0	0	0	0	0	0	0	0	0	0	0	0	0	0	0	0	0	0	0	0	0	0	0	0	0	0	0	0	0	0	0	0	0	0	0	0	0	0	0	0	0
30fe373daae251fca5a4ee1fec3c0b18	k__Fungi;p__Ascomycota;c__Leotiomycetes;o__Helotiales	0	0	0	0	0	0	0	0	0	0	0	0	0	18.2073	0	0	0	0	0	0	0	0	0	0	0	0	0	0	0	0	0	0	0	0	0	0	0	0	0	0	0	0	0	18.5529	0	0	0	0
310e017d9ae05694c18c1e6fc17568c7	k__Fungi;p__Ascomycota;c__Sordariomycetes;o__Diaporthales;f__Gnomoniaceae	0	0	0	0	0	0	0	0	0	0	0	0	0	0	0	0	0	0	0	0	0	0	0	0	0	0	0	31.0078	0	0	37.5276	0	0	0	0	0	0	0	0	0	0	0	0	0	0	0	0	0
31125926620b54570dc9919cb0f4a808	k__Fungi;p__Basidiomycota;c__Cystobasidiomycetes;o__Cystobasidiales;f__Cystobasidiaceae	0	0	0	0	0	0	0	0	0	0	0	0	0	0	0	0	0	0	0	0	0	0	0	0	0	0	0	0	0	0	0	0	0	0	0	0	0	0	0	0	0	0	0	0	0	0	0	0
3131c4460105ef814ef5f5748f1d06d6	k__Fungi;p__Ascomycota;c__Leotiomycetes;o__Erysiphales;f__Erysiphaceae;g__Neoerysiphe	0	0	0	0	0	0	0	0	0	0	0	0	0	0	0	0	0	0	0	0	0	0	0	0	0	0	0	0	0	0	0	0	0	0	0	0	0	0	0	0	0	0	0	0	0	0	0	0
31821a628cf42202bfdda5f3146aae52	k__Fungi;p__Ascomycota;c__Sordariomycetes;o__Diaporthales;f__Diaporthaceae	0	0	0	0	0	0	0	0	0	0	0	0	0	0	0	0	0	0	0	0	0	0	0	0	0	0	0	0	0	0	0	0	0	0	0	0	0	0	0	0	0	0	0	0	0	0	0	0
31ab0ea82ff783be25fb3c89b086693f	k__Fungi;p__Basidiomycota;c__Agaricomycetes;o__Polyporales;f__Meruliaceae;g__Hyphoderma	0	0	0	0	0	0	0	0	0	0	0	0	0	0	0	0	0	0	0	0	0	0	0	0	0	0	0	0	0	0	0	0	0	0	0	0	0	0	0	0	0	0	0	0	0	0	0	0
31ac8df307b56776430dd4850bca7fce	k__Fungi;p__Basidiomycota;c__Agaricomycetes;o__Cantharellales;f__Ceratobasidiaceae;g__unidentified;s__Ceratobasidiaceae_sp	0	0	0	0	0	0	0	0	0	0	0	0	0	0	0	0	0	0	0	0	0	0	0	0	0	0	0	0	0	0	0	0	0	0	0	0	0	0	0	0	0	0	0	0	0	0	0	0
31b9503b2b526da0192b90e284807b3f	k__Fungi;p__Ascomycota	0	0	0	0	0	0	0	0	0	0	0	0	0	0	0	0	0	0	0	0	0	0	0	0	0	0	0	0	0	0	0	0	0	0	0	0	0	0	0	0	0	0	0	0	0	0	0	0
31cd218f2a37de151f023a7fb5eb2793	Unassigned	0	0	0	0	0	0	0	0	0	0	0	0	0	0	0	0	0	0	0	0	0	0	0	0	0	0	0	0	0	0	0	0	0	0	0	0	6.734	0	0	0	0	0	0	0	0	0	0	0
31da04acb5a0b73d57834d502b2dae29	k__Fungi;p__Ascomycota;c__Leotiomycetes;o__Helotiales;f__Vibrisseaceae;g__Phialocephala	0	0	0	0	0	0	0	0	0	0	0	0	0	0	0	0	0	0	0	0	0	0	0	0	0	0	0	0	0	0	0	0	0	0	0	0	0	0	0	0	0	0	0	0	0	0	0	0
31e0dedcbab8196f713b48689d2b05d6	k__Fungi;p__Ascomycota;c__Sordariomycetes	0	0	0	0	0	0	0	0	0	0	0	0	0	0	0	0	0	0	0	0	0	0	0	0	0	0	0	0	0	0	0	0	0	0	0	0	0	0	0	0	0	0	0	0	0	0	0	0
322070a3f71cde4ddfe5c37cfad19d88	k__Fungi;p__Ascomycota;c__Dothideomycetes;o__Pleosporales;f__Pleosporaceae;g__Alternaria	0	0	0	0	0	0	0	0	0	0	0	0	0	0	0	0	0	0	0	353.916	0	0	0	0	0	0	0	0	0	0	0	0	0	0	0	0	0	0	0	0	0	0	0	0	0	0	0	0
3227de6a8adee48c4a1f743bc25d1c2e	k__Fungi;p__Ascomycota;c__Eurotiomycetes;o__Eurotiales;f__Trichocomaceae;g__Penicillium	0	0	0	0	0	0	0	0	0	0	0	0	0	0	0	0	0	0	0	0	0	0	0	0	0	0	0	0	0	0	0	0	0	0	0	0	0	0	0	0	0	0	0	0	0	0	0	0
32459e813e01bf251f94ef8a64548f82	k__Fungi;p__Basidiomycota;c__Agaricomycetes;o__Agaricales;f__Strophariaceae	0	0	0	0	0	0	0	0	0	0	0	0	0	0	0	0	0	0	0	0	0	0	0	0	0	0	0	0	0	0	0	0	0	0	0	0	0	0	0	0	0	0	0	0	0	0	0	0
327529ca68f23e5954ce9f2e5631967c	k__Fungi;p__Basidiomycota;c__Tremellomycetes;o__Cystofilobasidiales;f__Cystofilobasidiaceae;g__Udeniomyces	160.423	0	0	0	4416.34	0	0	0	0	0	6772.5	8.1301	0	0	0	0	0	0	0	0	0	0	0	0	0	0	0	0	0	0	0	0	0	0	0	0	0	0	0	0	0	0	0	16.6976	0	163.009	0	0
3283adfe7089f419734976eff82bb717	k__Fungi;p__Ascomycota;c__Sordariomycetes;o__Hypocreales	0	0	0	0	0	0	0	0	0	0	0	0	0	0	0	0	0	0	0	0	0	0	0	0	0	0	0	0	0	0	0	0	0	0	0	0	0	0	0	0	0	0	0	0	0	0	0	0
32982e2f91b8246b5d29102d143a0511	k__Fungi;p__Basidiomycota;c__Agaricomycetes;o__Agaricales;f__Psathyrellaceae;g__Psathyrella	0	0	0	0	0	0	0	0	0	0	0	0	0	0	0	0	0	0	0	0	0	0	0	0	0	0	0	0	0	0	0	0	0	0	0	0	0	0	0	0	0	0	0	0	0	0	0	0
32a3731a602cb46988b5a5e7dffc1e44	k__Fungi;p__Ascomycota;c__Sordariomycetes;o__Xylariales;f__Amphisphaeriaceae;g__Pestalotiopsis	0	0	0	0	0	0	0	0	0	0	0	0	0	0	0	0	0	0	0	105.422	0	0	0	0	0	0	0	0	0	0	0	0	0	0	0	0	0	0	0	0	38.7597	0	0	5.5659	0	0	0	0
32d7c76de07023af6e9a36161cf85805	k__Fungi;p__Ascomycota;c__Sordariomycetes	0	0	0	0	0	0	0	0	0	0	0	0	0	0	0	0	0	0	0	0	0	0	0	0	0	0	0	0	0	0	0	0	0	0	0	0	0	0	0	0	0	0	0	0	0	0	0	0
330edc5764ba7dd47684080193c4bf32	k__Fungi;p__Ascomycota;c__Dothideomycetes;o__Pleosporales	0	0	0	0	0	0	0	0	0	0	0	0	0	0	0	0	0	0	0	0	0	0	0	0	0	0	0	0	0	0	0	0	0	0	0	0	0	0	0	17.9487	0	0	0	0	0	0	0	0
33277cb3769cd20ee757afd0c16af6fc	k__Fungi;p__Ascomycota;c__Dothideomycetes;o__Pleosporales;f__Lentitheciaceae;g__Darksidea	0	0	0	0	0	0	0	0	0	0	0	0	0	0	0	0	0	0	0	0	0	0	0	0	0	0	0	0	0	0	0	0	0	0	0	0	0	0	0	0	0	0	0	0	0	0	0	0
33ba2fa0868ae0a0a3c8f8f3dc84f54e	k__Fungi;p__Basidiomycota;c__Agaricomycetes;o__Atheliales;f__Atheliaceae	0	0	0	0	0	0	0	0	0	0	0	0	0	0	0	0	0	0	0	0	0	0	0	0	0	0	0	0	0	0	0	0	0	0	0	0	0	0	0	0	0	0	0	0	0	0	0	0
33cf8043cfd83fe1c3c9d44966316a35	k__Fungi;p__Ascomycota	0	0	0	0	0	0	0	0	0	0	0	0	0	0	0	0	0	0	0	0	0	0	0	0	0	0	0	0	0	0	0	0	0	0	0	0	0	0	0	0	0	0	0	0	0	0	0	0
33ec1cba296a890cb7ba047d266d5b40	k__Fungi;p__Basidiomycota;c__Agaricomycetes;o__Agaricales;f__Psathyrellaceae;g__Coprinopsis	0	0	0	0	0	0	0	0	0	0	0	0	0	0	0	0	0	0	0	0	0	0	0	0	0	0	0	0	0	0	0	0	0	0	0	0	0	0	0	0	0	0	0	0	0	0	0	0
34fe829d76b0789de1005ca5d1614f87	k__Fungi;p__Basidiomycota;c__Tremellomycetes;o__Cystofilobasidiales;f__Cystofilobasidiaceae;g__Cystofilobasidium	0	16.5289	0	0	0	0	0	0	0	0	0	0	7.0671	0	0	12.4844	0	0	0	0	0	22.5904	0	0	0	0	0	0	0	0	0	0	0	0	0	0	0	0	0	0	0	0	0	0	0	0	0	0
350313c7d53c370c53496042627ebe7f	Unassigned	0	0	0	0	0	0	0	0	0	0	0	0	0	0	0	0	0	0	0	0	0	0	0	0	0	0	0	0	0	0	0	0	0	0	0	0	0	0	0	0	0	0	0	0	0	0	0	0
35207f88168201cb85ffd065e5c93327	k__Fungi;p__Ascomycota;c__Dothideomycetes	0	0	0	0	0	0	0	0	0	0	0	0	0	0	0	0	0	0	0	0	0	0	0	0	0	0	0	0	0	0	0	0	0	0	0	0	0	0	0	0	0	0	0	0	0	0	0	0
35999ed09aa410733cc1448a542b1d71	Unassigned	0	0	0	0	0	0	0	0	0	0	0	0	0	0	0	0	0	0	0	0	0	0	0	0	0	0	0	0	0	0	0	0	0	0	0	0	0	0	0	0	0	0	0	0	0	0	0	0
359e3d01011ab8de918c565e238f1672	k__Fungi;p__Basidiomycota;c__Agaricomycetes	0	0	0	0	0	0	0	0	0	0	0	0	0	0	61.6016	0	0	0	0	0	0	0	0	0	0	0	0	0	0	0	0	0	0	0	0	0	0	0	0	0	0	0	0	0	0	0	0	0
35a8ed553c2dd96bc16e4606ca5a40d7	k__Fungi;p__Ascomycota;c__Sordariomycetes;o__Hypocreales	0	0	0	0	0	0	0	0	0	0	0	0	0	0	0	0	0	0	0	0	0	0	0	0	0	0	0	0	0	0	0	0	0	0	0	0	0	0	0	0	0	0	0	0	0	0	0	0
35ed45274ae20fc545b028a72db00ca6	k__Fungi;p__Basidiomycota;c__Pucciniomycetes;o__Septobasidiales;f__Septobasidiaceae;g__Septobasidium;s__Septobasidium_sp	0	0	0	0	0	0	0	0	0	0	0	0	0	0	0	0	0	0	0	0	0	0	0	0	0	0	0	0	0	0	0	0	0	0	0	0	0	0	0	0	0	0	0	0	0	0	0	0
35f517472de30bd8c960815535e17346	k__Fungi;p__Ascomycota;c__Sordariomycetes;o__Hypocreales;f__Hypocreales_fam_Incertae_sedis	0	0	0	0	0	0	0	0	0	0	0	0	0	0	0	0	0	0	0	0	0	0	0	0	0	0	0	0	0	0	0	0	0	0	0	0	0	0	0	0	0	0	0	0	0	0	0	0
35fc3304e1059c18d6fe56e60038cb64	Unassigned	0	0	0	0	0	0	0	0	0	0	0	0	0	0	0	0	0	0	0	0	0	0	0	0	0	0	0	0	0	0	0	0	0	0	0	0	0	0	0	0	0	0	0	0	0	0	0	0
364ee9cac563aa35df814c06fe52e51a	k__Fungi;p__Ascomycota	0	0	0	0	0	0	0	0	0	0	0	0	0	0	0	0	0	0	0	0	0	0	0	0	0	0	0	0	0	0	0	0	0	0	0	0	0	0	0	0	0	0	0	0	0	0	0	0
367358b05dc301b7b0aaa7783c26c1c1	k__Fungi;p__Ascomycota;c__Dothideomycetes;o__Capnodiales	0	0	0	0	0	0	0	0	0	0	0	0	0	0	0	0	0	0	0	0	0	0	0	0	0	0	0	0	0	0	0	0	0	0	0	0	6.734	0	0	48.7179	0	0	0	0	0	0	0	0
367ef9f14bbfb5990f38774ad7e53d38	k__Fungi;p__Ascomycota;c__Dothideomycetes;o__Pleosporales	0	0	0	0	0	0	0	0	0	0	0	0	0	0	0	0	0	0	0	0	0	0	0	0	0	0	0	0	17.8571	0	0	0	0	0	0	0	0	0	0	0	0	0	0	0	0	0	0	0
36dcf860fb15867733827226415f0111	k__Fungi;p__Ascomycota;c__Dothideomycetes;o__Pleosporales;f__Pleosporaceae	0	0	0	0	0	0	0	0	0	0	0	0	0	0	0	0	0	0	0	0	0	0	0	0	0	0	0	0	0	0	0	0	0	0	0	0	0	0	0	0	0	0	0	0	0	0	0	0
36edf73c412dace6a2df347fb0269d55	k__Fungi;p__Ascomycota;c__Eurotiomycetes;o__Eurotiales;f__Trichocomaceae;g__Aspergillus	0	0	0	0	0	0	0	0	0	0	0	0	0	0	0	0	0	0	0	0	0	0	0	0	0	0	0	0	0	0	0	0	0	0	0	0	0	0	0	0	0	0	0	0	0	0	0	0
3724e598e445543e0660044bdd9d7124	k__Fungi;p__Basidiomycota;c__Agaricomycetes;o__Polyporales;f__Polyporaceae	0	0	0	0	0	0	0	0	0	0	0	0	0	0	0	0	0	0	0	0	0	0	0	0	0	0	0	0	0	0	0	0	0	0	0	0	0	0	0	0	0	0	0	0	0	0	0	0
37641565487665e9cd2a1f45363da16a	k__Fungi;p__Ascomycota;c__unidentified;o__unidentified;f__unidentified;g__unidentified;s__Ascomycota_sp	0	0	0	0	0	0	0	18.7354	0	0	0	0	0	0	0	0	0	0	0	0	0	0	0	0	0	0	0	0	0	0	0	0	0	0	0	0	0	0	0	0	0	0	0	0	0	0	0	0
378b1ef1f05855321e55d6ab58c77926	k__Fungi;p__Basidiomycota;c__Agaricomycetes	0	0	0	0	0	0	0	0	0	0	0	0	0	0	0	0	0	0	0	0	0	0	0	0	0	0	0	0	0	0	0	0	0	0	0	0	0	0	0	0	0	0	0	0	0	0	0	0
37ab18c6ba3c6b4e20f67647bcdd31b8	k__Fungi;p__Ascomycota;c__Eurotiomycetes;o__Onygenales;f__Onygenaceae;g__Chrysosporium;s__Chrysosporium_sp	0	0	0	0	0	0	0	0	0	0	0	0	0	0	0	0	0	0	0	0	0	0	0	0	0	0	0	0	0	0	0	0	0	0	0	0	0	0	0	0	0	0	0	0	0	0	0	0
37b21201c1c7e2260c65feb04510295f	k__Fungi;p__Ascomycota;c__Sordariomycetes;o__Microascales;f__Microascaceae;g__Microascus	0	0	0	0	0	0	0	0	0	0	0	0	0	0	0	0	0	0	0	0	0	0	0	0	0	0	0	0	0	0	0	0	0	0	0	0	0	0	0	0	0	0	0	0	0	0	0	0
37bfab26ae19bfb5df3fa3ec9dfb0aa6	k__Fungi;p__Ascomycota;c__Dothideomycetes;o__Pleosporales;f__Pleosporaceae;g__Alternaria	74.928	294.766	0	0	175.231	1096.82	0	1822.01	0	0	429.542	775.61	1128.39	64.4258	790.554	1088.64	0	164.751	0	439.759	32.419	1317.77	85.5263	843.478	5578.45	658.064	3600	2532.3	1011.9	2450.45	1629.14	1062.15	3911.76	266.529	3601.35	629.981	1171.72	2518.92	359.223	502.564	751.938	613.095	1685.71	2170.69	840.547	112.853	757.764	241.107
381a5be7e7cbc3bcc7f64687bea684b6	Unassigned	0	0	0	0	0	0	0	0	0	0	0	0	0	0	0	0	0	0	0	0	0	0	0	0	0	0	0	0	0	0	0	0	0	0	0	0	0	0	0	0	0	0	0	0	0	0	0	0
3826277a4f8e1005a0c378deb1105c2b	k__Fungi;p__Ascomycota;c__Dothideomycetes;o__Pleosporales;f__Sporormiaceae	0	0	0	0	0	0	0	0	0	0	0	0	0	0	0	0	0	0	0	0	0	0	0	0	0	0	0	0	0	0	0	0	0	0	0	0	0	0	0	0	0	0	0	0	0	0	0	0
3834295309bb5406da6737514d8e636e	Unassigned	0	0	0	0	0	0	0	0	0	0	0	0	0	0	0	0	0	0	0	0	0	0	0	0	0	0	0	0	0	0	0	0	0	0	0	0	0	0	0	0	0	0	0	0	0	0	0	0
3836deffb4f3f840e534743330d440de	Unassigned	0	0	0	0	0	0	0	0	0	0	0	0	0	0	0	0	0	0	0	0	0	0	0	0	0	0	0	0	0	0	0	0	0	0	0	0	0	0	0	0	0	0	0	0	0	0	0	0
38615873b1645d24d6b38852a66a1269	k__Fungi;p__Basidiomycota;c__Ustilaginomycetes;o__Ustilaginales;f__Ustilaginaceae	0	0	0	0	106.719	121.029	63.5514	131.148	0	0	271.647	297.561	0	0	14.3737	141.074	0	0	59.8504	0	0	216.868	144.737	0	0	0	0	20.6718	541.667	0	0	96.0452	47.0588	0	858.108	0	114.478	251.351	0	0	0	523.809	311.429	317.254	0	0	149.068	225.296
3883f3c43299f76a493e7554d50a9470	k__Fungi;p__Ascomycota;c__Sordariomycetes;o__Hypocreales;f__Nectriaceae	0	0	0	0	0	13.6157	0	53.8642	0	0	23.7691	0	0	54.6218	133.47	36.2047	23.7467	32.567	64.8379	69.2771	124.688	25.6024	0	17.3913	85.0662	32.2581	63.1579	41.3437	0	67.5676	39.7351	0	41.1765	0	0	34.1556	111.111	100	90.6149	30.7692	31.0078	119.048	128.571	96.475	93.3941	56.4263	0	162.055
3891947efb9951f8e448c698b08851dc	k__Fungi;p__Ascomycota;c__Sordariomycetes;o__Hypocreales;f__Hypocreales_fam_Incertae_sedis	0	0	0	0	0	0	0	0	0	0	0	0	0	0	0	0	0	0	0	0	0	0	0	0	0	0	0	0	0	0	0	0	0	0	0	0	0	0	0	0	0	0	0	0	0	0	0	0
38b0ea06404cff29e84a1ed11173044c	k__Fungi;p__Basidiomycota;c__Agaricomycetes;o__Trechisporales;f__Hydnodontaceae;g__Brevicellicium	0	0	0	0	0	0	0	0	0	0	0	0	0	0	0	0	0	0	0	0	0	0	0	0	0	0	0	0	0	0	0	0	0	0	0	0	0	0	0	0	0	0	0	0	0	0	0	0
38b3a0c9400b1d6858f7885e6781df97	k__Fungi;p__Ascomycota;c__Dothideomycetes;o__Pleosporales;f__Pleosporaceae;g__Alternaria	0	0	0	0	0	0	0	0	0	0	0	0	0	0	0	0	0	0	0	0	0	0	0	0	0	0	0	0	0	0	0	0	0	0	0	0	0	0	0	0	0	0	0	0	0	0	0	0
38bfbaa23e4e07b72d3b1fcd28f8e4f6	k__Fungi;p__Basidiomycota;c__Agaricomycetes;o__Agaricales;f__Agaricaceae;g__Agaricus	0	0	0	0	0	0	0	0	0	0	0	0	0	0	0	0	0	0	0	0	0	0	0	0	0	0	0	0	0	0	0	0	0	0	0	0	0	0	0	0	0	0	0	0	0	0	0	0
38d7d30b03d44032df13f20e0bc0dfc5	k__Fungi;p__Basidiomycota;c__Agaricomycetes;o__Agaricomycetes_ord_Incertae_sedis;f__Agaricomycetes_fam_Incertae_sedis;g__Peniophorella;s__Peniophorella_praetermissa	0	0	0	0	0	0	0	0	0	0	0	0	0	0	0	0	0	0	0	0	0	0	0	0	0	0	0	0	0	0	0	0	0	0	0	0	0	0	0	0	0	0	0	0	0	0	0	0
38dc92dc6de0d9bc0c577549e95108de	k__Fungi;p__Basidiomycota;c__Agaricomycetes;o__Amylocorticiales;f__Amylocorticiaceae	0	0	0	0	0	0	0	0	0	0	0	0	0	0	0	0	0	0	0	0	0	0	0	0	0	0	0	0	0	0	0	0	0	0	0	0	0	0	0	0	0	0	0	0	0	0	0	0
39332657b5e8ab70f287ac94b435f953	k__Fungi;p__Ascomycota;c__Sordariomycetes;o__Diaporthales	0	0	0	0	0	0	0	0	0	0	0	0	0	0	0	0	0	0	0	0	0	0	0	0	0	0	0	0	0	0	0	0	0	0	0	0	0	0	0	0	0	0	0	0	0	0	0	0
3936b2e239f681718a8b4dd9b133c3f8	k__Fungi;p__Basidiomycota;c__Tremellomycetes;o__Cystofilobasidiales;f__Cystofilobasidiaceae;g__Cystofilobasidium	0	0	0	0	0	0	0	0	0	0	0	0	0	0	0	0	0	0	0	0	0	0	0	0	0	0	0	0	0	0	0	0	0	0	0	0	0	0	0	56.4103	54.2636	0	0	0	0	0	0	0
396c36906f1e1e44818f4e0bd97cc499	k__Fungi;p__Ascomycota;c__Dothideomycetes;o__Capnodiales	0	0	0	0	0	0	29.9065	0	0	0	0	0	0	0	0	49.9376	0	0	0	0	0	0	0	0	0	0	0	0	0	0	0	0	0	0	0	0	0	0	0	0	0	0	0	9.2764	0	0	0	0
39a737fa796cbf491c526ca89000d76d	Unassigned	0	0	0	0	0	0	0	0	0	0	0	0	0	0	0	0	0	0	0	0	0	0	0	0	0	0	0	0	0	0	0	0	0	0	0	0	0	0	0	0	0	0	0	0	0	0	0	0
39b71f040a28d2a376120553e2019900	k__Fungi;p__Basidiomycota;c__Agaricomycetes;o__Polyporales;f__Polyporaceae	0	0	0	0	0	0	0	0	0	0	0	0	0	0	0	0	0	0	0	0	0	0	0	0	0	0	0	0	0	76.5766	0	0	0	0	0	0	0	0	0	0	0	0	0	0	0	0	0	0
39bbc181c7b254d70dd8ae859b32a093	k__Fungi;p__Basidiomycota;c__Agaricomycetes	0	0	0	0	0	0	0	0	0	0	0	0	0	0	0	0	0	0	0	0	0	0	0	0	0	0	0	0	0	0	0	0	0	0	0	0	0	0	0	0	0	0	0	0	0	0	0	0
39c3d1856c62bcf20de7368efa39ea4e	k__Fungi;p__Ascomycota;c__Dothideomycetes;o__Capnodiales;f__Teratosphaeriaceae	0	0	0	0	0	0	0	0	0	0	0	0	0	0	0	0	0	0	0	0	0	0	0	0	0	0	0	0	0	0	0	0	0	0	0	0	0	24.3243	0	0	0	0	0	0	0	0	0	0
3a0c1ae3fd7cbf231db7a6b1806b0246	k__Fungi;p__Ascomycota;c__Saccharomycetes;o__Saccharomycetales;f__Lipomycetaceae;g__Lipomyces;s__Lipomyces_sp	0	0	0	0	0	0	0	0	0	0	0	0	0	0	0	0	0	0	0	0	0	0	0	0	0	0	0	0	0	0	0	0	0	0	0	0	0	0	0	0	0	0	0	0	0	0	0	0
3a29af0e5e74c5c8b6850ac5efe0f180	Unassigned	0	0	0	0	0	0	0	0	0	0	0	0	0	0	0	0	0	0	0	0	0	0	0	0	0	0	0	0	0	0	0	0	0	0	0	0	0	0	0	0	0	0	0	0	0	0	0	0
3a3cf69050447843ea0287a5c33f71c8	k__Fungi;p__Basidiomycota;c__Agaricomycetes;o__Auriculariales;f__unidentified;g__unidentified;s__Auriculariales_sp	66.2824	0	0	0	0	0	0	0	0	0	0	0	0	0	0	0	0	0	0	0	0	0	0	0	0	0	0	0	0	0	0	0	0	0	0	0	0	0	0	0	0	0	0	0	0	0	0	0
3a3db984f30aa302407d7e8bad7063e1	Unassigned	0	0	0	0	0	0	0	0	0	0	0	0	0	0	0	0	0	0	0	0	0	0	0	0	0	0	0	0	0	0	0	0	0	0	0	0	0	0	0	0	0	0	0	0	0	0	0	0
3a7bff6f5e6821bb58da3d8d39f004e2	Unassigned	0	0	0	0	0	0	0	0	0	0	0	0	0	0	0	0	0	0	0	0	0	0	0	0	0	0	0	0	0	0	0	0	0	0	0	0	0	0	0	0	0	0	0	5.5659	0	0	0	0
3a95848df51822f4a2087f2f8563b79f	k__Fungi;p__Ascomycota;c__Sordariomycetes;o__Xylariales;f__Diatrypaceae;g__Eutypa	0	0	0	0	0	0	0	0	0	0	0	0	0	0	36.961	0	0	0	0	0	0	0	0	26.087	0	0	0	0	0	0	0	0	0	0	0	0	0	0	0	0	0	0	0	0	0	0	0	0
3ab5a68b182913f4ac3d017d009b3c14	k__Fungi;p__Ascomycota;c__Taphrinomycetes;o__Taphrinales;f__Taphrinaceae;g__Taphrina	0	0	0	0	0	0	0	0	0	0	0	0	0	2.8011	0	0	0	0	0	0	0	0	0	0	0	0	0	0	0	0	0	0	0	0	0	0	0	16.2162	0	0	0	0	0	0	0	0	0	0
3b16573ba4d852080b8718d9bb3878b4	k__Fungi;p__Basidiomycota;c__Agaricomycetes;o__Hymenochaetales;f__Hymenochaetaceae;g__Hymenochaete	0	0	0	0	0	0	0	0	0	0	0	0	0	0	0	0	0	0	0	0	0	0	0	0	0	0	0	0	0	0	0	0	0	0	0	0	0	0	0	0	0	0	0	0	0	0	0	0
3b291a98b6a14aec21962412bf710d04	k__Fungi;p__Ascomycota	0	0	0	0	0	0	0	0	0	0	0	0	0	0	0	0	0	0	0	0	0	0	0	0	0	0	0	5.168	0	0	0	0	0	0	0	0	0	0	0	0	0	0	0	0	0	0	0	0
3b30e3402e2cc3091501ab37654995ee	k__Fungi;p__Basidiomycota;c__Microbotryomycetes;o__Leucosporidiales;f__Leucosporidiaceae	0	0	0	0	0	0	0	0	0	0	0	0	175.501	0	0	0	0	0	0	39.1566	0	0	0	0	0	0	0	36.1757	0	0	0	0	0	0	0	0	0	10.8108	0	0	0	0	8.5714	44.5269	0	68.9655	0	0
3b595be50ae5dcf8b1bcca048a45332c	k__Fungi;p__Ascomycota;c__Sordariomycetes;o__Microascales;f__Microascaceae;g__unidentified;s__Microascaceae_sp	0	0	0	0	0	0	0	0	0	0	0	0	0	0	0	0	0	0	0	0	0	0	0	0	0	0	0	0	0	0	0	0	0	0	0	0	0	0	0	0	0	0	0	0	0	0	0	0
3b70f59ffb7c8bc5e7bdf0c7efc9131c	k__Fungi;p__Basidiomycota;c__Agaricomycetes;o__Hymenochaetales;f__Hymenochaetaceae;g__Pseudochaete	0	0	0	0	0	0	0	0	0	0	0	0	0	0	0	0	0	0	0	0	0	0	0	0	0	0	0	0	0	0	0	0	0	0	0	0	0	0	0	0	0	0	0	0	0	0	0	0
3b850028a0d22632517810a55a469a11	k__Fungi;p__Ascomycota;c__Eurotiomycetes;o__Chaetothyriales;f__Herpotrichiellaceae;g__Exophiala	0	0	0	0	0	0	0	0	0	0	0	0	0	0	0	0	0	0	0	0	0	0	0	0	0	0	0	0	0	0	0	0	0	0	0	0	0	0	0	0	0	0	0	0	0	0	0	0
3ba5a94fb771ab18556ef642773a5185	k__Fungi;p__Ascomycota;c__Sordariomycetes	0	0	0	0	0	0	0	0	0	0	0	0	0	0	0	0	0	0	0	0	0	0	0	0	0	0	0	18.0879	0	0	0	0	0	0	0	0	0	0	0	0	0	0	0	0	0	0	0	0
3bc334cf39a63cab49d83c6f553d2ce1	k__Fungi;p__Ascomycota;c__Lecanoromycetes;o__Lecanorales	0	0	0	0	0	0	0	0	0	0	0	0	0	0	0	0	0	0	0	0	0	0	0	0	0	0	0	0	0	0	0	0	0	0	0	0	0	0	0	0	0	0	0	0	0	0	0	0
3be42466476073c2990ce041a929853a	k__Fungi;p__Ascomycota;c__Dothideomycetes;o__Pleosporales	0	0	0	0	0	0	0	0	0	0	0	0	0	0	0	0	0	0	0	0	0	0	0	0	0	0	0	0	0	0	0	0	0	0	0	0	0	0	0	0	0	0	0	0	0	0	0	0
3c03af23276b9f6c06c9a5e1b1366311	k__Fungi;p__Basidiomycota;c__Tremellomycetes;o__Tremellales;f__Tremellales_fam_Incertae_sedis;g__Dioszegia	0	0	0	0	0	0	12.1495	0	0	0	0	0	0	18.2073	0	0	0	0	0	0	0	0	0	0	0	0	0	0	0	0	0	0	0	0	0	0	0	0	0	0	0	0	0	0	0	0	0	0
3c36a823a104b13414156a65c42d200d	Unassigned	0	0	0	0	0	0	0	0	0	0	0	0	0	0	0	0	0	0	0	0	0	0	0	0	0	0	0	0	0	0	0	0	0	0	0	0	0	0	0	0	0	0	0	0	0	0	0	0
3c5dde485e9b7b86ca7107842ce8ec6c	k__Fungi;p__Ascomycota;c__Leotiomycetes;o__Helotiales;f__Dermateaceae;g__Pezicula	0	0	0	0	0	0	0	0	0	0	0	0	0	0	0	0	0	0	0	0	0	0	0	0	0	0	0	0	0	0	0	0	0	0	0	0	0	0	0	0	0	0	0	0	0	0	0	0
3c670a3778fcd33d601d35199e5ad272	k__Fungi;p__Basidiomycota;c__Tremellomycetes;o__Tremellales;f__Tremellales_fam_Incertae_sedis	0	0	0	0	0	0	19.6262	0	0	0	0	0	0	0	0	0	0	0	0	0	0	0	85.5263	0	0	0	0	0	0	0	0	0	0	0	0	0	0	0	0	0	0	0	0	0	0	0	0	0
3c874fc8c952669d4c8352735af1da1c	k__Fungi;p__Basidiomycota;c__Agaricomycetes;o__Agaricales;f__Amanitaceae;g__Amanita	0	0	0	0	0	0	0	0	0	0	0	0	0	0	0	0	0	0	0	0	0	0	0	0	0	0	0	0	0	0	0	0	0	0	0	0	0	0	0	0	0	0	0	0	0	0	0	0
3c98284c7ddb2f22b685eeed150d0ee1	Unassigned	0	0	0	0	0	0	0	0	0	0	0	0	0	0	0	0	0	0	0	0	0	0	0	0	0	0	0	0	0	0	0	0	0	0	0	0	0	0	0	0	0	0	0	0	0	0	0	0
3ca311ae707e3b5a3b57ba37099911a7	k__Fungi;p__Basidiomycota;c__Agaricomycetes;o__Hymenochaetales;f__Schizoporaceae	0	0	0	0	0	0	0	0	0	0	0	40.6504	0	0	0	0	0	0	0	0	0	0	0	0	17.0132	0	0	0	0	0	0	0	0	0	0	0	0	0	0	0	0	0	0	0	0	12.5392	0	0
3cb5f95a3ffd630e06feeea77d75ada0	k__Fungi;p__Ascomycota;c__Sordariomycetes;o__Hypocreales	0	0	0	0	0	0	0	0	0	0	0	0	0	0	0	0	0	0	0	0	0	0	0	0	0	0	0	0	0	0	0	0	0	0	0	0	0	0	145.631	0	0	0	0	0	0	0	0	0
3cbdf0b35c045f41d88e559b21732546	k__Fungi;p__Ascomycota;c__Dothideomycetes;o__Capnodiales	0	0	0	0	0	0	0	0	0	0	0	16.2602	0	0	0	0	0	0	0	0	0	0	0	0	0	0	0	0	0	0	0	0	0	0	0	0	0	0	0	0	0	0	0	0	0	0	0	0
3cd0fc4ce29d655561c7ab203f6b5e38	k__Fungi;p__Basidiomycota;c__Agaricomycetes;o__Agaricales;f__Strophariaceae	0	0	0	0	0	0	0	0	0	0	0	0	0	0	0	0	0	0	0	0	0	0	0	0	0	0	0	0	0	0	0	0	0	0	0	0	0	0	0	0	0	0	0	0	0	0	0	0
3cfc75ea807ddc0adcb0c168b3803b44	k__Fungi;p__Basidiomycota;c__Agaricomycetes;o__Polyporales;f__Meruliaceae;g__Bjerkandera	0	0	0	0	0	0	0	0	0	0	0	0	0	0	0	0	0	0	0	0	0	0	0	0	0	0	0	25.8398	17.8571	0	0	0	0	0	0	0	0	0	0	0	0	0	0	0	0	0	0	0
3d07abe5ad0933c3d387a9d6aae499ab	k__Fungi;p__Ascomycota;c__Sordariomycetes;o__Hypocreales;f__Hypocreales_fam_Incertae_sedis	0	0	0	0	0	0	0	0	0	0	0	0	0	0	0	0	0	0	0	0	0	0	0	0	0	0	0	0	0	0	0	0	0	0	0	0	0	0	0	0	0	0	0	0	0	0	0	0
3d13f46e203c0ee6148d673450c10503	k__Fungi;p__Ascomycota;c__Leotiomycetes;o__Helotiales;f__Helotiales_fam_Incertae_sedis;g__Tetracladium	0	0	0	0	0	0	0	0	0	0	0	0	0	0	0	0	0	0	0	0	17.4564	0	0	0	0	0	0	0	0	0	0	0	0	0	0	0	0	0	0	0	0	0	0	0	0	0	0	0
3d3e4b95303dec24313eaefa38bdc2c1	k__Fungi;p__Ascomycota;c__Dothideomycetes;o__Capnodiales;f__unidentified;g__unidentified;s__Capnodiales_sp	0	0	0	0	0	0	0	18.7354	0	0	0	0	0	0	0	0	0	0	0	0	0	0	0	0	0	0	0	0	0	0	0	0	0	0	0	0	0	0	0	0	0	0	0	0	0	0	0	0
3da0e18ec89cd2ebb37089df5a47007e	k__Fungi;p__Basidiomycota;c__Agaricomycetes;o__Boletales;f__Paxillaceae;g__Melanogaster	0	0	0	0	0	0	0	0	0	0	0	0	0	0	0	0	0	0	0	0	0	0	0	0	0	0	0	0	0	0	0	0	0	0	0	0	0	0	0	0	0	0	0	0	0	0	0	0
3db36d55c5c62fa3d6cfdba5cf17e106	k__Fungi;p__Basidiomycota;c__Agaricomycetes;o__Corticiales;f__Corticiaceae	0	0	0	0	0	0	0	0	0	0	0	0	0	0	0	0	0	0	0	0	0	0	0	0	0	0	0	0	0	0	0	0	0	0	0	0	0	0	0	0	0	0	0	0	0	0	0	0
3e2f9805f70bfabaec6f92231e4a85c1	k__Fungi;p__Ascomycota;c__Eurotiomycetes	0	0	0	0	0	0	0	0	0	0	0	0	0	0	0	0	0	0	0	0	0	0	0	0	0	0	0	0	0	0	0	0	0	0	0	0	0	0	0	0	0	11.9048	0	0	0	0	0	0
3e315439fe83f9a2da73685b0903604a	k__Fungi;p__Ascomycota;c__Dothideomycetes;o__Capnodiales	0	0	0	0	0	0	0	0	0	0	0	0	0	0	0	0	0	0	0	0	0	0	0	0	0	0	0	0	0	0	0	0	0	0	0	0	0	0	0	0	0	0	0	0	0	0	0	0
3e4faee7a16d66fb73f2bb2c6af6fb05	k__Fungi;p__Ascomycota;c__Lecanoromycetes;o__Lecanorales;f__Parmeliaceae;g__Parmelia	0	0	0	0	0	0	0	0	0	0	0	0	0	0	0	0	0	0	0	0	0	0	0	0	0	0	0	0	0	0	0	0	41.1765	0	0	0	0	0	0	0	0	0	0	0	0	0	0	0
3e516695d973b0e498370f65e0e4fd13	Unassigned	0	0	0	0	0	0	0	0	0	0	0	0	0	0	0	0	7.9156	0	0	0	0	0	0	0	0	0	0	0	0	0	0	0	0	0	0	0	0	0	0	0	0	0	0	0	0	0	0	0
3e89a11f9229c55cfd61b1247d6fa214	k__Fungi;p__Ascomycota;c__Leotiomycetes	0	0	0	0	0	0	0	0	0	0	0	0	0	0	0	0	0	0	24.9377	0	0	0	0	0	0	0	0	0	0	0	0	0	0	0	0	0	0	0	0	0	0	0	0	0	0	0	0	0
3e8b34b89bfc0de57784daef403cf94b	k__Fungi;p__Ascomycota;c__Sordariomycetes;o__Sordariomycetidae_ord_Incertae_sedis;f__Apiosporaceae;g__Arthrinium	0	0	0	0	0	0	0	0	0	0	0	0	0	0	0	0	0	0	0	0	0	0	0	0	0	0	0	0	0	0	0	0	0	0	0	0	0	0	0	0	0	0	0	0	0	0	0	0
3f0ed5a469d87378c8a7068c3867fe51	k__Fungi;p__Ascomycota;c__Dothideomycetes;o__Pleosporales;f__Pleosporaceae;g__Alternaria	0	0	0	0	0	0	0	0	0	0	0	0	0	0	0	0	0	0	0	0	0	0	0	0	0	0	0	0	0	0	0	0	0	0	0	0	0	0	0	0	0	0	0	0	0	0	0	0
3f2183810affda3adb845b49b96b331e	k__Fungi;p__Ascomycota;c__Sordariomycetes;o__Xylariales;f__Xylariaceae	0	0	0	0	0	0	0	0	0	0	0	0	0	0	0	0	0	0	0	0	0	0	0	0	0	0	0	0	0	0	0	0	0	0	0	0	0	0	0	0	0	0	0	0	0	0	0	0
3f2731b5325bf5dcb58368ebb29743d5	k__Fungi;p__Ascomycota;c__Eurotiomycetes;o__Chaetothyriales;f__Herpotrichiellaceae;g__Exophiala	0	0	0	0	0	0	0	0	0	0	0	0	0	0	0	0	0	0	0	0	0	0	0	0	0	0	0	0	0	0	0	0	0	0	0	0	0	0	0	0	0	0	0	0	0	0	0	0
3f30a42ee678cbb3ea89afad8c2f558d	k__Fungi	0	0	0	0	0	0	0	0	0	0	0	0	0	0	0	0	0	0	0	0	0	0	0	0	0	0	0	0	0	0	0	0	0	0	0	0	0	0	0	0	0	0	0	0	0	0	0	0
3f640019bd79c5d4a868084f97489696	k__Fungi;p__Basidiomycota;c__Agaricomycetes;o__Cantharellales;f__Ceratobasidiaceae	0	0	0	0	0	0	0	0	0	0	0	0	0	0	0	0	0	0	0	0	0	0	0	0	0	0	0	0	0	0	0	0	0	0	0	0	0	0	0	0	0	0	0	0	0	0	0	0
3f6c070ef9c38bfe85ba6be6d2997d3d	Unassigned	0	0	0	0	0	0	0	0	0	0	0	0	0	0	0	0	0	0	0	0	0	0	0	0	0	0	0	0	0	0	0	0	0	0	0	0	0	0	0	0	0	0	0	0	0	0	0	0
3f70bd5f3ac2cdce424a35130f783220	k__Fungi;p__Ascomycota;c__Sordariomycetes;o__Hypocreales;f__Hypocreales_fam_Incertae_sedis;g__Acremonium	0	0	0	0	0	0	0	0	0	0	0	0	0	0	0	0	0	0	0	0	0	0	0	0	0	0	0	0	0	0	0	0	0	0	0	0	0	0	0	0	0	0	0	0	0	0	0	0
3f75835b83ded5b75975bb1f44286560	k__Fungi;p__Ascomycota;c__Leotiomycetes;o__Helotiales	0	0	0	0	0	0	0	0	0	0	0	0	0	0	0	0	0	0	0	0	0	0	0	0	0	0	0	0	0	0	0	0	0	0	0	0	16.835	0	0	0	0	0	0	0	0	0	0	0
3fa7b5142ea058c38965e64bed803429	Unassigned	0	0	0	0	0	0	0	0	0	0	0	0	0	0	0	0	0	0	0	0	0	0	0	0	0	0	0	0	0	0	0	0	0	0	0	0	0	0	0	0	0	0	0	0	0	0	0	0
3fbc784e47f25d1302740f6e74e0dd2b	k__Fungi;p__Ascomycota;c__Sordariomycetes;o__Sordariomycetidae_ord_Incertae_sedis;f__Apiosporaceae;g__Arthrinium	0	0	0	0	0	0	20.5607	0	0	0	0	0	0	0	0	0	0	0	0	0	0	0	0	0	0	0	0	0	0	0	0	0	0	0	0	0	0	0	0	0	0	0	0	0	0	0	0	0
3fd9622b4e78ea9bb91b20b7cc3890f6	k__Fungi;p__Basidiomycota;c__Agaricomycetes;o__Agaricales;f__Psathyrellaceae;g__Parasola	0	0	0	0	0	0	0	0	0	0	0	0	0	0	0	0	0	0	0	0	0	0	0	0	0	0	0	0	0	58.5586	0	0	0	0	0	0	0	0	0	0	0	0	0	0	0	0	0	0
3fdf810042b54fe501ca02d5229e73ea	k__Fungi;p__Basidiomycota;c__Tremellomycetes;o__Tremellales;f__Tremellales_fam_Incertae_sedis	0	0	0	0	0	0	0	0	0	0	0	0	0	0	0	0	0	0	0	0	24.9377	0	0	0	0	0	0	457.364	0	0	0	0	0	309.917	0	0	0	0	0	0	0	0	0	0	0	0	0	0
4011470dc01cd01566e57f69a9de90c1	Unassigned	0	0	0	0	0	0	0	0	0	0	0	0	0	0	0	0	0	0	0	0	0	0	0	0	0	0	0	0	0	0	0	0	0	0	0	0	0	0	0	0	0	0	0	0	0	0	0	0
402cd95ad224abc426cabf29db37e26b	Unassigned	0	0	0	0	0	0	0	0	0	0	0	0	0	0	0	0	0	0	0	0	0	0	0	0	0	0	0	0	0	0	0	0	0	0	0	0	0	0	0	0	0	0	0	0	0	0	0	0
403ee29ab192296a7575bedae59d7fe1	k__Fungi;p__Ascomycota;c__Eurotiomycetes;o__Chaetothyriales;f__Herpotrichiellaceae	0	0	0	0	0	0	0	0	0	0	0	0	0	0	0	0	0	0	0	0	0	0	0	0	0	0	0	0	0	0	0	0	0	0	0	0	0	0	0	0	0	0	0	0	0	0	0	0
4069baa0168309e9dcd7f3fa5be22134	k__Fungi;p__Basidiomycota;c__Exobasidiomycetes;o__Exobasidiales;f__Exobasidiaceae;g__Exobasidium	0	0	0	0	0	0	0	0	0	0	0	0	0	0	0	0	0	0	0	0	0	0	0	0	0	0	0	0	0	0	0	0	0	0	0	0	0	0	0	0	0	0	0	0	0	0	0	0
408f9796f80955d16ef8f44a6193697f	k__Fungi;p__Ascomycota;c__Eurotiomycetes;o__Eurotiales;f__Trichocomaceae	0	0	0	0	0	0	0	0	0	54.4218	0	0	0	0	0	0	0	0	0	0	0	25.6024	0	0	0	0	0	0	0	0	0	0	0	0	60.8108	0	0	0	0	0	0	0	0	0	0	0	0	0
40df32dbf9866b1b5a11722ff9f67396	k__Fungi;p__Ascomycota;c__Dothideomycetes;o__Pleosporales;f__Pleosporaceae;g__Alternaria	0	0	0	0	0	0	0	0	0	0	0	0	0	0	0	0	0	0	0	0	0	0	0	0	0	0	0	0	0	0	0	0	0	0	0	0	0	0	0	0	0	0	0	0	0	0	12.4224	0
40ed473268cbff5b1b3199f806e65c4d	k__Fungi;p__Basidiomycota;c__Agaricomycetes;o__Polyporales;f__Phanerochaetaceae;g__Phanerochaete	0	0	0	0	0	0	0	0	0	0	0	0	0	0	0	0	0	0	0	0	0	0	0	0	0	0	0	0	0	0	0	0	0	0	0	0	0	0	0	0	0	0	0	0	0	0	0	0
414a0d3eb500ca3c23cccacf35b8aee1	k__Fungi;p__Ascomycota;c__Dothideomycetes;o__Pleosporales;f__Sporormiaceae	0	0	0	0	0	0	0	0	0	0	0	0	0	0	0	0	0	0	0	0	0	0	0	0	0	0	0	0	0	0	0	0	0	0	0	0	0	0	0	0	0	0	0	0	0	0	0	0
414b8f1e559d2166341b8a0fc733f068	k__Fungi;p__Ascomycota;c__Leotiomycetes;o__Helotiales;f__Rutstroemiaceae;g__Rutstroemia	0	0	0	0	0	0	0	0	0	0	0	0	0	0	0	0	0	0	0	0	0	0	0	0	0	0	0	0	0	0	0	0	0	0	0	85.389	0	0	0	0	0	0	0	0	0	0	0	0
415751c5c98cf0a1109a78ffc2988afc	k__Fungi;p__Basidiomycota;c__Ustilaginomycotina_cls_Incertae_sedis;o__Malasseziales;f__Malasseziaceae;g__Malassezia;s__Malassezia_restricta	0	0	0	0	0	0	0	0	0	29.4785	15.2801	0	0	0	0	0	0	40.2299	0	0	0	13.5542	0	0	0	0	0	0	0	0	0	0	0	0	0	0	0	0	0	0	0	0	0	0	0	0	0	0
415c9f3ced81e427d24177cd93147059	Unassigned	0	0	0	0	0	0	0	0	0	0	0	0	0	0	0	0	0	0	0	0	0	0	0	0	0	0	0	0	0	0	0	0	0	0	0	0	0	0	0	0	0	0	0	0	0	0	0	0
4166253912882bbef3daf08bdb1ee420	k__Fungi;p__Basidiomycota;c__Agaricomycetes;o__Corticiales;f__Corticiaceae;g__unidentified;s__Corticiaceae_sp	0	0	0	0	0	0	0	0	0	0	0	0	0	0	0	0	0	0	0	0	0	0	0	0	0	0	0	0	0	0	0	0	0	0	0	0	0	0	0	0	0	0	0	0	0	0	0	0
416bfdec57fa3c2ff43f0242952f7cc8	k__Fungi;p__Basidiomycota;c__Agaricomycetes;o__Cantharellales;f__Ceratobasidiaceae	0	0	0	0	0	0	0	0	0	0	0	0	0	0	0	0	0	0	0	0	0	0	0	0	0	0	0	0	0	0	0	0	0	0	0	0	0	0	0	0	0	0	0	0	0	0	0	0
419c1add2e193fbc35bcddb5dfba427b	k__Fungi;p__Ascomycota;c__Dothideomycetes;o__Pleosporales;f__Pleosporaceae	0	0	0	0	0	0	0	0	0	0	0	0	0	0	0	0	0	0	0	0	0	0	0	0	0	0	0	0	0	0	0	0	0	0	0	0	0	0	0	0	0	0	0	0	0	0	0	0
41da7948a64ef47535b6426f930f2e6e	k__Fungi;p__Basidiomycota;c__Agaricomycetes;o__Agaricales;f__Niaceae	0	0	0	0	0	0	0	0	0	0	0	0	0	0	0	0	0	0	0	0	0	0	0	0	0	0	0	0	0	0	0	0	0	0	0	0	0	0	0	0	0	0	0	0	0	0	0	0
41e7977758fe7857f9f19d3d5bd5767a	k__Fungi;p__Ascomycota;c__Dothideomycetes;o__Pleosporales	0	0	0	0	0	0	0	0	0	0	0	0	0	0	0	0	0	0	0	0	0	0	0	0	0	0	0	0	0	0	0	0	0	0	0	0	0	0	0	0	0	0	0	0	0	0	0	0
41fffdfc67517dd036cd9c103f198f77	k__Fungi;p__Ascomycota;c__Dothideomycetes;o__Pleosporales	0	0	0	0	0	0	0	0	0	0	0	0	0	0	0	0	0	0	0	0	0	0	0	0	0	0	0	0	0	0	0	0	0	0	0	0	0	0	0	0	0	0	0	0	0	0	0	0
42086145442f969bd383b29045c4eae0	k__Fungi;p__Basidiomycota;c__Agaricomycetes;o__Agaricales;f__Tricholomataceae	0	0	0	0	0	0	0	0	0	0	0	0	0	0	0	0	0	0	0	0	0	0	0	0	0	0	0	0	0	0	0	0	0	0	0	0	0	0	0	0	0	0	0	0	0	0	0	0
424e24497c99515ff7ec40997ebd35a5	k__Fungi;p__Ascomycota;c__Sordariomycetes;o__Diaporthales;f__Gnomoniaceae;g__Plagiostoma	0	0	0	0	0	0	0	0	0	0	0	0	0	0	0	0	0	0	0	0	0	0	0	0	0	0	0	0	0	0	0	0	0	0	0	0	0	0	0	0	0	0	0	0	0	0	0	0
42677c2ba58e7faeb86e559e0e64468c	k__Fungi;p__Ascomycota;c__Sordariomycetes;o__Sordariales	0	0	0	0	0	0	0	0	0	0	0	0	0	0	0	0	0	0	0	0	0	194.277	0	0	0	0	0	0	0	0	0	0	0	0	0	0	0	0	0	0	0	0	0	0	0	0	0	0
427357bdbab97acea72b06edc4ebb65c	k__Fungi;p__Ascomycota;c__Eurotiomycetes;o__Eurotiales;f__Trichocomaceae;g__Penicillium	0	0	0	0	0	0	0	0	0	0	0	0	0	0	0	0	0	0	0	0	0	0	0	0	0	0	0	0	0	0	0	0	0	0	0	0	0	0	0	0	0	0	0	0	0	0	0	0
42cc35966e87de5cc8d2065420a06705	k__Fungi;p__Basidiomycota;c__Agaricomycetes;o__Agaricales;f__Psathyrellaceae;g__Coprinellus	0	0	0	0	0	0	0	0	0	0	0	27.6423	0	0	94.4559	46.1923	0	13.41	0	0	0	0	0	0	0	0	0	23.2558	0	22.5225	0	0	0	0	0	0	0	0	0	0	0	0	0	0	0	90.9091	0	0
42cda794ad053fb90fe27bb3ff4dc986	Unassigned	0	0	0	0	0	0	0	0	0	0	0	0	0	0	0	0	0	0	0	0	0	0	0	0	0	0	0	0	0	0	0	0	0	0	0	0	0	0	0	0	0	0	0	0	0	0	0	0
42d0790306f58cd9a9431b2a59c3c55e	k__Fungi;p__Ascomycota;c__Sordariomycetes;o__Hypocreales;f__Hypocreales_fam_Incertae_sedis;g__Acremonium	0	0	0	0	0	0	0	0	0	0	0	0	0	0	0	0	0	0	0	0	0	0	0	0	0	0	0	0	0	0	0	0	11.7647	0	0	0	0	0	0	0	0	0	0	0	0	0	0	0
42e3cb1e7edc7a7a3054c7465e249e7c	Unassigned	0	0	0	0	0	0	0	0	0	0	0	0	0	0	0	0	0	0	0	0	0	0	0	0	0	0	0	0	0	0	0	0	0	0	0	0	0	0	0	0	0	0	0	0	0	0	0	0
42ff1e8960c3ff37983a0eed0bcb67e3	k__Fungi;p__Ascomycota;c__Dothideomycetes;o__Dothideales	0	0	0	0	0	0	0	0	0	0	0	0	0	0	0	0	150.396	0	169.576	0	0	0	0	307.246	0	0	0	72.3514	0	0	0	0	0	0	0	0	0	0	0	0	0	0	0	16.6976	0	0	0	0
4304ac778ef25848880fc3ef7c7f18e4	k__Fungi;p__Basidiomycota;c__Agaricomycetes;o__Boletales;f__Boletaceae;g__unidentified;s__Boletaceae_sp	0	0	0	0	0	0	0	0	0	0	0	0	0	0	0	0	0	0	0	0	0	0	0	0	0	0	0	0	0	0	0	0	0	0	0	0	0	0	0	0	0	0	0	0	0	0	0	0
436bc713cf24f8c1205a163e99a3542c	k__Fungi;p__Basidiomycota;c__Agaricomycetes;o__Agaricales;f__Typhulaceae;g__Typhula;s__Typhula_sp	0	0	0	0	0	0	0	0	0	0	0	0	0	0	0	0	0	0	0	0	0	0	0	0	0	0	0	0	0	0	0	0	0	0	0	0	0	0	0	0	0	0	0	0	0	0	0	0
43e2c0c54fcece262a8414a2f82f2a3f	k__Fungi;p__Ascomycota;c__Saccharomycetes;o__Saccharomycetales;f__Saccharomycetales_fam_Incertae_sedis;g__Kodamaea;s__Kodamaea_ohmeri	0	0	0	0	0	0	0	0	0	0	0	0	0	0	0	0	0	0	0	0	0	0	0	0	0	0	0	0	0	0	0	0	0	0	0	0	0	0	0	0	0	0	0	0	0	0	0	0
442044b34c2bd9c28eb17f205d8cbc88	k__Fungi;p__Ascomycota;c__Leotiomycetes;o__Leotiomycetes_ord_Incertae_sedis;f__Leotiomycetes_fam_Incertae_sedis;g__Collophora	0	0	0	0	0	0	0	0	0	0	0	0	0	0	0	0	0	0	0	0	0	0	0	0	0	0	0	0	0	0	0	0	0	0	0	0	0	0	0	0	0	0	0	0	0	0	0	0
443303dc7e2bdb86070d338031c54b0a	k__Fungi;p__Chytridiomycota;c__Chytridiomycetes;o__Rhizophlyctidales;f__Rhizophlyctidaceae;g__Rhizophlyctis;s__Rhizophlyctis_rosea	0	0	0	0	0	0	0	0	0	0	0	0	0	0	0	0	0	0	0	0	0	0	0	0	0	0	0	0	0	0	0	0	0	0	0	0	0	0	0	0	0	0	0	0	0	0	0	0
443d8a30b70401fdd433ed9343aece81	k__Fungi;p__Ascomycota;c__Dothideomycetes;o__Capnodiales	0	0	0	0	0	0	0	0	0	0	0	0	0	0	0	0	0	0	0	0	0	0	0	0	0	0	0	0	29.7619	0	0	0	0	0	0	0	0	0	0	0	0	0	0	0	0	0	0	19.7628
447f7160d56c493fb0eb1a66df56d3ab	Unassigned	0	0	0	0	0	0	0	0	0	0	0	0	0	0	0	0	0	0	0	0	0	0	0	0	0	0	0	0	0	0	0	0	0	0	0	0	0	0	0	0	0	0	0	0	0	0	0	0
4483a2e992887e41791e745933cb6f4d	k__Fungi;p__Basidiomycota;c__Exobasidiomycetes;o__Exobasidiales;f__Exobasidiaceae;g__Exobasidium;s__Exobasidium_rostrupii	0	0	0	0	0	0	0	0	0	0	0	0	0	0	0	0	0	0	0	0	0	0	0	0	0	0	0	0	0	0	0	0	0	0	0	0	0	13.5135	0	0	0	0	0	0	0	0	0	0
44cc599d5c0f479364bc00b274952bbc	k__Fungi;p__Basidiomycota;c__Agaricomycetes;o__Agaricales;f__Strophariaceae	0	0	0	0	0	0	0	0	0	0	0	0	0	0	0	0	0	0	0	0	0	0	0	0	0	0	0	0	0	0	0	0	0	0	0	0	0	0	0	0	0	0	0	0	0	0	0	0
44de9467c321e4db161a7defe9454dd6	k__Fungi;p__Ascomycota;c__Saccharomycetes;o__Saccharomycetales;f__Saccharomycetales_fam_Incertae_sedis;g__Candida	0	0	0	0	0	0	0	0	0	0	0	0	0	0	0	0	0	0	0	0	0	0	0	0	0	0	0	0	0	0	0	0	0	0	0	0	0	0	0	0	0	0	0	0	0	0	0	0
451385bb7e170469ad5527bd39954f94	k__Fungi;p__Zygomycota;c__Mucoromycotina_cls_Incertae_sedis;o__Mucorales;f__Mucoraceae;g__Mucor;s__Mucor_circinelloides	0	0	0	0	0	0	0	0	0	0	0	0	0	0	0	0	0	0	0	0	0	0	0	0	0	0	0	0	0	0	0	0	0	0	0	0	0	0	0	0	0	0	0	0	0	0	0	0
452ce57dc46b91563835a339707ab841	k__Fungi;p__Ascomycota;c__Saccharomycetes;o__Saccharomycetales;f__Saccharomycodaceae;g__Hanseniaspora	0	0	0	0	0	0	0	0	0	0	0	0	0	0	0	0	0	0	0	0	0	0	0	0	0	0	0	0	0	0	0	0	0	0	0	0	0	0	0	0	0	0	0	0	0	0	0	0
453ddeac7f7a2bb988638ba9167eacad	k__Fungi;p__Ascomycota;c__Dothideomycetes;o__Pleosporales	0	0	0	0	0	0	0	0	0	0	0	0	0	0	0	0	0	0	0	0	0	0	0	0	0	0	0	0	0	0	0	0	0	0	0	0	0	0	0	0	0	0	0	0	0	0	0	0
4545c7c11cd763d1b1b14398ac5e6d5a	Unassigned	0	0	0	0	0	0	0	0	0	0	0	0	0	0	36.961	0	0	0	0	0	32.419	0	0	0	0	0	0	0	0	0	0	0	0	0	0	0	0	0	0	0	0	0	0	0	0	0	0	0
45688f9557be4a696fc846c73732696d	k__Fungi;p__Basidiomycota;c__Agaricomycetes;o__Russulales;f__Peniophoraceae;g__Peniophora;s__Peniophora_sp	0	0	0	0	0	0	0	0	0	0	0	0	0	0	0	0	0	0	0	6.0241	0	0	0	0	0	0	0	0	0	0	0	0	0	74.3802	0	0	0	0	0	0	0	0	0	0	0	0	0	0
457189088e740f75db43e0ea18cc1376	k__Fungi;p__Basidiomycota;c__Agaricomycetes;o__Agaricales;f__Agaricaceae;g__Agaricus	0	0	0	0	0	0	0	0	0	0	0	0	0	0	0	0	0	0	0	0	0	0	0	0	0	0	0	0	0	0	0	0	0	0	0	0	0	0	0	0	0	0	0	0	0	0	0	0
45df0b0ab48a445684b2f632e8e8ba16	Unassigned	0	0	0	0	0	0	0	0	0	0	0	0	0	0	0	0	0	0	0	4.5181	0	0	0	0	0	0	0	0	0	0	0	0	0	0	0	0	0	0	0	0	0	0	0	0	0	0	0	0
45e541e22aa7d6a1fbcd349303e7b754	k__Fungi;p__Ascomycota;c__Leotiomycetes;o__Helotiales;f__Helotiales_fam_Incertae_sedis	66.2824	0	0	0	0	0	81.3084	0	96.9231	0	10.1868	0	0	29.4118	43.1211	0	0	0	0	0	7.4813	51.2048	0	92.7536	168.242	90.3226	0	0	0	0	114.79	0	0	0	0	0	0	0	0	0	23.2558	0	0	3.7106	0	0	0	0
45fdbf20d15ac4ee82c1247e39b1d6d7	k__Fungi;p__Ascomycota;c__Lecanoromycetes;o__Lecanorales;f__Parmeliaceae	0	0	0	0	0	0	268.224	0	0	0	0	0	0	0	0	0	0	0	0	0	0	0	0	0	0	0	0	0	0	0	0	0	0	0	0	0	0	78.3784	0	0	0	0	0	0	0	0	0	0
460f192077a86e7194f049ba9ee151f5	k__Fungi;p__Ascomycota;c__Dothideomycetes	0	0	0	0	0	0	0	0	0	0	0	0	0	0	0	0	0	0	0	0	0	0	0	0	0	0	0	0	0	0	0	0	0	0	0	0	0	0	0	0	0	0	0	0	0	0	24.8447	0
46287196d485bb7bd56007d40ce403dd	k__Fungi;p__Basidiomycota;c__Agaricomycetes;o__Agaricales	0	0	0	0	0	0	0	0	0	0	0	0	4.7114	0	0	0	0	0	0	0	0	0	0	0	0	0	0	0	0	0	0	0	0	0	0	0	0	0	0	0	0	0	0	0	0	0	0	0
4640f26f7394a0158130c63172c9093f	k__Fungi;p__Ascomycota;c__Sordariomycetes;o__Sordariales;f__Chaetomiaceae;g__Chaetomium	0	0	0	0	0	0	0	0	0	0	0	0	0	0	0	0	0	0	0	0	0	0	0	0	0	0	0	15.5039	0	0	0	0	0	0	0	0	0	0	0	0	0	0	0	0	0	0	0	0
466d60dad5084bd60829c9bc4b12dabf	Unassigned	0	0	0	0	0	0	0	0	0	0	0	0	0	0	0	0	0	0	0	0	0	0	0	0	0	0	0	0	0	0	0	0	0	0	0	0	0	0	0	0	0	0	0	0	0	0	0	0
4680cd596f67860650fbfac2adabd67e	Unassigned	0	0	0	0	0	0	0	0	0	0	0	0	0	0	0	0	0	0	0	0	0	0	0	0	0	0	0	0	0	0	0	0	0	0	0	0	0	0	0	0	0	0	0	0	0	0	0	0
468d10c7d83ea3e2bc71b86058a925ba	k__Fungi;p__Basidiomycota;c__Agaricomycetes;o__Agaricales;f__Psathyrellaceae;g__Coprinopsis	0	0	0	0	0	0	0	0	0	0	0	0	0	0	0	0	0	0	0	0	0	0	0	0	0	0	0	0	0	0	0	0	0	0	0	0	0	0	0	0	0	0	0	0	0	0	0	0
4722d050521b2cb7d43a1211896b2b4d	k__Fungi;p__Ascomycota;c__Pezizomycetes;o__Pezizales;f__Pyronemataceae	0	0	0	0	0	0	0	0	0	0	0	0	0	0	0	0	0	0	0	0	0	0	0	0	0	0	0	0	0	0	0	0	0	0	0	0	0	0	0	0	0	0	0	0	0	0	0	0
4770b5273fd69849f62caea88b042d96	k__Fungi;p__Ascomycota;c__Sordariomycetes;o__Hypocreales;f__Hypocreales_fam_Incertae_sedis	0	0	0	0	0	0	0	0	0	0	0	0	0	0	6.1602	0	0	0	0	0	0	0	0	0	0	0	0	0	0	0	0	0	0	0	0	0	0	0	0	0	0	0	0	0	0	0	0	0
47a79f74592d2d7e5386c6fd149905bb	k__Fungi;p__Ascomycota;c__Sordariomycetes;o__Sordariales;f__Cephalothecaceae	0	0	0	0	0	0	0	0	0	0	22.0713	0	0	0	0	0	0	0	0	0	0	0	0	0	0	0	0	0	0	0	0	0	0	0	0	0	0	0	0	0	0	0	0	0	0	0	0	0
47b5dedfe2ce44b8d6037dbfe6a010b7	k__Fungi;p__Ascomycota;c__Sordariomycetes;o__Microascales;f__Microascaceae;g__unidentified;s__Microascaceae_sp	0	0	0	0	0	0	0	0	0	0	0	0	0	0	0	0	0	0	0	0	0	0	0	0	0	0	0	0	0	0	0	0	0	0	0	0	0	0	0	0	0	0	0	0	0	0	0	0
47c19b4406951c646f50fd14ede872ee	k__Fungi;p__Ascomycota;c__Dothideomycetes;o__Capnodiales	0	0	0	0	0	0	0	0	0	0	0	0	0	0	0	0	0	0	0	0	0	0	0	0	0	0	0	0	0	0	0	0	0	0	0	0	0	0	0	0	0	0	0	11.1317	0	0	0	0
47c7a1309606757dd97c253bb092e71a	Unassigned	0	0	0	0	7.9051	0	0	0	0	0	0	0	0	0	0	0	0	0	0	0	0	0	0	0	0	0	0	0	0	0	0	0	0	0	0	0	0	0	0	0	0	0	0	0	0	0	0	0
47d7e6d1beed3d79cd7cca59a1d8804f	k__Fungi;p__Basidiomycota;c__Agaricomycetes;o__Polyporales;f__Meruliaceae;g__Hyphoderma;s__Hyphoderma_transiens	0	0	0	0	0	0	0	0	0	0	0	0	0	0	0	0	0	0	0	0	0	0	0	0	0	0	0	0	0	0	0	0	0	0	0	0	0	0	0	0	0	0	0	0	0	0	0	0
47f0be1ef82dff4946bb18057cdea364	k__Fungi;p__Basidiomycota;c__Agaricostilbomycetes;o__Agaricostilbales;f__Kondoaceae;g__Kondoa;s__Kondoa_sp	0	0	0	0	0	0	0	0	0	0	0	0	0	0	0	0	0	0	0	0	0	0	0	0	0	0	0	0	0	0	0	0	0	0	0	0	0	0	0	0	0	0	0	0	0	0	0	0
47ff983e3e911967f8d359d75bf96422	k__Fungi;p__Ascomycota;c__Dothideomycetes;o__Pleosporales	0	0	0	0	0	0	0	0	0	0	0	0	0	0	0	0	0	0	0	0	0	0	0	0	0	0	0	0	0	0	0	0	0	0	0	0	0	0	0	0	0	0	0	0	0	0	0	0
487047ef0d61ff17cef1131da4437971	k__Fungi;p__Ascomycota;c__Dothideomycetes;o__Pleosporales;f__Tetraplosphaeriaceae;g__Tetraplosphaeria	0	0	0	0	0	0	0	0	0	0	0	0	0	0	0	0	0	0	0	0	0	0	0	0	0	0	0	0	0	0	0	0	0	0	0	0	0	0	0	0	0	0	0	0	0	0	0	0
49272c4a946f9a31f12fe8f26440d909	k__Fungi;p__Ascomycota;c__Dothideomycetes	0	0	68.038	0	0	77.1558	0	0	0	0	0	0	0	58.8235	0	0	0	0	0	0	24.9377	0	0	0	0	0	0	0	0	0	0	28.2486	0	0	0	0	0	0	9.7087	0	0	0	0	0	0	31.348	0	23.7154
49a7645c4d7f9b5d29c2ffd99451c622	k__Fungi;p__Ascomycota;c__Lecanoromycetes;o__Lecanorales	0	0	0	0	0	0	0	0	0	0	0	0	0	0	0	0	0	0	0	0	0	0	0	0	0	0	0	0	0	0	0	0	0	0	0	0	0	0	0	0	0	0	0	0	0	0	0	0
49d56b97c56a166de74db6b6db4da4c0	k__Fungi;p__Ascomycota;c__Sordariomycetes;o__Hypocreales;f__unidentified;g__unidentified;s__Hypocreales_sp	0	0	0	0	0	0	0	0	0	0	0	0	0	0	0	0	0	0	0	0	0	0	0	0	0	0	0	0	0	0	0	0	0	0	0	0	0	0	0	0	0	0	0	0	0	0	0	0
49ec25e34005e4c53a10b3d04cd12078	k__Fungi;p__Basidiomycota;c__Cystobasidiomycetes;o__Cystobasidiales;f__Cystobasidiaceae	0	0	0	0	0	0	0	0	0	0	0	0	0	0	0	0	0	0	0	0	0	0	0	0	0	0	0	0	0	0	0	0	0	0	0	7.5901	0	0	0	0	0	0	0	0	0	0	0	0
4a0951d6e726c7a09334fa0009e131c5	k__Fungi;p__Basidiomycota;c__Agaricomycetes;o__Polyporales;f__Phanerochaetaceae;g__Ceriporia	0	0	0	0	0	0	0	0	0	0	0	0	0	0	0	0	0	0	0	0	0	0	0	0	0	0	0	0	0	0	0	0	0	0	0	0	0	0	0	0	0	0	0	0	0	0	0	0
4a0a6e10850695a8ea3cfdce03710073	k__Fungi;p__Basidiomycota;c__Agaricomycetes;o__Agaricales;f__Psathyrellaceae;g__Coprinopsis	0	24.7934	0	0	0	55.9758	0	0	0	0	0	42.2764	0	0	0	0	0	0	0	0	0	0	0	69.5652	0	32.2581	0	0	0	0	0	0	0	0	0	0	0	0	0	0	0	0	0	0	0	0	0	0
4a146ccc7a1134dc7f9ae8d344088f1e	k__Fungi;p__Basidiomycota;c__Agaricomycetes;o__Agaricales;f__Mycenaceae	0	0	0	0	0	0	0	0	0	0	0	0	0	0	0	0	0	0	0	0	0	0	0	0	0	0	0	0	0	0	0	0	0	0	0	0	0	0	0	0	0	0	0	0	0	0	0	0
4a1d80cde1ed9a4e9fbf3b8483c8fdd8	k__Fungi;p__Ascomycota;c__Sordariomycetes	0	0	0	0	0	0	0	0	0	0	0	0	0	0	0	0	0	0	0	0	0	0	0	0	0	0	0	0	0	0	0	0	0	0	0	0	0	0	0	0	0	0	0	0	0	0	0	0
4a390cfb4722fca888cb9b56248f8ddf	k__Fungi;p__Basidiomycota;c__Agaricomycetes;o__Agaricales;f__Entolomataceae;g__Clitopilus	0	0	0	0	0	0	0	0	0	0	0	0	0	0	0	0	0	0	0	0	0	0	0	0	0	0	0	0	0	0	0	0	0	0	0	0	0	0	0	0	0	0	0	0	0	0	0	0
4a41aca884a5a5594e1456a14c1320b3	k__Fungi;p__Ascomycota;c__Dothideomycetes;o__Dothideomycetes_ord_Incertae_sedis;f__Dothideomycetes_fam_Incertae_sedis;g__Zymoseptoria	0	0	0	0	0	21.18	0	0	0	0	0	0	0	0	0	0	0	0	0	0	0	0	0	0	0	0	0	0	0	0	0	0	0	0	0	0	10.101	0	0	0	0	0	0	0	0	0	0	0
4a6d137419a97036d15ee6700b3f7bce	k__Fungi;p__Basidiomycota;c__Agaricomycetes;o__Cantharellales;f__Ceratobasidiaceae	0	0	0	0	0	0	0	0	0	0	0	0	0	0	0	0	0	0	0	0	0	0	0	0	0	0	0	0	0	0	0	0	0	0	0	0	0	0	0	0	0	0	0	0	0	0	0	0
4a7750c03dd880efdbf49b25b6c2b8ec	k__Fungi;p__Basidiomycota;c__Agaricomycetes;o__Polyporales;f__Ganodermataceae;g__Ganoderma	0	0	0	0	0	12.1029	8.4112	0	203.077	0	86.5874	91.0569	0	0	0	24.9688	21.1082	0	9.9751	179.217	0	0	46.0526	0	149.338	0	31.5789	49.0956	0	40.5405	94.9227	0	0	130.165	40.5405	0	13.468	81.0811	55.0162	110.256	31.0078	0	71.4286	37.1058	27.3349	178.683	24.8447	75.0988
4a80eeaa0eda052dfaaf35e48253d9f0	k__Fungi;p__Chytridiomycota;c__Chytridiomycetes;o__Rhizophydiales;f__Rhizophydiaceae;g__Rhizophydium;s__Rhizophydium_sp	0	0	0	0	0	0	0	0	0	0	0	0	0	0	0	0	0	0	0	0	0	0	0	0	0	0	0	0	0	0	0	0	0	0	0	0	0	0	0	0	0	0	0	0	0	0	0	0
4a82bfc4e00c6e4eaf607edc4877921b	k__Fungi;p__Basidiomycota;c__Agaricomycetes;o__Agaricales;f__Marasmiaceae;g__Hydropus;s__Hydropus_marginellus	0	0	0	0	0	0	0	0	0	0	0	0	0	0	0	0	0	0	0	0	0	0	0	0	0	0	0	0	0	0	0	0	0	0	0	0	0	0	0	0	0	0	0	0	0	0	0	0
4a8f8ef4fd6eb64b9cc78086ccfa1c1c	k__Fungi;p__Ascomycota;c__Saccharomycetes;o__Saccharomycetales;f__Saccharomycetales_fam_Incertae_sedis;g__Candida;s__Candida_glabrata	0	0	0	0	0	0	0	0	0	292.517	0	0	0	0	0	0	0	0	0	0	0	0	32.8947	0	0	0	0	0	0	0	0	0	0	0	0	0	0	0	0	0	0	0	0	0	0	0	0	0
4aa6bbe216451bb3bdae8f436f7362cf	k__Fungi;p__Ascomycota;c__Taphrinomycetes;o__Taphrinales;f__Taphrinaceae;g__Taphrina	0	0	0	0	0	0	0	0	0	0	0	0	0	0	0	0	0	0	0	0	0	0	0	0	0	0	0	0	0	0	0	0	0	0	0	0	0	0	0	0	0	0	0	0	0	0	0	0
4aaffd808a3aace8511913a1e5d2f185	k__Fungi;p__Ascomycota;c__Lecanoromycetes;o__Lecanorales	0	0	0	0	0	0	0	0	0	0	0	6.5041	0	0	0	0	0	0	0	0	27.4314	0	0	0	0	0	0	0	0	0	0	0	0	0	0	0	0	0	0	0	0	0	0	0	0	0	0	0
4add6876b0bf15d07c613187f37b6286	Unassigned	0	0	0	0	0	0	0	0	0	0	0	0	0	0	0	0	0	0	0	0	0	0	0	0	0	0	0	0	0	0	0	0	0	0	0	0	0	0	0	0	0	0	0	0	0	0	0	0
4ae3c69acbd438a979f5c719061a8f58	k__Fungi;p__Ascomycota;c__Sordariomycetes;o__Hypocreales;f__Hypocreales_fam_Incertae_sedis	0	0	0	0	0	0	0	0	0	0	0	0	0	19.6078	0	0	0	0	0	22.5904	0	0	0	0	0	0	0	0	0	0	35.3201	0	0	0	0	0	47.138	27.027	61.4887	0	0	0	0	33.3952	0	0	0	0
4affe74f2602ac3885ed16d55ad7185c	k__Fungi;p__Ascomycota;c__Dothideomycetes;o__Pleosporales	0	0	0	0	0	0	0	0	0	0	0	0	0	0	0	0	0	0	0	0	0	0	0	0	0	0	0	0	0	0	0	0	0	0	0	0	13.468	0	0	0	0	0	0	0	0	0	0	0
4b585e2a1879a32dcece3714c6ad0612	k__Fungi;p__Ascomycota;c__Dothideomycetes;o__Botryosphaeriales;f__Botryosphaeriaceae;g__Diplodia	0	0	0	0	0	0	0	0	0	0	0	0	0	0	0	0	0	0	0	0	0	0	0	0	0	0	0	0	0	0	0	0	0	0	0	0	202.02	0	0	674.359	0	89.2857	0	0	0	0	0	134.387
4b729468e408f1fb27618855dce90c24	k__Fungi;p__Ascomycota;c__Eurotiomycetes;o__Chaetothyriales;f__Herpotrichiellaceae	16.3305	0	0	0	0	7.5643	319.626	0	0	0	0	0	0	0	10.2669	0	0	34.4828	59.8504	0	0	0	0	43.4783	0	0	0	0	0	0	0	0	0	0	0	0	0	0	58.2524	0	0	0	0	0	0	0	0	0
4b8b67e8d376ba83fd3b5c8eddb27504	Unassigned	0	0	0	0	0	0	0	0	0	0	0	0	0	0	0	0	0	0	0	0	0	0	0	0	0	0	0	0	0	0	0	0	0	0	0	0	0	0	0	0	0	0	0	0	0	0	0	0
4bc895d10424d21ee6c1210edbd777de	k__Fungi;p__Basidiomycota;c__Agaricomycetes;o__Polyporales;f__Meruliaceae;g__Hyphoderma;s__Hyphoderma_setigerum	0	0	0	0	0	0	0	0	0	0	0	0	0	0	0	0	0	0	0	0	0	0	0	0	0	0	0	0	0	0	0	0	0	0	0	0	0	0	0	0	0	0	0	0	0	0	0	0
4bf326d49b802dfaef99b7078dee4d71	k__Fungi;p__Basidiomycota;c__Cystobasidiomycetes;o__Cystobasidiomycetes_ord_Incertae_sedis	0	0	0	0	0	0	0	0	0	0	0	0	0	0	0	0	0	0	0	0	0	0	0	0	0	0	0	0	0	0	0	0	0	0	0	0	0	0	0	0	0	0	8.5714	0	0	0	0	0
4c25f1bce28a9d488326bc1809421c95	k__Fungi;p__Basidiomycota;c__Agaricomycetes;o__Agaricales	0	0	0	0	0	0	0	0	0	0	0	0	0	0	0	0	0	0	0	0	0	0	0	0	0	0	0	0	0	0	0	0	0	0	0	0	0	0	0	0	0	0	0	0	0	0	0	0
4c64f62dc468e06c83173e1211421c0b	k__Fungi;p__Basidiomycota;c__Agaricomycetes;o__Phallales;f__Phallaceae;g__Phallus	0	0	0	0	0	0	0	0	0	0	0	0	0	0	0	0	0	0	0	0	0	0	0	0	0	0	0	0	0	0	0	0	0	0	0	0	0	0	0	0	0	0	0	0	0	0	0	0
4c699ce6d1cc629188277c0dac078833	k__Fungi;p__Ascomycota	0	0	0	0	0	0	0	0	0	0	0	0	0	0	0	0	0	0	0	0	0	0	0	0	0	0	0	0	0	0	0	0	0	0	0	0	0	0	0	0	0	0	0	0	0	0	0	0
4c94f3ae0e5ea492a4748122da6349aa	Unassigned	0	0	0	0	0	0	0	0	0	0	0	0	0	0	0	0	0	0	0	0	0	0	0	0	0	0	0	0	0	0	0	0	0	0	0	0	0	0	0	0	0	0	0	0	0	0	0	0
4ca08890222cbd769c25c36cd2ea2eff	k__Fungi;p__Ascomycota;c__Lecanoromycetes;o__Lecanorales	0	0	0	0	0	0	0	0	0	0	0	0	0	0	0	0	0	0	0	0	0	0	0	0	0	0	0	0	0	0	0	0	0	0	0	0	0	0	0	0	0	0	0	0	0	0	0	0
4ca58ce07050417649cc4250b5b54f7f	k__Fungi;p__Ascomycota;c__Dothideomycetes;o__Pleosporales;f__Pleosporaceae;g__Alternaria	0	0	0	0	0	0	0	0	0	0	0	0	0	0	0	0	0	0	0	0	0	0	0	0	0	0	0	0	0	0	0	0	0	0	0	0	0	0	0	0	0	0	0	0	0	0	0	0
4caa3d299ae2b41ef5485167fb212124	k__Fungi;p__Basidiomycota;c__Tremellomycetes;o__Tremellales;f__Tremellales_fam_Incertae_sedis;g__Cryptococcus;s__Cryptococcus_victoriae	0	0	0	0	0	0	0	0	0	0	0	0	0	0	0	0	0	0	0	0	0	0	0	0	0	0	0	0	0	0	0	0	0	0	0	0	0	0	0	0	0	0	0	0	0	6.2696	0	0
4cacd9c0dab7328ba35244e432c1fd58	k__Fungi;p__Ascomycota;c__Dothideomycetes;o__unidentified;f__unidentified;g__unidentified;s__Dothideomycetes_sp	0	0	0	0	0	0	0	0	0	0	0	0	0	0	0	0	0	0	0	0	0	0	0	0	0	0	0	0	0	0	0	0	0	0	0	0	0	0	0	0	0	0	0	0	0	0	0	0
4cc99823462bc02094298edc8a0d17cd	k__Fungi;p__Basidiomycota;c__Agaricomycetes;o__Cantharellales;f__Ceratobasidiaceae	0	0	0	0	0	0	0	0	0	0	0	0	0	0	0	0	0	0	0	0	0	0	0	0	0	0	0	0	0	67.5676	0	0	0	0	0	0	0	0	0	0	0	0	0	0	0	0	0	0
4d56285c0492bb6750a9868de15f665a	k__Fungi;p__Basidiomycota;c__Agaricomycetes;o__Agaricales;f__Bolbitiaceae;g__Conocybe	0	0	0	0	0	0	0	0	0	0	0	0	0	0	0	0	0	0	0	0	0	0	0	0	0	0	0	0	0	0	0	0	0	0	0	0	0	0	0	0	0	0	0	0	0	0	0	0
4d9f79e59e61cb438ad9c01abc3b4b37	Unassigned	0	0	0	0	0	0	0	0	0	0	0	0	0	0	0	0	0	0	0	0	0	0	0	0	0	0	0	0	0	0	0	0	0	0	0	0	0	0	0	0	0	0	0	0	0	0	0	0
4df8333f772d8348724b7b6863e08aa2	k__Fungi;p__Ascomycota;c__Dothideomycetes;o__Venturiales;f__Venturiaceae;g__Veronaeopsis;s__Veronaeopsis_simplex	0	0	0	0	0	0	0	0	0	0	0	0	0	0	0	0	0	0	0	0	0	0	0	0	0	0	0	0	0	0	0	0	0	0	0	0	0	0	0	0	0	0	0	0	0	0	0	0
4e031587eb9a9d39ec98c97a4d1f55f7	k__Fungi;p__Basidiomycota;c__Agaricomycetes;o__Polyporales;f__Meruliaceae	0	0	0	0	0	0	0	0	0	0	0	0	0	0	0	0	0	0	0	0	0	0	0	0	0	0	0	0	0	0	0	0	0	0	0	0	0	0	0	0	0	0	0	0	0	0	0	0
4e0a2daa986bc35ed350b7484977730f	k__Fungi;p__Ascomycota;c__Sordariomycetes;o__Sordariomycetidae_ord_Incertae_sedis;f__Glomerellaceae;g__Colletotrichum	0	0	0	0	0	0	0	0	0	0	0	0	0	0	0	0	0	0	0	0	0	0	0	0	0	0	0	0	0	0	0	0	0	0	0	0	0	0	0	0	0	0	0	0	0	0	0	0
4e2bd1a9d738e26cb976b32cd5775ff3	k__Fungi;p__Ascomycota;c__Dothideomycetes	0	0	0	0	0	0	0	0	0	0	0	0	0	0	0	0	0	0	0	0	0	0	0	0	0	0	0	0	0	0	0	0	0	0	0	0	0	0	0	0	0	0	0	0	0	0	0	0
4e4077915b97cde407b26a41b2d5c913	k__Fungi;p__Ascomycota;c__Dothideomycetes	0	0	0	0	0	0	0	0	0	0	0	0	0	0	0	0	0	0	0	0	0	0	0	0	0	0	0	0	0	0	0	0	0	0	0	0	0	0	0	0	0	0	0	0	0	0	0	0
4e5ec4cb5faa75cbf5beb864660fe820	k__Fungi;p__Ascomycota;c__Dothideomycetes	0	0	0	0	0	0	0	0	0	0	0	50.4065	0	0	0	0	0	0	0	0	0	0	0	0	0	0	0	0	0	0	0	0	0	0	0	0	0	0	0	0	0	0	20	0	0	0	0	0
4e70207b75532cd08d891e84f6ad6e20	k__Fungi;p__Ascomycota;c__Dothideomycetes;o__Myriangiales;f__Elsinoaceae;g__unidentified;s__Elsinoaceae_sp	0	0	0	0	0	0	0	0	0	0	25.4669	0	0	0	0	0	0	0	0	0	0	0	0	0	0	0	0	0	0	0	0	0	0	0	0	0	0	0	0	0	0	0	0	0	0	0	0	0
4e8a186b92e095d05f62f34e8b0f984c	k__Fungi;p__Ascomycota;c__Eurotiomycetes;o__Eurotiales;f__Trichocomaceae;g__Penicillium	0	0	0	0	0	0	0	0	0	0	0	0	0	0	0	0	0	0	0	0	0	0	0	0	0	0	0	93.0233	0	0	0	0	0	0	0	0	0	0	0	0	0	0	0	0	154.898	0	118.012	0
4eb2a0a1ca7e5d903b1127356c35b2c4	k__Fungi;p__Zygomycota;c__Mortierellomycotina_cls_Incertae_sedis;o__Mortierellales;f__Mortierellaceae;g__Mortierella	0	0	0	0	0	0	0	0	0	0	0	0	0	0	0	0	0	0	0	48.1928	0	0	0	0	0	0	0	0	0	0	0	0	0	0	0	0	0	0	0	0	0	0	0	0	0	0	0	0
4ebe18f42d2171725b27c50c7985518c	k__Fungi;p__Ascomycota;c__Saccharomycetes;o__Saccharomycetales;f__Saccharomycetales_fam_Incertae_sedis;g__Barnettozyma;s__Barnettozyma_californica	0	0	0	0	0	0	0	0	0	0	0	0	0	0	0	0	0	0	0	0	0	0	0	0	0	0	0	0	0	0	0	0	0	0	0	0	0	0	0	0	0	0	0	0	0	0	0	0
4efa13fa82f69f9454b715cae59615f8	k__Fungi;p__Basidiomycota;c__Exobasidiomycetes;o__Exobasidiomycetidae_ord_Incertae_sedis;f__Exobasidiomycetidae_fam_Incertae_sedis;g__Tilletiopsis;s__Tilletiopsis_pallescens	0	0	0	0	0	0	0	0	0	0	0	0	0	0	0	0	0	0	0	0	0	0	0	0	0	0	0	0	0	0	0	0	0	0	0	0	0	0	0	0	0	0	0	0	0	0	0	0
4f4fc355a4d63d9476d0edb3cf86a21b	k__Fungi;p__unidentified;c__unidentified;o__unidentified;f__unidentified;g__unidentified;s__Fungi_sp	0	0	0	0	0	0	0	0	0	0	0	0	0	0	0	0	0	0	0	0	0	0	0	0	0	0	0	0	0	0	0	0	0	0	0	0	0	0	0	0	0	0	0	0	0	0	0	0
4f5bce5c07f6a3a7330c4b6a2d03ab59	k__Fungi;p__Ascomycota;c__Dothideomycetes;o__Pleosporales;f__Pleosporales_fam_Incertae_sedis	0	0	0	0	11.8577	0	0	0	0	0	0	0	0	0	0	0	0	0	0	0	0	0	0	0	0	0	0	0	0	0	0	0	0	0	0	0	0	0	0	0	0	0	0	0	0	0	0	0
4f9ca190533c6f01133bc48a00cdb29e	k__Fungi;p__Ascomycota;c__Dothideomycetes;o__Pleosporales;f__unidentified;g__unidentified;s__Pleosporales_sp	0	0	0	0	0	0	0	0	0	0	0	0	0	0	0	0	0	0	0	0	0	0	0	0	0	0	0	0	0	0	0	0	0	0	0	0	0	0	0	0	0	0	0	0	0	0	0	0
4fd1fbe5e8bccecdbf3e0fee0db2dc9e	k__Fungi;p__Basidiomycota;c__Ustilaginomycetes;o__Urocystidales;f__Urocystidaceae;g__Urocystis	0	0	0	0	50.0659	0	0	0	0	0	0	0	0	0	0	0	0	0	0	70.7831	0	0	0	0	0	0	0	0	0	0	0	0	0	0	0	0	0	0	0	0	0	0	0	0	0	0	0	0
4fe0932e20ddea951bc2cd900351ccef	k__Fungi;p__Ascomycota;c__Dothideomycetes;o__Pleosporales;f__Pleosporaceae;g__Alternaria	0	0	0	0	0	0	0	0	0	0	0	0	0	0	0	0	0	0	0	0	0	0	0	0	0	0	0	0	0	0	0	0	0	0	0	0	0	0	0	0	0	0	0	0	0	0	0	0
4fee0c78667e39acd392220075d5c508	k__Fungi;p__Ascomycota;c__Sordariomycetes;o__Sordariales;f__Lasiosphaeriaceae;g__unidentified;s__Lasiosphaeriaceae_sp	0	0	0	0	0	0	0	0	0	0	0	0	0	0	0	0	0	0	0	0	0	0	0	0	0	0	0	0	0	0	0	0	0	0	0	0	0	0	0	0	0	0	20	0	0	0	0	0
50033a59f543d23ff60dcab5d8c99154	k__Fungi;p__Basidiomycota;c__Tremellomycetes;o__Tremellales;f__Tremellales_fam_Incertae_sedis;g__unidentified;s__Tremellales_fam_Incertae_sedis_sp	0	0	0	0	0	0	0	0	0	0	0	0	0	0	0	0	0	0	0	0	0	0	0	0	0	0	0	0	0	0	0	0	0	0	0	0	0	0	0	0	0	0	0	0	0	0	0	0
508a03e96b7b938229e6937fc9f86661	Unassigned	0	0	0	0	0	0	0	0	0	0	0	0	0	0	0	0	0	0	0	0	0	0	0	0	0	0	0	0	0	0	0	0	0	0	0	0	0	0	0	0	0	0	0	0	0	0	0	0
50b2c6276b9a6ed44071ae0bae42a57a	k__Fungi;p__Ascomycota;c__Leotiomycetes;o__Helotiales;f__unidentified;g__unidentified;s__Helotiales_sp	0	0	0	0	0	0	0	0	0	0	0	0	0	0	0	0	0	0	0	0	0	0	0	0	0	0	0	0	0	0	0	0	0	0	0	0	0	0	0	0	0	0	0	0	0	0	0	0
5120c9d0a7329690dff824d9fe5dc947	k__Fungi;p__Ascomycota;c__Dothideomycetes;o__Pleosporales;f__Pleosporaceae;g__Alternaria	0	0	0	0	0	0	0	0	0	0	0	0	0	0	0	0	0	0	0	0	0	0	0	0	0	0	0	0	0	0	0	0	0	0	0	0	0	0	0	0	0	0	0	0	0	0	43.4783	0
514c9e57b98f3561f88a21ab882e297f	k__Fungi;p__Basidiomycota;c__Agaricomycetes;o__Russulales;f__Peniophoraceae;g__Peniophora	0	0	0	0	0	0	0	0	0	0	0	0	0	0	0	0	0	0	0	0	0	0	26.3158	0	0	0	0	0	0	81.0811	0	0	0	0	0	0	0	13.5135	0	0	0	0	0	0	0	0	0	0
515730b42e0fecbc82f310e0e80e09aa	k__Fungi;p__Ascomycota;c__Sordariomycetes;o__Sordariales;f__Lasiosphaeriaceae	0	0	0	0	0	0	0	0	0	0	0	0	0	0	0	0	0	0	0	0	0	0	0	0	0	0	0	0	0	0	0	0	0	0	0	0	0	0	0	0	0	0	0	0	0	0	0	0
5178009b7557bfb4ba02d72a8190f436	k__Fungi;p__Ascomycota;c__Eurotiomycetes;o__Chaetothyriales	0	0	0	0	0	0	0	0	0	0	0	0	0	0	0	0	0	0	0	0	0	0	0	0	0	0	0	0	0	0	0	0	0	0	0	0	0	0	0	0	0	0	0	0	0	0	0	0
51a44319c5799c100b3c7a8b05b7367f	k__Fungi;p__Ascomycota;c__Sordariomycetes;o__Hypocreales;f__Cordycipitaceae;g__Beauveria	0	0	0	0	0	0	0	0	0	0	0	0	0	0	0	0	0	0	0	0	0	0	0	0	0	0	0	0	0	0	0	0	0	0	0	0	0	10.8108	0	0	0	0	0	0	0	0	0	0
51ebd3ce0d3a3ca1e37f7787b18d0093	k__Fungi;p__Ascomycota;c__Dothideomycetes;o__Pleosporales	0	0	0	0	0	0	0	0	0	0	0	0	0	0	0	0	29.0237	0	0	0	0	0	0	0	0	0	0	0	0	0	0	0	0	0	0	0	0	0	252.427	0	0	0	0	0	0	0	0	0
5216e15a60076ae7f5834d22f457603b	k__Fungi;p__Ascomycota;c__Dothideomycetes;o__Pleosporales;f__Sporormiaceae;g__unidentified;s__Sporormiaceae_sp	0	0	0	0	0	0	0	0	0	0	0	0	0	0	0	0	0	0	0	0	0	0	0	0	0	0	0	0	0	0	0	0	0	0	0	0	0	0	0	0	0	0	0	0	0	0	0	0
52702cbd67fb9fbe24566d4a7e8f7ff4	k__Fungi;p__Ascomycota;c__Leotiomycetes;o__Helotiales	0	0	0	0	0	0	0	0	0	0	0	0	0	0	0	0	0	0	0	0	0	0	0	0	0	0	0	0	0	0	0	0	0	0	0	0	0	0	0	0	0	0	0	0	0	0	0	0
5274e72454da18cf43150f7bfecd3041	k__Fungi;p__Ascomycota;c__Sordariomycetes;o__Sordariales;f__Lasiosphaeriaceae	0	0	0	0	0	0	0	0	0	0	0	0	0	0	0	0	0	0	0	0	0	0	0	0	0	0	0	0	0	0	0	0	0	0	0	0	0	0	0	0	0	0	0	0	0	0	0	0
52b55ca93e37235cedaab4bffcb6f8ab	k__Fungi;p__Ascomycota;c__Dothideomycetes;o__Pleosporales;f__Leptosphaeriaceae;g__Leptosphaeria	0	0	0	0	0	0	0	0	340.769	47.619	0	0	0	0	0	0	0	0	0	0	0	0	0	0	0	0	47.3684	0	0	0	0	0	0	0	0	0	0	0	0	0	0	0	0	0	0	0	0	0
52df12d1ced8f29c8a016ef43f303675	k__Fungi;p__Ascomycota;c__Dothideomycetes;o__Pleosporales	0	0	0	0	0	0	0	0	0	0	0	0	0	0	0	0	0	0	0	0	0	0	0	0	0	0	0	0	0	0	0	0	0	0	0	0	0	0	0	0	0	0	0	0	0	0	0	0
52ecae9a651ff2ebe1f9f8254563da99	k__Fungi;p__Basidiomycota;c__Cystobasidiomycetes	0	0	0	0	0	0	0	0	0	0	0	0	0	0	0	0	0	0	22.4439	0	0	0	0	0	0	0	0	0	0	0	0	0	0	0	0	0	0	0	0	0	0	0	0	0	0	0	0	0
52f38863157a97ac38d30b6f443e1fab	k__Fungi;p__Basidiomycota;c__Agaricomycetes;o__Polyporales;f__Polyporaceae	0	0	0	0	0	0	0	0	0	0	0	0	0	0	0	0	0	0	0	0	0	0	0	0	0	0	0	0	0	0	0	0	0	0	0	0	0	0	0	0	0	0	0	0	0	0	0	0
53013b3ee494c5732d0a42f94a215adc	k__Fungi;p__Basidiomycota;c__Tremellomycetes;o__Trichosporonales;f__Trichosporonaceae	0	0	0	0	0	0	0	0	0	0	0	0	0	0	0	0	0	0	0	0	0	0	0	0	0	0	0	0	0	0	0	0	0	0	0	0	0	0	0	0	0	0	0	0	0	0	0	0
531c8c2a04615fd478688f33e81acc39	Unassigned	0	0	0	0	0	0	0	0	0	0	0	0	0	0	0	0	0	0	0	0	0	0	0	0	0	0	0	0	0	0	0	0	0	0	0	0	0	0	0	0	0	0	0	0	0	0	0	0
532b68c5825ccc08ea6d984f8d46e696	k__Fungi;p__Basidiomycota;c__Exobasidiomycetes;o__Microstromatales;f__Quambalariaceae;g__Quambalaria;s__Quambalaria_coyrecup	0	0	0	0	0	0	0	0	0	0	0	0	0	0	0	0	0	0	0	0	0	0	0	0	0	0	0	0	0	0	0	0	0	0	0	0	0	0	0	0	0	0	0	0	0	0	0	0
532e54865dc6cfd9f431df0ce545e6e4	k__Fungi;p__Ascomycota;c__Sordariomycetes;o__Xylariales;f__Xylariaceae	0	0	0	0	0	0	0	0	0	0	0	0	0	0	0	0	0	0	0	0	0	0	0	0	0	0	0	0	0	0	0	0	0	0	0	0	0	0	0	0	0	0	0	0	0	0	0	0
533765f9f74835f25ce5d60ac6e3686d	k__Fungi;p__Ascomycota;c__Sordariomycetes;o__Diaporthales	0	0	0	0	0	0	0	0	0	0	0	0	0	0	0	0	0	0	0	0	0	0	0	0	0	0	0	0	0	0	0	0	0	0	0	0	0	0	0	0	0	0	0	0	0	0	0	0
539231c9d5a245baa67742925281855e	k__Fungi;p__Ascomycota;c__Sordariomycetes;o__Microascales;f__Microascaceae	0	0	0	0	0	0	0	0	0	0	0	0	0	0	0	0	0	0	0	0	0	0	0	0	0	0	0	0	0	0	0	0	0	0	0	0	0	0	0	0	0	0	0	0	0	0	0	0
53a126dbb21d5e64133d64a9f50169c5	k__Fungi;p__Ascomycota;c__Sordariomycetes;o__Diaporthales;f__Togniniaceae;g__Phaeoacremonium	0	0	0	0	0	0	0	0	0	0	0	0	0	0	0	0	0	0	0	0	0	0	0	0	0	0	0	0	0	0	0	0	0	0	0	0	0	0	0	0	0	0	0	0	0	0	0	0
53ad98f34245d8b55010cc0388779839	k__Fungi;p__Ascomycota;c__Sordariomycetes;o__Hypocreales;f__Hypocreales_fam_Incertae_sedis;g__Geosmithia	0	0	0	0	0	0	0	0	0	0	0	0	0	0	0	0	0	0	0	0	0	0	0	0	0	0	0	0	0	0	0	0	0	0	0	0	0	0	0	0	0	0	0	0	0	0	0	0
5417375fea812c6fdb9d92612633a782	k__Fungi;p__Basidiomycota;c__Tremellomycetes;o__Tremellales;f__Tremellales_fam_Incertae_sedis;g__Dioszegia	0	0	0	0	0	0	0	28.103	0	0	49.236	19.5122	0	0	0	0	0	0	0	0	0	55.7229	32.8947	0	0	0	0	0	23.8095	18.018	0	50.8475	0	0	0	15.1803	30.303	24.3243	0	0	0	0	37.1429	25.974	0	37.6176	0	0
541798592f1d9a99ba48b462995c3b29	k__Fungi;p__Ascomycota;c__Leotiomycetes;o__Helotiales	0	0	0	0	0	0	0	0	0	0	0	0	0	0	0	0	0	0	0	0	0	0	0	0	0	0	0	0	0	0	0	0	0	0	0	0	0	0	0	0	0	0	0	0	0	0	0	0
5426ce502c2eee5fb9a6a08e6b87deb9	k__Fungi;p__Ascomycota;c__Dothideomycetes;o__Pleosporales;f__Pleosporaceae;g__Alternaria	0	0	0	0	0	0	0	0	0	0	0	0	0	0	0	0	0	0	0	0	0	0	0	0	0	0	0	0	0	0	0	0	0	0	0	0	0	0	0	0	0	0	0	0	0	0	0	0
543caf37e684e55a81dbb3d2ab390b98	k__Fungi;p__Ascomycota;c__Dothideomycetes;o__Capnodiales;f__Mycosphaerellaceae	0	0	0	0	0	0	0	0	0	0	0	0	0	0	0	0	0	0	0	0	0	0	0	0	0	0	0	0	0	31.5315	0	0	0	0	0	0	0	0	0	0	0	0	0	0	0	0	0	0
548513e360920e97b14db59445e6bfd8	k__Fungi;p__Ascomycota;c__Dothideomycetes;o__Capnodiales	0	0	0	0	0	0	0	0	0	0	0	0	0	0	0	0	0	0	0	0	0	0	0	0	0	0	0	0	0	0	0	0	0	0	0	0	0	0	22.6537	0	0	0	0	0	0	0	0	0
54b5fe50dd2cd5c1e281f4e31b653d43	k__Fungi;p__Ascomycota;c__Sordariomycetes;o__Hypocreales;f__Nectriaceae	0	0	0	0	0	0	0	0	0	0	0	0	0	0	0	0	0	0	0	0	0	0	0	0	0	0	0	0	0	0	0	0	0	0	0	0	0	0	0	0	0	0	0	0	0	0	0	0
54c8fd53139a1127eb84edf390fb47f7	k__Fungi;p__Basidiomycota;c__Agaricomycetes;o__Agaricales;f__Physalacriaceae	0	0	0	0	0	0	0	0	0	0	0	0	0	0	0	0	0	0	0	0	0	0	0	0	0	0	0	0	0	0	0	0	0	0	0	0	0	0	0	0	0	0	0	0	0	0	0	0
54d1bb300c5e461d3f7f7cbcca5f5202	k__Fungi;p__Zygomycota;c__Mortierellomycotina_cls_Incertae_sedis;o__Mortierellales;f__Mortierellaceae;g__Mortierella	0	0	0	0	0	0	0	0	0	0	0	0	0	0	0	0	0	0	0	0	0	0	0	0	0	0	0	0	0	0	0	0	0	0	0	0	0	0	0	0	0	0	0	0	0	0	0	0
54fa3541571c79f7a8196d81b12b0968	k__Fungi;p__Zygomycota;c__Mucoromycotina_cls_Incertae_sedis;o__Mucorales;f__Mucoraceae;g__Mucor;s__Mucor_falcatus	0	0	0	0	0	0	0	0	0	0	0	0	0	0	0	0	0	0	0	0	0	0	0	0	0	0	0	0	0	0	0	0	0	0	0	0	0	0	0	0	0	0	0	0	0	0	0	0
54facd6c3da6206f40f23dbbc910edd5	k__Fungi;p__Ascomycota;c__Sordariomycetes;o__Sordariomycetidae_ord_Incertae_sedis;f__Glomerellaceae;g__Colletotrichum	0	0	0	0	0	0	0	0	0	0	0	0	0	0	0	0	0	0	0	0	0	0	0	0	0	0	0	0	0	0	0	0	0	0	0	0	0	0	0	0	0	0	0	0	0	0	0	0
553850db81e53ca7deffb171e841fe18	k__Fungi;p__Ascomycota;c__Eurotiomycetes;o__Chaetothyriales	0	0	0	0	0	0	0	0	0	0	0	0	0	0	0	0	0	0	0	0	0	0	0	0	0	0	0	0	0	0	0	0	0	0	0	0	0	0	0	0	0	0	0	0	0	0	0	0
55418d16e1ba494268f1f583feb599a6	k__Fungi;p__Ascomycota;c__Sordariomycetes;o__Xylariales;f__Xylariaceae;g__Biscogniauxia	0	0	0	0	0	0	0	0	0	0	0	0	0	0	0	0	0	0	0	0	0	0	0	0	0	0	0	0	0	0	0	0	0	0	0	0	0	0	0	0	0	0	0	0	0	0	0	0
556e544fb1120714af7428446386b00e	k__Fungi;p__Ascomycota;c__Dothideomycetes;o__Pleosporales;f__Pleosporaceae	0	0	0	0	0	0	0	0	0	0	0	0	0	127.451	0	0	0	70.8812	0	0	0	0	0	0	0	0	0	0	0	0	0	0	0	0	0	0	0	0	0	0	0	0	0	0	0	0	0	0
55892e12b7963f67d8396846edba8593	k__Fungi;p__Basidiomycota;c__Wallemiomycetes;o__Wallemiales;f__Wallemiaceae;g__Wallemia	0	0	0	0	0	0	0	0	0	0	0	0	0	0	0	0	0	0	0	0	0	0	0	0	0	0	0	0	0	0	0	0	0	0	0	0	0	0	0	0	0	0	0	0	0	0	0	0
55a9b599c88819e0f97738069dbb7ed2	Unassigned	0	0	0	0	0	13.6157	19.6262	0	0	0	5.0934	0	0	0	0	0	0	0	0	0	0	0	0	0	0	0	0	0	0	0	0	0	0	0	0	0	0	0	0	0	0	0	0	0	0	0	0	0
55b8aca537e1fa4097c2fd26da30a785	k__Fungi;p__Ascomycota;c__Leotiomycetes;o__Erysiphales;f__Erysiphaceae;g__Blumeria;s__Blumeria_graminis	0	0	0	0	0	0	0	0	0	0	0	0	0	0	0	0	0	0	0	0	0	0	0	0	0	0	0	0	0	0	0	0	0	0	0	0	0	0	0	0	0	0	0	0	0	0	0	0
55ea3c148ae6965db9e32f2dc7ec1f0c	k__Fungi;p__Ascomycota;c__Saccharomycetes;o__Saccharomycetales;f__Pichiaceae;g__Pichia;s__Pichia_kluyveri	0	0	0	0	0	0	0	0	0	0	0	0	0	0	0	0	0	0	0	0	0	0	0	0	0	0	0	0	0	0	0	0	0	0	0	0	0	0	0	0	0	0	0	0	0	0	0	0
55f751cf7acdccaa36b3319dc791d5a5	k__Fungi;p__Ascomycota;c__Dothideomycetes	0	0	0	0	0	39.3343	0	0	0	0	0	0	0	0	0	0	0	0	0	0	0	0	0	0	0	0	0	0	0	0	0	0	0	0	0	0	0	0	0	0	0	0	0	0	0	0	0	0
56220d5ba8849c2a853e53696f3d03ac	k__Fungi;p__Ascomycota;c__Leotiomycetes;o__Leotiomycetes_ord_Incertae_sedis	0	0	0	0	0	0	0	0	0	0	0	0	0	0	0	0	0	0	0	0	0	0	0	0	0	0	0	0	0	0	0	0	0	0	0	0	0	0	0	0	0	0	0	0	0	0	0	0
5639e3a18f56a2f5ba1bd17d77de39c0	k__Fungi;p__Basidiomycota;c__Tremellomycetes;o__Tremellales;f__Tremellales_fam_Incertae_sedis;g__Dioszegia	0	0	0	0	0	0	0	0	0	0	0	0	0	0	0	0	0	0	0	63.253	0	0	0	0	0	0	0	0	0	0	0	0	0	0	0	0	0	0	0	0	0	0	25.7143	0	0	0	0	0
5667094e82e9970454b59eab7a82c493	k__Fungi;p__Basidiomycota;c__Tremellomycetes;o__Tremellales;f__Tremellales_fam_Incertae_sedis;g__Dioszegia	0	0	0	0	0	0	0	0	0	0	0	0	0	0	0	0	0	0	0	0	0	0	0	0	0	0	0	0	0	0	0	0	0	0	0	0	0	0	0	0	0	0	0	0	0	0	0	0
567293a8c1abc7e3ea7622f1e650376d	k__Fungi;p__Ascomycota;c__Leotiomycetes;o__Helotiales	0	0	0	0	0	0	0	0	0	0	0	0	0	0	0	0	0	0	0	0	0	0	0	0	0	0	0	0	0	0	0	0	0	0	0	0	0	0	0	0	0	0	0	0	0	0	0	0
567e0d2fee36cb3839e85f0e298a4d35	k__Fungi;p__Ascomycota;c__Dothideomycetes;o__Pleosporales;f__Lophiostomataceae	0	0	0	0	0	0	0	0	0	0	0	0	0	0	0	0	0	0	0	0	0	0	0	0	0	0	0	0	0	0	0	0	0	0	0	0	0	0	0	0	0	0	0	0	0	0	0	0
56917606d9f893ad581f6503d9ed01c3	k__Fungi;p__Ascomycota;c__Dothideomycetes;o__Pleosporales	0	0	0	0	9.2227	0	0	0	0	326.531	0	0	0	37.8151	0	36.2047	0	0	0	37.6506	0	0	0	17.3913	13.2325	0	0	72.3514	0	27.027	112.583	0	0	0	0	43.6433	90.9091	54.0541	0	20.5128	0	17.8571	28.5714	7.4212	0	0	0	0
56cb32a77b5f1e6739f2c8908c8f6511	k__Fungi;p__Ascomycota;c__Saccharomycetes;o__Saccharomycetales;f__Saccharomycetales_fam_Incertae_sedis;g__Barnettozyma;s__Barnettozyma_californica	0	0	0	0	0	0	0	0	0	0	0	0	0	0	0	0	0	0	0	0	0	0	0	0	0	0	0	0	0	0	0	0	0	0	0	0	0	0	0	0	0	0	0	0	0	0	0	0
56f9fcd57cb8ba9a166b8290fb0d1702	k__Fungi;p__Basidiomycota;c__Cystobasidiomycetes;o__Cystobasidiales;f__Cystobasidiaceae	0	0	0	0	0	0	0	0	0	0	0	0	0	0	0	0	0	0	0	0	0	0	0	0	0	0	0	0	0	0	0	0	0	0	0	0	0	0	0	0	0	0	0	0	0	0	0	0
56fe5322e186a1ea49504c9aee6461ae	Unassigned	0	0	0	0	0	0	0	0	0	0	0	4.878	0	0	0	0	0	0	0	0	0	0	0	0	0	0	0	0	0	0	0	0	0	0	0	0	0	0	0	0	0	0	0	0	0	0	0	0
576219337d916261d54b6adefe250a89	k__Fungi;p__Basidiomycota;c__Agaricomycetes;o__Hymenochaetales;f__Hymenochaetaceae;g__Fuscoporia;s__Fuscoporia_sp	0	0	0	0	0	0	0	0	0	0	0	0	0	0	0	0	0	0	0	0	0	0	0	0	0	0	0	0	0	0	0	0	0	0	0	0	0	0	0	0	0	0	0	0	0	0	0	0
57c30c140f3fa7721ced3ff7cd8e4c88	k__Fungi;p__Basidiomycota;c__Agaricomycetes;o__Auriculariales;f__Auriculariales_fam_Incertae_sedis;g__Exidia	0	0	0	0	0	0	0	0	0	0	0	0	0	0	0	0	0	0	0	0	0	0	0	0	0	0	0	0	0	0	0	0	0	0	0	0	0	0	0	0	0	0	0	0	0	0	0	0
5816b742b158344fdc01271279f10f9d	Unassigned	0	0	0	0	0	0	0	0	0	0	0	0	0	0	0	0	0	0	0	0	0	0	0	0	0	0	0	0	23.8095	0	0	0	0	0	0	0	0	0	0	0	0	0	0	0	0	0	0	0
582733d6fc185122d8fae6fb83b9a237	k__Fungi;p__Basidiomycota;c__Tremellomycetes;o__Tremellales;f__Tremellales_fam_Incertae_sedis	0	0	0	0	0	0	0	0	0	0	0	0	0	0	0	0	0	0	0	0	0	0	0	0	0	0	0	0	0	0	0	0	0	0	0	0	0	0	0	0	0	0	0	0	0	0	0	0
5837659a7eeb33209044df588c07f33d	k__Fungi;p__Basidiomycota;c__Agaricomycetes;o__Agaricales	0	0	0	0	44.7958	0	26.1682	0	108.462	0	0	17.8862	0	0	0	0	0	0	0	0	0	0	49.3421	0	0	0	0	0	0	49.5495	0	0	0	0	0	0	0	0	0	0	0	0	0	24.1187	0	75.2351	0	0
583d1281660cbb316bccc48cfdbc15e6	k__Fungi;p__Basidiomycota;c__Tremellomycetes;o__Cystofilobasidiales;f__Cystofilobasidiaceae;g__Guehomyces;s__Guehomyces_pullulans	0	0	0	0	0	0	0	0	0	0	0	0	0	0	0	0	0	0	0	0	0	0	0	0	0	0	0	0	0	0	0	0	0	0	0	0	0	0	0	0	0	0	0	0	0	0	0	0
5888c73c9640c6bcd4358e1b01fd6a34	Unassigned	0	0	0	0	0	0	0	0	0	0	0	0	0	0	0	0	0	0	0	0	0	0	0	0	0	0	0	0	0	0	0	0	0	0	0	0	0	0	0	0	0	0	0	0	0	0	0	0
58918f3d679c3c937e489b2cbd1cb8a5	k__Fungi;p__Ascomycota;c__Sordariomycetes;o__Hypocreales	0	0	0	0	0	0	0	0	0	0	0	0	0	0	0	0	0	0	0	0	0	0	0	0	0	0	0	0	0	0	0	0	0	0	0	0	0	0	0	0	0	0	0	0	0	0	0	0
58c10224db130a72dc563bc212345dac	k__Fungi;p__Ascomycota;c__Dothideomycetes;o__Capnodiales;f__Mycosphaerellaceae	0	0	0	0	0	0	0	0	0	0	0	13.0081	0	0	0	0	0	0	0	0	0	0	0	0	0	0	0	0	0	0	0	0	0	0	0	0	0	0	0	0	0	0	0	0	0	0	0	0
58e6505d52a068945c7618f2606e33bd	k__Fungi;p__Basidiomycota;c__Tremellomycetes;o__Tremellales;f__Phaeotremellaceae;g__Gelidatrema;s__Gelidatrema_spencermartinsiae	0	0	0	0	0	0	0	0	0	0	0	0	0	0	0	0	0	0	0	0	0	18.0723	0	0	0	10522.6	0	0	11.9048	0	0	15310.7	0	66.1157	0	34.1556	0	0	0	0	0	0	0	0	0	0	0	0
5904b892a477127b2957e029de8f99b9	k__Fungi;p__Ascomycota;c__Sordariomycetes;o__Xylariales;f__Amphisphaeriaceae	0	0	0	0	0	0	0	0	0	0	0	242.276	0	58.8235	18.4805	0	0	0	0	311.747	438.903	0	0	0	0	0	0	41.3437	0	0	0	56.4972	0	0	0	0	0	21.6216	0	35.8974	31.0078	41.6667	0	98.3302	0	288.401	0	0
59379438a7b8ae1ea6476b035b5e8c89	k__Fungi;p__Basidiomycota;c__Ustilaginomycetes;o__Ustilaginales;f__Anthracoideaceae	0	0	0	0	0	0	0	0	0	0	0	0	0	0	0	0	0	0	0	0	0	0	0	0	0	0	0	0	0	0	0	0	0	0	0	0	0	8.1081	0	0	0	0	0	11.1317	0	50.1567	0	0
594966ada5a7a801af44078b5dec6c9c	k__Fungi;p__Ascomycota;c__Sordariomycetes;o__Diaporthales;f__Gnomoniaceae;g__Gnomoniopsis	0	0	0	0	0	0	0	0	0	0	0	0	0	0	0	0	0	0	0	0	0	0	0	0	0	0	0	0	0	0	0	0	0	0	0	0	0	0	0	0	0	0	0	0	0	0	0	0
5955ceed4db4c544b9b50380d7220625	k__Fungi;p__Ascomycota;c__Eurotiomycetes;o__Eurotiales;f__Trichocomaceae;g__Penicillium	0	0	321.202	0	0	0	0	0	0	0	0	0	0	0	0	0	0	0	0	0	0	0	0	0	0	0	0	0	0	0	0	0	0	0	0	0	0	0	0	0	0	0	0	0	0	0	0	0
595fa2d01ad41b431b3b78434e0d5080	k__Fungi;p__Basidiomycota;c__Agaricomycetes;o__Agaricales;f__Niaceae	0	0	0	0	0	0	0	0	0	0	0	0	0	0	0	0	0	0	0	0	0	0	0	0	0	0	0	0	0	0	0	0	0	0	0	0	0	0	0	0	0	0	0	0	0	0	0	0
596b40489fc4a4f21a3cd6e5bdde2799	k__Fungi;p__Basidiomycota;c__Agaricomycetes;o__Cantharellales	0	0	0	0	0	0	0	0	0	0	0	0	0	0	0	0	0	0	0	0	0	0	0	0	0	0	0	0	0	0	0	0	0	0	0	0	0	0	0	0	0	0	0	0	0	0	0	0
597bf3beaf385d46dc8c3ae7c067e48a	Unassigned	0	0	0	0	0	0	0	0	0	0	0	0	0	0	0	0	0	0	0	0	0	0	0	0	0	0	0	0	0	0	0	0	0	0	0	0	0	0	0	0	0	0	0	0	0	0	0	0
5980b1d3e24aa5804c1ae1adb0a0804d	Unassigned	0	0	0	0	0	0	0	0	0	0	0	0	0	0	0	0	0	0	0	0	0	0	0	0	0	0	0	0	0	0	0	0	0	0	0	0	0	0	0	0	0	0	0	0	0	0	0	0
59ab506f891c5eb18fdd62b99bc14692	k__Fungi;p__Basidiomycota;c__Cystobasidiomycetes;o__Cystobasidiomycetes_ord_Incertae_sedis;f__Symmetrosporaceae;g__Symmetrospora	0	0	0	0	0	0	0	0	0	0	0	13.0081	0	0	24.6407	0	0	0	0	0	82.2943	0	0	0	0	0	0	0	0	0	0	0	0	0	0	0	0	0	0	0	0	0	0	0	0	56.4263	49.6894	0
5a58e0840e99c8133679594dffaf036b	k__Fungi;p__Ascomycota;c__Dothideomycetes;o__Capnodiales	0	0	0	24.9042	28.9855	45.3858	0	0	0	54.4218	0	206.504	0	56.0224	0	295.88	0	84.2912	0	129.518	0	0	0	40.5797	15.1229	0	0	64.5995	0	0	0	22.5989	0	33.0579	0	0	6.734	29.7297	0	0	0	0	22.8571	18.5529	0	84.6395	18.6335	0
5a61b6d5f340321ea73dbc66813badb4	k__Fungi;p__Basidiomycota;c__Microbotryomycetes;o__Microbotryomycetes_ord_Incertae_sedis;f__Chrysozymaceae;g__Chrysozyma;s__Chrysozyma_griseoflava	0	0	0	0	0	0	0	0	0	0	0	0	0	0	0	0	0	0	0	0	0	0	0	0	0	0	0	0	0	0	0	0	0	0	0	0	0	0	0	0	0	0	0	0	0	0	0	0
5a92e2825f826a4bd37dc6f62a8ec9c8	k__Fungi;p__Ascomycota	0	0	0	0	0	0	0	0	0	0	0	0	0	0	0	0	0	0	0	0	0	0	0	0	0	0	0	0	0	0	0	0	0	0	0	0	0	0	0	0	0	0	0	0	0	0	0	0
5a9d0f9aebeb5bb991e31fa4871c52eb	k__Fungi;p__Ascomycota;c__Leotiomycetes;o__Helotiales;f__unidentified;g__unidentified;s__Helotiales_sp	0	0	0	0	0	0	0	0	0	0	0	0	0	0	0	0	0	0	0	0	0	0	0	0	0	0	0	0	0	0	0	0	0	0	0	0	0	0	0	0	0	0	0	0	0	0	0	0
5aa837fdcc135f4a38bd23052fbbe8de	Unassigned	0	0	0	0	0	0	0	0	0	0	0	0	0	0	0	0	0	0	0	0	0	0	0	0	0	0	0	0	0	0	0	0	0	0	0	0	0	0	0	0	0	0	0	0	0	0	0	0
5aae6ba6df2eed5322fb54518b3966e0	Unassigned	0	0	0	0	0	0	0	0	0	0	0	0	0	0	0	0	0	0	0	0	0	0	0	0	0	0	0	0	0	0	0	0	0	0	0	0	0	0	6.4725	0	0	0	0	0	0	0	0	0
5ad692b808eba06bceb4d51e8c3aed0d	k__Fungi;p__Basidiomycota;c__Tremellomycetes;o__Tremellales;f__Tremellales_fam_Incertae_sedis	0	0	0	0	0	0	0	0	0	0	0	0	0	0	0	0	0	0	0	0	0	0	0	0	0	0	0	0	0	0	0	0	0	0	0	0	0	0	0	0	0	0	0	0	0	0	0	0
5ae22b80607de561613c4b8962af4edf	Unassigned	0	0	3175.63	348.659	673.254	55.9758	11.215	79.6253	213.846	0	1592.53	198.374	4731.45	0	0	36.2047	89.7098	0	11172.1	94.8795	22.4439	64.759	92.1053	0	0	0	273.684	726.098	38250	0	35.3201	118.644	405.882	679.752	58756.8	30.3605	2595.96	0	10323.6	0	15.5039	70273.8	6014.29	14.8423	9599.09	84.6395	0	66027.7
5aeb403afc42e84aa5d96550928437b0	Unassigned	0	0	0	0	0	0	0	0	0	0	0	0	0	0	0	0	0	0	0	0	0	0	0	0	0	0	0	0	0	0	0	0	0	0	0	0	0	0	0	0	0	0	0	0	0	0	0	0
5b264e128b5607fe1946b6d89a471f2e	k__Fungi;p__Ascomycota	0	0	0	0	0	0	0	0	0	0	0	0	0	0	0	0	0	0	0	0	0	0	0	0	0	0	0	0	0	0	0	0	0	0	0	0	0	0	0	0	0	0	0	0	0	0	0	0
5b68f24dee8cac4cdc8fad707bc46faf	k__Fungi;p__Ascomycota;c__Dothideomycetes;o__Pleosporales	0	0	0	0	0	0	0	0	0	0	0	0	0	0	0	0	0	0	0	0	0	0	0	0	0	0	0	0	0	0	0	0	0	0	0	0	0	0	0	0	0	0	0	0	0	0	0	0
5b846aedbda85785c8719334cc029d36	k__Fungi;p__Ascomycota;c__Leotiomycetes;o__Helotiales	0	0	0	0	0	0	0	0	0	0	0	0	0	0	0	0	0	0	0	0	0	0	0	0	0	0	0	0	0	0	0	0	0	0	0	0	0	0	0	0	0	0	0	0	0	0	0	0
5b89e1a0b78d8071e51becf6738259e0	k__Fungi;p__Ascomycota;c__Leotiomycetes;o__Erysiphales;f__Erysiphaceae;g__Phyllactinia	0	0	0	0	0	0	0	0	0	0	0	0	0	0	0	0	0	0	0	0	0	0	0	0	0	0	0	0	0	0	0	0	0	0	0	0	0	0	0	0	0	0	0	0	0	0	0	0
5bde8b58c1f9d889b77653918528c252	k__Fungi;p__Ascomycota;c__Leotiomycetes;o__Helotiales	0	0	0	0	0	0	0	0	0	0	0	0	0	0	0	0	0	0	0	9.0361	0	0	0	0	0	0	0	0	0	0	0	0	0	0	0	0	0	0	45.3074	0	0	0	0	57.5139	0	0	0	0
5be54e83a782a309167656e828bdba57	k__Fungi;p__Basidiomycota;c__Cystobasidiomycetes;o__Cystobasidiomycetes_ord_Incertae_sedis;f__Symmetrosporaceae;g__Symmetrospora	0	0	169.304	0	36.8906	0	0	0	8.4615	0	23.7691	56.9106	0	149.86	45.1745	0	0	84.2912	0	30.1205	102.244	0	0	0	0	0	0	0	0	0	72.8477	0	0	0	0	0	57.2391	0	67.9612	0	0	41.6667	14.2857	11.1317	0	37.6176	31.0559	0
5c136173f96708ac7cd7d9db4cde45e7	k__Fungi;p__Ascomycota;c__Sordariomycetes	0	0	0	0	0	0	0	0	0	0	0	0	0	0	0	0	0	0	0	0	0	0	0	0	0	0	0	0	0	0	0	0	0	0	0	0	0	0	0	0	0	0	37.1429	0	0	0	0	0
5c4ecf77ae2a196d1173078d8b26b787	k__Fungi;p__Ascomycota;c__Lecanoromycetes;o__Agyriales	60.5187	0	0	0	0	0	0	0	0	0	0	0	0	0	0	0	0	0	0	0	0	0	0	0	0	0	0	0	0	0	0	0	0	0	0	0	0	0	0	0	0	0	0	0	0	0	0	0
5c5a4d1c6290ba67c77a8eb2190628e9	Unassigned	0	0	0	0	0	0	0	0	0	0	0	0	0	0	0	0	0	0	0	0	0	0	0	0	0	0	0	0	0	0	0	0	0	0	0	0	0	0	0	0	0	0	0	0	0	0	0	0
5c661c2e06c25c350bdc2d80fe7abf66	k__Fungi;p__Ascomycota;c__Sordariomycetes;o__Xylariales;f__Xylariaceae;g__Hypoxylon	0	0	0	0	0	0	0	0	0	0	0	0	0	0	0	0	0	0	34.9127	0	0	0	0	0	0	0	0	0	0	0	0	0	0	0	0	0	0	0	0	0	0	0	0	0	0	0	0	0
5c6da79a9237ce4e086992385a29bcd6	Unassigned	0	0	0	0	0	0	0	0	0	0	0	0	0	0	0	0	0	0	0	0	0	0	0	0	0	0	0	0	0	0	0	0	0	0	0	0	0	0	0	0	0	0	0	0	0	0	0	0
5c825b56b2e0ce2dfa55f71ed981e688	Unassigned	0	0	0	0	0	0	0	0	0	0	0	0	0	0	0	0	0	0	0	0	0	0	0	0	5.6711	0	0	0	0	0	0	0	0	0	0	0	0	0	0	0	0	0	0	0	0	0	0	0
5c82ab8c23564953ad7d711fccda2931	k__Fungi;p__Basidiomycota;c__Cystobasidiomycetes	0	0	0	0	0	0	0	0	0	0	0	0	0	0	0	0	0	0	0	0	0	0	0	0	0	0	0	0	0	0	0	0	0	0	0	0	0	0	0	0	0	0	0	0	0	0	0	0
5c82b017953eb0ea913da9eb9c29b71e	k__Fungi;p__Ascomycota;c__Sordariomycetes;o__Sordariales;f__Chaetomiaceae;g__Chaetomium	0	0	0	0	0	0	0	0	0	0	0	0	0	0	0	0	0	0	0	0	0	0	0	0	0	0	0	0	0	0	0	0	0	0	0	0	0	0	0	0	0	0	0	0	0	0	0	0
5cbe8a93eb0dd0860ac06795f25a0c69	k__Fungi;p__Ascomycota;c__Leotiomycetes;o__Leotiomycetes_ord_Incertae_sedis;f__Myxotrichaceae;g__Oidiodendron	0	0	0	0	0	0	0	0	0	0	0	0	0	0	0	0	0	0	0	0	0	0	0	0	0	0	0	0	0	0	0	0	0	0	0	0	0	0	0	0	0	0	0	0	0	0	0	0
5cf5e6289d53b82d2dd850c6cc320a78	Unassigned	0	0	0	0	0	0	0	0	0	0	0	0	0	0	0	0	0	0	0	0	0	0	0	0	0	0	0	0	0	0	0	0	0	0	0	0	0	0	0	0	0	0	0	0	0	0	0	0
5d11d33378e5d272b24a9ba812a025f5	k__Fungi;p__Ascomycota;c__Sordariomycetes;o__Xylariales;f__Amphisphaeriaceae	0	0	0	0	0	0	0	0	0	0	0	0	0	0	0	0	0	0	0	0	0	0	0	0	0	0	0	0	0	0	0	0	0	0	0	0	0	0	77.6699	561.538	0	0	0	0	0	109.718	0	0
5d5440309cbfe8ca14d93cf1287ef3eb	k__Fungi;p__Ascomycota;c__Sordariomycetes;o__Xylariales;f__Amphisphaeriaceae	0	0	0	0	0	0	0	0	0	0	0	0	0	0	0	0	0	0	0	0	0	0	0	0	0	0	0	0	0	0	0	0	0	0	0	0	0	0	0	0	0	0	0	0	0	0	0	0
5d5608a29f7f62cbcdab5fc67b45d59f	k__Fungi;p__Ascomycota	0	0	0	0	97.4967	72.6172	0	0	0	27.2109	0	48.7805	187.279	7.0028	0	0	0	0	0	0	17.4564	0	0	0	18.9036	0	10.5263	0	0	0	28.6976	22.5989	17.6471	0	0	0	16.835	0	0	0	0	0	0	0	25.0569	0	0	0
5d5f660c4dd7f3a091bdb414e58969aa	k__Fungi;p__Ascomycota;c__Dothideomycetes;o__Dothideomycetidae_ord_Incertae_sedis;f__Eremomycetaceae;g__Arthrographis	0	0	0	0	0	0	0	0	0	0	0	0	0	0	0	0	0	0	0	0	0	0	0	0	0	0	0	0	0	0	0	0	0	0	0	0	0	0	0	0	0	0	0	0	0	0	0	0
5d9c0bd3e1141d24ef5e3a950610f6e8	k__Fungi;p__Ascomycota;c__Dothideomycetes;o__Pleosporales	405.379	0	0	0	54.0184	0	36.4486	0	0	0	0	0	0	320.728	373.717	0	0	101.533	0	0	0	0	0	0	0	0	0	0	0	0	19.8675	0	0	0	0	0	0	0	0	0	0	0	34.2857	46.3822	0	0	0	0
5dbfb56b7a1762232bd1047f3ae861b1	k__Fungi;p__Ascomycota;c__Dothideomycetes;o__Pleosporales	0	0	0	0	0	0	0	0	0	0	0	0	0	0	0	0	0	0	0	0	0	0	0	0	0	0	0	0	0	0	0	0	0	0	0	0	0	0	0	0	0	0	0	0	0	0	0	0
5dc33cbcfb6a7d941f08bd86f5d48974	k__Fungi;p__Ascomycota;c__Sordariomycetes;o__unidentified;f__unidentified;g__unidentified;s__Sordariomycetes_sp	0	0	0	0	0	0	0	0	0	0	0	0	0	0	0	0	0	0	0	0	0	0	0	0	0	0	0	0	0	0	0	0	0	0	0	0	0	0	0	0	0	0	8.5714	0	0	0	0	0
5df039e89ff98130d0447af203f547bc	k__Fungi;p__Ascomycota;c__Dothideomycetes;o__Pleosporales	0	0	0	0	0	0	0	0	0	0	11.8846	61.7886	0	0	0	0	0	0	0	0	0	0	0	101.449	24.5747	0	0	0	0	0	0	0	0	0	0	0	20.202	0	0	0	0	0	0	9.2764	0	0	0	0
5e5e23ee32871a7f928b3362cb12c24b	k__Fungi;p__Basidiomycota;c__Agaricomycetes;o__Agaricales;f__Fistulinaceae;g__Fistulina;s__Fistulina_hepatica	0	0	0	0	0	0	0	0	0	0	0	0	0	0	0	0	0	0	0	0	0	0	0	0	0	0	0	0	0	0	0	0	0	0	0	0	0	0	0	0	0	0	0	0	0	0	0	0
5f250990a9a0e5af9e748081b8cd9c95	k__Fungi;p__Basidiomycota;c__Exobasidiomycetes;o__Microstromatales	0	0	0	0	0	28.7443	0	0	0	0	0	0	0	0	0	0	0	0	0	0	0	0	0	0	0	0	0	0	0	0	0	0	0	0	0	0	0	0	0	0	0	0	0	0	0	0	0	0
5f6395fb3a66b5b129859aacf1b45ea6	k__Fungi;p__Basidiomycota;c__Microbotryomycetes;o__Leucosporidiales;f__Leucosporidiaceae	0	0	0	0	0	0	0	0	0	0	0	0	0	0	0	0	0	0	0	0	0	0	0	0	0	0	0	0	0	0	0	0	0	0	0	0	0	0	0	0	0	0	0	0	0	0	0	0
5fac7d5df765c96551a477836acdcee2	k__Fungi;p__Ascomycota;c__Saccharomycetes;o__Saccharomycetales;f__Saccharomycetales_fam_Incertae_sedis	0	0	0	0	0	0	0	0	0	0	0	0	0	0	0	0	0	0	0	0	0	0	0	0	0	0	0	0	0	0	0	0	0	0	0	0	0	0	0	0	0	0	0	0	0	0	0	0
5fd2ea468e0fac42dfc13e3d14ceb2a6	Unassigned	0	0	0	0	0	0	0	0	0	0	0	0	0	0	0	0	0	0	0	0	0	0	0	0	0	0	0	0	0	0	0	0	0	0	0	0	0	0	0	0	0	0	0	0	0	0	0	0
5fd6fab59c1f7e99f101d8eed6ae22de	k__Fungi;p__Basidiomycota;c__Cystobasidiomycetes;o__Cystobasidiomycetes_ord_Incertae_sedis;f__Symmetrosporaceae;g__Symmetrospora	0	0	0	0	0	0	0	0	0	0	0	14.6341	101.296	43.4174	71.8686	0	26.3852	0	59.8504	126.506	87.2818	93.3735	0	40.5797	0	0	0	0	0	0	0	0	0	0	0	0	0	0	0	5.1282	0	0	0	0	22.779	12.5392	0	0
60117b73adef44d81781780f30e8cc2c	k__Fungi;p__Basidiomycota;c__Agaricostilbomycetes;o__Agaricostilbales;f__Agaricostilbaceae;g__Bensingtonia;s__Bensingtonia_pseudonaganoensis	0	0	0	0	0	0	0	0	0	0	0	0	0	0	0	0	0	0	0	0	0	0	0	0	0	0	0	0	0	0	0	0	0	0	0	0	0	0	0	0	0	0	0	0	0	0	0	0
6062cbecc01457d12a08a811fbee9047	k__Fungi;p__Basidiomycota;c__Microbotryomycetes;o__Sporidiobolales;f__Sporidiobolales_fam_Incertae_sedis;g__Sporobolomyces	13.4486	195.592	0	134.1	0	0	0	30.445	0	83.9002	106.961	42.2764	85.9835	245.098	394.25	0	0	0	206.982	67.7711	99.7506	814.759	75.6579	0	58.6011	96.7742	373.684	36.1757	172.619	40.5405	123.62	322.034	1041.18	0	216.216	68.3112	23.569	8086.49	51.7799	25.641	69.7674	160.714	97.1429	12063.1	0	31.348	136.646	0
60644b2ee38a5c8db0f8a1617f59a858	k__Fungi;p__Basidiomycota;c__Tremellomycetes;o__Tremellales;f__Tremellales_fam_Incertae_sedis	0	0	0	0	0	0	0	0	0	0	0	0	0	0	0	0	0	0	0	0	0	0	0	0	0	0	0	0	0	0	0	0	0	0	0	0	0	0	0	0	0	0	0	0	0	0	0	0
608efc219ff086415fd29d018483adf1	k__Fungi;p__Ascomycota;c__Dothideomycetes;o__Dothideales;f__Dothioraceae;g__Aureobasidium	0	0	0	0	0	0	0	0	0	0	6.7912	0	12.9564	0	0	0	7.9156	0	14.9626	0	0	0	0	0	0	0	0	0	5.9524	0	0	16.9492	0	10.3306	0	0	0	0	0	15.3846	0	0	5.7143	0	0	0	0	0
60aebcf8e8b30c6ca471adcc840c4205	k__Fungi;p__Basidiomycota;c__Agaricomycetes;o__Agaricales;f__Marasmiaceae;g__Megacollybia	0	0	0	0	0	0	0	0	0	0	0	0	0	0	0	0	0	0	0	0	0	0	0	0	0	0	0	0	0	0	0	0	0	0	0	0	0	0	0	0	0	0	0	0	0	0	0	0
60b13da43bf4a55435caa4c608894c60	k__Fungi;p__Ascomycota;c__Sordariomycetes;o__Boliniales;f__Boliniaceae	0	0	0	0	0	0	0	0	0	0	0	0	0	0	0	0	0	0	0	0	0	0	0	0	0	0	0	0	0	0	0	0	0	0	0	0	0	0	0	0	0	0	0	0	0	25.0784	0	0
60b3aa727670dde976eeb3fb9b4eb565	k__Fungi;p__Basidiomycota;c__Pucciniomycetes;o__Pucciniales;f__Melampsoraceae;g__Melampsora	0	0	0	0	0	0	0	0	0	0	0	0	0	0	0	0	0	0	0	0	0	0	0	0	0	0	0	0	0	0	0	0	0	0	0	0	0	0	0	0	0	0	0	0	0	0	0	0
6159432f32589fe0256184aab09a3580	k__Fungi;p__Ascomycota;c__Dothideomycetes;o__Pleosporales;f__Sporormiaceae	0	0	0	0	0	0	0	0	0	0	0	0	0	0	0	0	0	0	0	0	0	0	0	0	0	0	0	0	0	0	0	0	0	0	0	0	0	0	0	0	0	0	0	0	0	0	0	0
615aa04722f93862acafdee766d33fd7	k__Fungi;p__Basidiomycota;c__Agaricomycetes;o__Cantharellales;f__Ceratobasidiaceae;g__unidentified;s__Ceratobasidiaceae_sp	0	0	0	0	0	0	0	0	0	0	0	0	0	0	127.31	0	0	0	0	0	159.601	0	0	0	0	0	0	0	0	0	0	0	0	0	0	0	0	0	0	0	0	0	0	0	0	0	0	0
6191d29222f13e02ad1841c5ed9c690d	k__Fungi;p__Basidiomycota;c__Agaricomycetes;o__Polyporales;f__Polyporaceae	0	0	0	0	25.0329	0	54.2056	0	0	0	0	0	0	0	6.1602	0	0	0	24.9377	0	0	0	0	0	0	0	0	0	0	0	0	22.5989	29.4118	0	0	0	0	10.8108	32.3625	0	0	0	14.2857	27.8293	0	72.1003	12.4224	0
61980a73344b9b3cfffe3f824a3c2ac2	k__Fungi;p__Ascomycota;c__Dothideomycetes;o__Dothideales	0	0	0	0	0	0	0	0	0	0	0	0	0	0	0	0	0	0	0	0	0	0	0	0	0	0	142.105	0	0	0	0	0	141.177	0	0	0	0	0	0	0	0	0	0	0	0	0	0	0
61a65e205cbbdcb0d16c0561c84ef791	k__Fungi;p__Basidiomycota;c__Ustilaginomycetes;o__Ustilaginales;f__Ustilaginaceae	0	0	0	0	0	68.0787	0	0	0	0	127.335	0	0	0	0	0	0	0	0	0	0	0	52.6316	0	0	0	0	0	0	0	0	0	0	0	0	0	0	0	0	10.2564	0	0	0	7.4212	29.6128	0	0	0
61b36d742ae920bc25cc0e4ef9c70143	k__Fungi;p__Basidiomycota;c__Agaricomycetes;o__Agaricales;f__Agaricaceae;g__Agaricus	0	0	0	0	0	0	0	0	0	0	0	0	0	0	0	0	0	0	0	0	0	0	0	0	0	0	0	0	0	0	0	0	0	0	0	0	0	0	0	0	0	0	0	0	0	0	0	0
61c7f245d44a699e190d477d1b71fdf0	k__Fungi;p__Ascomycota	0	0	0	0	0	0	0	0	0	0	0	0	0	0	0	0	0	0	0	0	14.9626	0	0	0	0	0	0	0	0	0	0	0	0	0	0	0	0	0	0	0	0	0	0	0	0	0	0	0
61e48dbc878c5ed4b00acf05c7778fc9	k__Fungi;p__unidentified;c__unidentified;o__unidentified;f__unidentified;g__unidentified;s__Fungi_sp	0	0	0	0	0	0	0	0	0	0	0	0	0	0	0	0	0	0	0	0	0	0	0	0	0	0	0	0	0	0	0	0	0	0	0	0	0	0	0	0	0	0	0	0	0	0	0	0
61fd5ecb8384bc9b445719b336739d8e	k__Fungi;p__Ascomycota;c__Dothideomycetes;o__Capnodiales	0	24.7934	0	0	0	21.18	0	25.7611	0	0	0	0	0	0	0	0	0	0	0	25.6024	0	0	0	0	0	0	0	0	0	0	0	0	0	0	0	0	0	0	0	0	0	0	0	0	0	0	0	0
6219872b1699cb90f818615c5668e023	k__Fungi;p__Ascomycota;c__Leotiomycetes;o__Helotiales	0	0	0	0	0	0	0	0	0	0	0	0	0	0	0	0	0	0	0	0	0	0	0	0	0	0	0	0	0	0	0	0	0	0	0	0	0	0	0	0	0	0	0	0	0	0	0	0
62201a3f2df2bb79613ea9aa855940f9	k__Fungi;p__Basidiomycota	0	0	0	0	0	0	0	0	0	0	27.1647	0	0	0	0	0	0	0	0	0	0	0	0	0	130.435	0	0	0	0	0	0	0	0	0	0	0	26.936	0	0	0	0	0	14.2857	0	0	18.8088	0	0
62c912a3b9b24e1db99fb72059a04a04	k__Fungi;p__Ascomycota;c__Saccharomycetes;o__Saccharomycetales;f__Saccharomycetaceae;g__Saccharomyces	130.644	187.328	0	0	0	71.1044	0	0	0	0	59.4228	0	108.363	15.4062	0	0	0	0	0	0	0	0	0	40.5797	34.0265	0	0	0	0	0	79.4702	0	0	0	0	0	0	0	0	0	69.7674	0	0	18.5529	107.061	210.031	18.6335	0
62d9136f774eaf9a0790777692c4ae60	k__Fungi;p__Ascomycota;c__Dothideomycetes	0	0	0	0	0	0	0	0	0	0	0	0	0	0	0	0	0	0	0	0	0	0	0	0	0	0	0	0	0	0	0	0	0	0	0	0	0	0	0	0	0	0	0	0	0	0	0	0
630d1ee8b77150c0edc029403cc0dc81	k__Fungi;p__Ascomycota;c__Dothideomycetes;o__Capnodiales;f__Mycosphaerellaceae	0	44.0771	0	0	44.7958	229.955	0	177.986	0	0	44.1426	56.9106	0	40.6162	0	0	31.6623	28.7356	59.8504	0	187.032	6.0241	26.3158	43.4783	0	0	36.8421	28.4238	95.2381	121.622	0	0	0	0	0	18.9753	80.8081	83.7838	0	225.641	178.295	0	122.857	31.5399	18.2232	59.5611	74.5342	0
63436efc0fe70d996731660398f4c58a	k__Fungi;p__Ascomycota;c__Sordariomycetes;o__Hypocreales;f__Hypocreaceae;g__Trichoderma	0	0	0	0	0	0	0	0	0	0	0	0	0	0	0	0	0	0	0	0	0	0	0	0	0	0	0	0	0	0	0	0	0	0	0	0	0	0	0	0	0	0	0	0	0	0	0	0
6389c5ce4eebf751a57ebd10f13e7b50	k__Fungi;p__Basidiomycota;c__Agaricomycetes;o__Polyporales;f__Polyporaceae	0	0	0	0	0	0	0	0	0	0	0	0	0	0	0	0	0	0	0	0	0	0	0	0	0	0	0	0	0	0	0	0	0	0	0	0	0	0	0	0	0	0	0	0	0	0	0	0
638ac66a103fb87e449dcc16ed54a663	k__Fungi;p__Basidiomycota;c__Tremellomycetes;o__Tremellales;f__Tremellales_fam_Incertae_sedis	0	0	0	0	0	0	0	0	0	0	0	0	0	0	0	0	0	0	0	0	0	0	0	0	0	0	0	0	0	0	0	0	0	0	0	0	0	0	0	0	0	0	0	0	0	0	0	0
6395a1473d33f326da3e8e05368abb76	k__Fungi;p__Basidiomycota;c__Agaricomycetes;o__Agaricales;f__Bolbitiaceae;g__Conocybe	0	0	0	0	0	0	0	0	0	0	0	0	0	0	0	0	0	0	0	0	0	0	0	0	0	0	0	0	0	0	0	0	0	0	0	0	0	0	0	0	0	0	0	0	0	0	0	0
63a28aa9483a9acf2f2fc297eafb8b36	k__Fungi;p__Basidiomycota;c__Agaricomycetes;o__Hymenochaetales;f__Hymenochaetales_fam_Incertae_sedis;g__Trichaptum	0	0	0	0	0	0	0	0	0	0	0	0	0	0	0	0	0	0	0	0	0	0	0	0	0	0	0	0	0	0	0	0	0	0	0	0	0	0	0	0	0	0	0	0	0	0	0	0
63a738d69485aedff5105af523d84c4a	k__Fungi;p__Basidiomycota;c__Agaricostilbomycetes;o__Agaricostilbales;f__Kondoaceae;g__Kondoa;s__Kondoa_miscanthi	0	0	0	0	0	0	0	0	0	0	0	0	0	0	0	0	0	0	0	0	0	0	0	0	0	0	0	0	0	0	0	0	0	0	0	0	0	0	0	0	0	0	0	0	0	0	0	0
63b68aedc2083e2cb50791fb70b69e9f	k__Fungi;p__Ascomycota;c__Dothideomycetes;o__Dothideomycetes_ord_Incertae_sedis;f__Dothideomycetes_fam_Incertae_sedis;g__Peltaster;s__Peltaster_fructicola	0	0	0	0	0	0	0	0	0	0	0	0	0	0	0	0	0	0	0	0	0	0	0	0	0	0	0	0	0	0	0	0	0	0	0	0	6.734	0	0	0	0	0	37.1429	0	0	0	0	0
63b89e3bd44f5f09f31a122e57604569	k__Fungi;p__Ascomycota;c__Eurotiomycetes;o__Chaetothyriales;f__Chaetothyriaceae;g__Cyphellophora;s__Cyphellophora_reptans	0	0	0	0	0	0	20.5607	0	0	0	0	0	0	0	0	0	0	0	0	0	0	28.6145	0	0	0	0	0	0	0	0	0	0	0	0	0	0	0	0	0	0	0	0	0	0	0	0	0	0
63c0837dd09e421385a78d0b4d47b4cb	Unassigned	0	0	0	0	0	0	0	0	0	0	0	0	0	0	0	0	0	0	0	0	0	0	0	0	0	0	0	0	0	0	0	0	0	0	0	0	0	0	0	0	0	0	0	0	0	0	0	0
63d34f96bb583dd89f968883620c7003	Unassigned	0	0	0	0	0	45.3858	0	0	0	0	0	0	0	6505.6	0	0	0	0	0	4768.07	0	0	0	0	0	0	0	0	0	0	0	0	29.4118	0	0	0	0	0	0	0	0	0	0	0	0	0	0	0
64096a56d00ad382f75d362518c0ad0b	Unassigned	0	0	0	0	0	0	0	0	0	0	0	0	0	0	0	0	0	0	0	0	0	0	0	0	0	0	0	0	0	0	0	0	0	0	0	0	0	0	0	0	0	0	0	0	0	0	0	0
645a744cd1c01aaff7d33033241b4f3e	k__Fungi;p__Ascomycota;c__Saccharomycetes;o__Saccharomycetales;f__Saccharomycetales_fam_Incertae_sedis;g__Candida;s__Candida_albicans	0	0	0	0	0	0	0	0	0	0	0	0	0	0	0	0	0	0	0	0	0	0	0	0	0	0	0	0	0	0	0	0	0	0	0	0	0	0	0	0	0	0	0	0	0	0	0	0
648f5b7d2fb6957b7cc4c0c1eb3bb716	k__Fungi;p__Basidiomycota;c__Agaricomycetes;o__Polyporales;f__Polyporaceae;g__Polyporus	0	0	0	0	0	0	0	0	0	0	0	0	0	0	0	0	0	0	0	0	0	0	0	0	0	0	0	0	0	0	0	0	0	0	0	0	0	0	0	0	0	0	0	0	0	0	0	0
64abd4cfdf56c389f140f7818bd442de	k__Fungi;p__Basidiomycota;c__Agaricomycetes;o__Agaricales;f__Tricholomataceae;g__Resupinatus	0	0	0	0	0	0	0	0	0	0	0	29.2683	0	0	0	0	0	0	67.3317	0	0	0	0	0	0	0	0	0	0	0	0	0	0	0	0	0	0	0	0	0	0	0	0	0	0	0	0	0
64c14c82cdb7d7c559c29427d01ab79d	k__Fungi;p__Ascomycota;c__Dothideomycetes;o__Pleosporales	0	0	0	0	0	0	0	0	0	0	0	0	0	0	0	0	0	0	0	0	0	0	0	0	0	0	0	0	0	0	0	0	0	0	0	0	0	0	0	0	0	0	0	0	0	0	0	0
64fa53a7f90f6bfb57c761ed9b1759ac	k__Fungi;p__Basidiomycota;c__Tremellomycetes;o__Tremellales	0	0	0	0	0	0	0	0	0	0	0	0	0	0	0	0	0	0	0	0	0	0	0	0	0	0	0	0	0	0	0	0	0	0	0	0	0	0	0	0	0	0	0	0	0	0	0	0
655fcddb829595a7bc8c8d636a86fbd4	k__Fungi;p__Basidiomycota;c__Agaricomycetes;o__Auriculariales;f__unidentified;g__unidentified;s__Auriculariales_sp	0	0	0	0	0	0	0	0	0	0	0	0	0	0	0	0	0	0	0	0	0	0	0	0	0	0	0	0	0	0	0	0	0	0	0	0	0	0	0	0	0	0	0	0	0	0	0	0
656d98aaa25445a3a7e7834badd9b733	Unassigned	0	0	0	0	0	0	0	0	0	0	0	0	0	0	0	0	0	0	0	0	0	0	0	0	0	0	0	0	0	0	0	0	0	0	0	0	0	0	0	0	0	0	0	0	0	0	0	0
65ae84c2b3d80012e651df4fae546c9d	k__Fungi;p__Ascomycota;c__Eurotiomycetes;o__Eurotiales;f__Trichocomaceae;g__Aspergillus	12.488	0	155.063	0	0	0	0	0	0	0	0	0	0	0	0	0	0	0	0	0	0	0	0	0	0	0	0	0	0	0	0	0	0	0	0	0	0	0	0	0	0	0	5.7143	0	68.3371	0	0	0
65b78f58aa48f4ddcc92c23f6e762aa8	k__Fungi;p__Ascomycota;c__Dothideomycetes;o__Pleosporales	0	0	0	0	0	0	0	0	0	0	0	0	0	0	0	0	0	0	0	0	0	0	0	0	0	0	0	0	0	0	0	0	0	0	0	0	0	0	0	0	0	0	0	0	0	0	0	0
65e60701f69e01ddd2b42dad32841d16	k__Fungi;p__Ascomycota;c__Dothideomycetes;o__Mytilinidiales;f__Mytilinidiaceae;g__Glyphium;s__Glyphium_elatum	0	0	0	0	0	0	0	0	0	0	0	0	0	0	0	0	0	0	0	0	0	0	0	0	0	0	0	0	0	0	0	0	0	0	0	0	0	0	0	0	0	0	0	0	0	0	0	0
65ecdc3e0553192b1de9154ffa85781b	k__Fungi;p__Basidiomycota;c__Agaricomycetes;o__Polyporales;f__Phanerochaetaceae;g__Phanerochaete	0	0	0	0	0	0	0	0	0	0	0	0	0	0	0	0	0	0	0	0	0	0	0	0	0	0	0	0	0	0	0	0	0	0	0	0	0	0	0	0	0	0	0	0	0	0	0	0
6621384f943e0e683dd4292e32c55770	k__Fungi;p__Ascomycota;c__Dothideomycetes;o__Pleosporales	0	0	0	0	0	0	103.738	0	0	0	0	0	0	0	0	0	0	0	0	0	0	0	0	0	0	0	0	0	0	0	0	0	0	0	0	0	0	0	0	0	0	0	0	0	0	0	0	0
662b631de6413e9c040b276ab5230e81	k__Fungi;p__Ascomycota;c__Leotiomycetes;o__Helotiales;f__Helotiaceae;g__Hymenoscyphus	0	0	0	0	0	0	0	0	0	0	0	0	0	0	0	0	0	0	0	0	0	0	0	0	0	0	0	0	0	0	0	0	0	0	0	0	0	0	0	0	0	0	0	0	0	0	0	0
66560256c50433a7e5a26b426e166ce0	k__Fungi;p__Basidiomycota;c__Tremellomycetes	0	0	0	0	0	0	0	0	0	0	0	0	0	0	0	0	0	0	0	0	0	0	0	0	0	0	0	0	0	0	0	0	0	0	0	0	0	0	0	0	0	0	0	0	0	0	0	0
6680b8c95a484be13c44ed31c228b1d1	k__Fungi;p__Basidiomycota;c__Tremellomycetes;o__Tremellales;f__Tremellales_fam_Incertae_sedis	0	0	0	0	0	0	0	0	0	0	0	0	0	0	0	0	0	0	0	0	0	0	0	0	0	0	0	0	0	0	0	0	0	0	0	0	0	0	0	0	0	0	0	0	0	0	0	0
66af5f1495b1308a6d225e161bf17969	k__Fungi;p__Basidiomycota;c__Ustilaginomycetes;o__Ustilaginales;f__Ustilaginaceae	0	0	0	0	0	0	0	0	0	0	0	0	0	0	0	0	0	0	0	0	0	0	0	0	0	0	0	0	0	0	0	0	0	0	0	0	0	0	0	0	0	0	0	0	0	0	0	0
66dd17a07bbd05463e0c8a792750c795	k__Fungi;p__Ascomycota;c__Sordariomycetes;o__Hypocreales;f__Nectriaceae	0	0	0	0	0	0	0	0	0	0	0	0	0	0	0	0	0	0	0	0	0	0	0	0	0	0	0	0	0	0	0	0	0	0	0	0	0	0	0	0	0	0	0	0	0	0	0	0
6707e7842077f069ba1a97bd47368186	k__Fungi;p__Basidiomycota;c__Tremellomycetes;o__Tremellales	0	0	0	0	0	0	0	0	0	0	0	0	0	0	0	0	0	0	0	0	0	0	0	0	0	0	0	0	0	0	0	0	0	0	0	0	0	0	0	0	0	0	14.2857	0	0	0	0	0
671b59d53b43737dea052fc34772df0b	Unassigned	0	0	0	0	0	0	1.8692	0	0	0	0	0	0	0	0	0	0	0	0	0	0	0	0	0	0	0	0	0	0	0	0	0	0	0	0	0	0	0	0	0	0	0	0	0	0	0	0	0
673de3053c344c0e67ebee29df86e6d7	k__Fungi;p__Ascomycota;c__Saccharomycetes;o__Saccharomycetales;f__Saccharomycetales_fam_Incertae_sedis;g__Candida	0	0	0	0	0	0	0	0	0	0	0	0	0	0	0	0	0	0	0	0	0	0	0	0	0	0	0	0	0	0	0	0	0	0	0	0	0	0	0	0	0	0	0	0	0	0	0	0
67462cb8f4833fe8b3014954f6a48248	Unassigned	0	0	0	0	0	0	0	0	0	0	0	0	0	0	0	0	0	0	0	0	0	0	0	0	0	0	0	0	0	0	0	0	0	0	0	0	0	0	0	0	0	0	0	0	0	0	0	0
674b8645a390a668d4499d15e5807a33	k__Fungi;p__Ascomycota;c__Sordariomycetes;o__Hypocreales;f__Nectriaceae;g__Fusarium	0	0	0	0	0	0	0	0	0	0	0	0	0	0	0	0	0	0	0	0	0	0	0	0	0	0	0	0	0	0	0	0	0	0	0	0	0	0	0	0	0	0	0	0	0	0	0	0
675bcf5010e753a20bef9217e12e8d9c	k__Fungi;p__Ascomycota;c__Lecanoromycetes;o__Lecanorales	0	0	0	0	223.979	15.1286	0	0	0	0	11.8846	0	0	0	14.3737	0	0	0	0	0	0	0	0	0	0	0	0	0	0	0	0	0	0	0	0	0	0	0	0	0	0	0	0	0	0	0	0	0
67a1537ce21f6fd78e95f36d2fed6de6	k__Fungi;p__Ascomycota;c__Saccharomycetes;o__Saccharomycetales;f__Saccharomycodaceae;g__Hanseniaspora	0	0	0	0	0	0	0	0	0	0	0	0	0	0	0	0	0	0	0	0	0	0	0	0	0	0	0	0	0	0	0	0	0	0	0	0	0	0	0	0	0	0	0	0	0	0	0	0
67ca8e09f5e75bc1bd0079af9c7bc12c	k__Fungi;p__Basidiomycota;c__Agaricomycetes;o__Agaricales;f__unidentified;g__unidentified;s__Agaricales_sp	0	0	0	0	0	0	0	0	0	0	0	0	0	0	0	0	0	0	0	0	0	0	0	0	0	0	0	0	0	0	0	0	0	0	0	0	0	0	0	0	0	0	0	0	0	0	0	0
6808004ba56ccd5a3de3d72eceea6f9b	k__Fungi;p__Ascomycota;c__Saccharomycetes;o__Saccharomycetales;f__Saccharomycetales_fam_Incertae_sedis;g__Candida	0	0	0	0	0	0	0	0	0	0	0	0	0	0	0	0	0	0	0	0	0	0	0	0	0	0	0	0	0	0	0	0	0	0	0	0	0	0	0	0	0	0	0	0	0	0	0	0
6819041c1a47ecda252ac01e80c1a145	k__Fungi;p__Basidiomycota;c__Agaricomycetes;o__Agaricales;f__Psathyrellaceae;g__Coprinellus	0	0	0	0	0	0	0	0	0	0	307.3	0	0	0	0	0	0	0	0	0	0	0	0	0	0	0	0	0	0	0	0	0	64.7059	0	0	0	0	0	0	0	0	0	0	0	0	37.6176	18.6335	0
6844529d4447dd8a363d86c12b367506	k__Fungi;p__Basidiomycota;c__Agaricomycetes;o__Polyporales;f__Phanerochaetaceae;g__Phanerochaete	0	0	0	0	0	0	0	0	0	0	0	0	0	0	0	0	0	0	0	0	0	0	0	0	0	0	0	0	0	0	0	0	0	0	0	0	0	0	0	0	0	0	0	0	0	0	0	0
68746ef39dba83207441821bbd08a93a	k__Fungi;p__Ascomycota;c__Saccharomycetes;o__Saccharomycetales;f__Saccharomycetaceae;g__Lachancea	0	0	0	0	0	0	0	0	0	0	0	0	0	0	0	0	0	0	0	0	0	0	0	0	0	0	0	0	0	0	0	0	0	0	0	0	0	0	0	0	0	0	0	0	0	0	0	0
687abd782ccfa04fc8574d5f225fcf88	k__Fungi;p__Ascomycota;c__Leotiomycetes;o__Helotiales	0	0	0	0	0	0	0	0	0	0	0	0	0	0	0	0	0	0	0	0	0	0	0	0	0	0	0	0	0	0	0	0	0	0	0	0	13.468	0	0	0	0	0	0	0	0	0	0	0
68d8baabeec4cf024ad9eef29a1d3abc	k__Fungi;p__Ascomycota;c__Dothideomycetes;o__Pleosporales;f__Pleosporaceae	0	0	0	0	0	0	0	0	0	0	0	0	0	0	0	0	0	0	0	0	0	0	0	0	0	0	0	0	0	0	0	0	0	0	0	0	0	0	0	0	0	0	0	0	0	0	0	0
68e46c8b1ace0c6c102b083e47fcec86	k__Fungi;p__Ascomycota;c__Dothideomycetes;o__Myriangiales;f__Elsinoaceae;g__Sphaceloma	0	0	0	0	0	0	0	0	0	0	0	0	0	0	0	0	0	0	0	0	34.9127	0	0	0	0	0	0	0	0	0	0	0	0	0	0	0	0	0	0	0	0	0	0	0	0	0	0	0
68f08acb881c227b315d8b45cb0c29e0	k__Fungi;p__Ascomycota;c__Leotiomycetes;o__Helotiales	0	0	0	0	0	0	0	0	0	0	0	0	0	0	0	0	0	0	0	0	0	0	0	0	7.5614	0	0	0	0	0	0	0	0	0	0	0	0	0	0	0	0	0	0	0	0	0	0	0
691eb422d1a90306c8c34acd688eaa68	k__Fungi;p__Ascomycota;c__Dothideomycetes;o__Pleosporales;f__Phaeosphaeriaceae	0	0	0	0	0	0	0	0	0	0	0	0	0	0	0	0	0	0	0	0	0	0	0	0	0	0	0	0	0	0	0	0	0	0	0	0	0	0	0	0	0	0	0	0	0	0	0	0
6926284eea8f6ab12ce30e8caca42e74	k__Fungi;p__Ascomycota;c__Dothideomycetes;o__Pleosporales	0	0	0	0	0	0	0	0	0	0	0	0	0	0	0	0	0	0	0	0	0	0	0	0	0	0	0	0	0	0	0	0	0	0	0	0	0	0	0	0	0	0	0	0	0	0	0	0
69379fa52b27bbe8fbd40d43806b23bf	k__Fungi;p__Ascomycota;c__Sordariomycetes	0	0	0	0	0	0	0	0	0	0	0	0	0	0	0	0	0	0	0	0	0	0	0	0	0	0	0	0	0	0	0	0	0	0	0	0	0	0	0	0	0	0	0	11.1317	0	0	0	0
693c0c86edd65403daa4651bb08f8631	k__Fungi;p__Basidiomycota;c__Tremellomycetes;o__Filobasidiales;f__Piskurozymaceae;g__Solicoccozyma	0	0	0	0	0	0	0	0	0	0	0	0	0	0	0	0	0	0	0	0	0	0	0	0	0	0	0	0	0	0	0	0	0	0	0	0	0	0	0	0	0	0	0	0	0	0	0	0
69866b57439efe5d800e8a3f42268aaa	k__Fungi;p__Ascomycota;c__Pezizomycetes;o__Pezizales;f__Pezizaceae;g__unidentified;s__Pezizaceae_sp	0	0	0	0	0	0	0	0	0	0	0	0	0	0	0	0	0	0	0	0	0	0	0	0	0	0	0	0	0	0	0	0	0	0	0	0	0	0	0	0	0	0	0	0	0	0	0	0
699d46d1e8f83367830bdfa9e87c4aca	k__Fungi;p__Ascomycota;c__Dothideomycetes;o__Pleosporales;f__Pleosporaceae	0	0	0	0	0	0	0	0	0	0	0	0	0	0	0	0	0	0	0	0	0	0	0	0	0	0	0	0	0	0	0	0	0	0	0	0	0	0	0	0	0	0	0	0	0	0	0	0
69a18715ef93af245d1d8cf4feb9944d	k__Fungi;p__Basidiomycota;c__Cystobasidiomycetes;o__Cystobasidiales;f__Cystobasidiaceae	0	0	0	0	0	0	0	0	0	0	0	0	0	0	0	0	0	0	37.4065	0	0	0	19.7368	31.8841	0	0	0	0	0	0	0	0	0	0	0	0	0	0	0	0	0	0	0	0	0	0	0	0
69e4bee63c3d7564269b1c689f0cd28b	k__Fungi;p__Basidiomycota;c__Ustilaginomycotina_cls_Incertae_sedis;o__Malasseziales;f__Malasseziaceae;g__Malassezia	0	0	0	0	0	0	0	0	0	0	0	0	0	0	0	0	0	0	0	0	0	0	0	0	0	0	0	0	0	0	0	0	0	0	0	0	0	0	0	0	0	0	0	0	0	0	0	0
6a08eeefe008328944355b9cfa0f5f3b	k__Fungi;p__Zygomycota;c__Mortierellomycotina_cls_Incertae_sedis;o__Mortierellales;f__Mortierellaceae;g__Mortierella	0	0	0	0	0	0	0	0	0	0	0	0	0	0	0	0	0	0	0	0	0	0	0	0	0	0	0	0	0	0	0	0	0	0	0	0	0	0	0	0	0	0	0	0	0	0	0	0
6a21618944576e1a28aab76d0b07034d	Unassigned	0	0	0	0	0	0	0	30.445	0	0	0	0	0	0	0	0	0	0	0	0	0	0	0	0	0	0	0	0	0	0	105.96	0	0	0	0	0	0	0	0	0	0	0	0	0	0	0	0	0
6a271202ffacd0217e8b7826ccdffd8b	k__Fungi;p__Basidiomycota;c__Agaricomycetes;o__unidentified;f__unidentified;g__unidentified;s__Agaricomycetes_sp	0	0	0	0	0	0	0	0	0	0	0	0	0	0	0	0	0	0	0	0	0	0	0	0	0	0	0	0	0	0	0	0	0	0	0	0	0	0	0	0	0	0	0	0	0	0	0	0
6a496d63750919a7615f2c3839be8225	Unassigned	0	0	0	0	0	0	0	0	0	0	0	0	0	0	0	0	0	0	0	0	0	0	0	0	0	0	0	0	0	0	0	0	0	0	0	0	0	0	0	0	0	0	0	0	0	0	0	0
6a72eb71cbbe1252623d8c76b18333e5	k__Fungi;p__Basidiomycota;c__Agaricomycetes;o__Agaricales;f__Psathyrellaceae;g__Coprinopsis	0	0	0	0	0	0	0	0	0	0	0	0	0	0	0	0	0	0	0	0	0	0	0	0	0	0	0	0	0	0	0	0	0	0	0	0	0	0	0	0	0	0	0	0	0	0	0	0
6a96096e67ef7ba19ba2a2912441fce2	k__Fungi;p__Ascomycota;c__Sordariomycetes;o__Sordariales;f__Chaetomiaceae	0	0	0	0	0	0	0	0	0	0	0	0	0	0	0	0	0	0	0	0	0	0	0	0	0	0	0	0	0	0	0	0	0	0	0	0	0	0	0	0	0	0	0	0	0	0	0	0
6ad8307a9f06d0b93f5c58bfd68f5492	k__Fungi;p__Basidiomycota;c__Agaricomycetes;o__Polyporales;f__Meripilaceae;g__Rigidoporus;s__Rigidoporus_ulmarius	0	0	0	0	0	0	0	0	0	0	0	0	0	0	0	0	0	0	0	0	0	0	0	0	0	0	0	0	0	0	0	0	0	0	0	0	0	0	0	0	0	0	0	0	0	0	0	0
6ae27464cc244a49591d6c1e1cfecbdf	k__Fungi;p__Ascomycota;c__Dothideomycetes;o__Pleosporales	0	0	0	0	0	0	0	0	0	0	18.6757	0	0	0	0	44.9438	0	0	14.9626	0	0	0	0	0	0	0	0	0	0	0	0	0	0	0	0	0	0	0	0	25.641	0	0	0	0	0	25.0784	0	0
6ae64c154542e77d7bc08aab7d66714e	k__Fungi;p__Basidiomycota;c__Agaricomycetes	0	0	0	0	0	0	0	0	0	0	0	0	0	0	0	0	0	0	0	0	0	0	0	0	0	0	0	0	0	0	0	0	0	0	0	0	0	0	0	0	0	0	0	0	0	0	0	0
6b27e555ba1329103cb764b6c54ba124	k__Fungi;p__Chytridiomycota;c__Chytridiomycetes;o__Spizellomycetales;f__Spizellomycetaceae;g__Spizellomyces;s__Spizellomyces_dolichospermus	0	0	0	0	0	0	0	0	0	0	0	0	0	0	0	0	0	0	0	0	0	0	0	0	0	0	0	0	0	0	0	0	0	0	0	0	0	0	0	0	0	0	0	0	0	0	12.4224	0
6b5082b0efcddd6b55c4cdd05f0a6e13	Unassigned	0	0	0	0	0	0	0	0	0	0	0	0	0	0	0	0	0	0	0	0	0	0	0	0	0	0	0	0	35.7143	0	0	0	0	0	0	0	0	0	0	0	0	0	0	0	0	0	0	0
6b63c7574869117b9246abbc8735ca7e	k__Fungi;p__Ascomycota;c__Dothideomycetes;o__Valsariales;f__Valsariaceae;g__Valsaria	0	0	0	0	0	0	0	0	0	0	0	0	0	0	0	0	0	0	0	0	0	0	0	0	0	0	0	0	0	0	0	0	0	0	0	0	0	0	0	0	0	0	0	0	0	0	0	0
6b7292266869074dada9e8d06cc4a3c1	k__Fungi;p__Basidiomycota;c__Agaricomycetes;o__Auriculariales;f__Auriculariales_fam_Incertae_sedis;g__Exidia	0	0	0	0	0	0	0	0	0	0	0	0	0	0	0	0	0	0	0	0	0	0	0	0	0	0	0	0	0	0	0	0	0	0	0	0	0	0	0	0	0	0	0	0	0	0	0	0
6b97723fd815d487da5127ec0568c107	k__Fungi;p__Ascomycota;c__Saccharomycetes;o__Saccharomycetales;f__Saccharomycetales_fam_Incertae_sedis;g__Candida;s__Candida_caryicola	0	0	0	0	0	0	0	0	0	0	0	0	0	0	0	0	0	0	0	0	0	0	0	0	0	0	0	0	0	0	0	0	0	0	0	0	0	0	0	0	0	0	0	0	0	0	0	0
6baa37575a64c06327c17dd2407d2923	k__Fungi;p__Basidiomycota;c__Agaricostilbomycetes;o__Agaricostilbales;f__Kondoaceae;g__Kondoa	0	0	0	0	0	0	0	0	0	0	0	0	0	0	0	0	0	0	0	0	0	0	0	0	0	0	0	0	0	0	0	0	0	0	0	0	0	0	0	0	0	0	0	0	0	0	0	0
6bbdef8c38c7d77e252da9bd029839aa	k__Fungi;p__Basidiomycota;c__Agaricomycetes;o__Agaricales;f__Mycenaceae;g__Mycena	0	0	0	0	0	0	0	0	0	0	0	0	0	0	0	0	0	0	0	0	0	0	0	0	0	0	0	0	0	0	0	0	0	0	0	0	0	0	0	0	0	0	0	0	0	0	0	0
6be9bc6f1857104ac4feaff2de634338	k__Fungi;p__Ascomycota;c__Dothideomycetes;o__Pleosporales;f__Leptosphaeriaceae	0	0	0	0	0	0	0	0	250.769	0	0	0	0	0	0	0	0	0	0	0	0	0	0	0	0	90.3226	0	0	0	0	0	112.994	0	0	0	0	0	0	0	0	0	0	0	7.4212	0	0	0	0
6c0c5dcd14a2b8f9a2bfdf61c6110f78	k__Fungi;p__Ascomycota;c__Dothideomycetes;o__Pleosporales;f__Sporormiaceae	0	0	0	0	0	0	0	0	0	0	0	0	0	0	0	0	0	0	0	0	0	0	0	0	0	0	0	0	0	0	0	0	0	0	0	0	0	0	0	0	0	0	0	0	0	0	0	0
6c14b38477ac04425668c490f89ba054	k__Fungi;p__Ascomycota;c__Dothideomycetes;o__Pleosporales;f__Pleosporaceae	0	0	0	0	0	0	0	0	0	0	0	0	0	0	0	0	0	0	0	0	0	0	0	0	35.9168	0	0	0	0	0	0	0	0	0	0	0	0	18.9189	0	0	0	0	0	0	0	0	0	0
6c6a301d0c035a6d8f59917623fadb9b	k__Fungi;p__Ascomycota;c__Eurotiomycetes;o__Verrucariales;f__Verrucariaceae;g__Verrucaria	0	0	0	0	0	0	0	0	0	0	0	0	0	0	0	0	0	0	0	0	0	0	0	0	0	0	0	0	0	0	0	0	0	0	0	0	0	0	0	0	0	0	40	0	0	0	0	0
6c6b0827ee8be99447558e2727bcdf62	k__Fungi;p__Ascomycota;c__Eurotiomycetes;o__Chaetothyriales;f__Herpotrichiellaceae;g__Rhinocladiella;s__Rhinocladiella_sp	0	0	0	0	0	0	0	0	0	0	0	0	0	0	0	0	0	0	0	0	0	0	0	0	0	0	0	0	0	0	0	0	0	0	0	0	0	0	0	0	0	0	0	0	0	0	0	0
6c8e262544854c219ea35bb2b3351e62	k__Fungi;p__Basidiomycota;c__Tremellomycetes;o__Cystofilobasidiales	0	0	0	0	0	0	0	0	0	0	0	0	0	0	0	0	0	0	0	0	0	0	0	0	0	0	0	0	0	0	0	0	0	0	0	0	0	0	0	0	0	0	0	0	0	0	0	0
6cdd50b474388a5ca4a9feaf8e580a3d	k__Fungi;p__Ascomycota;c__Leotiomycetes;o__Helotiales	0	0	0	0	0	0	0	0	0	0	0	24.3902	0	0	0	0	0	0	0	0	0	0	0	0	0	0	0	0	0	0	0	0	0	0	0	0	0	0	0	0	0	0	0	0	0	0	0	0
6d31036aee8b51f3679544bbb2c082d5	k__Fungi;p__Ascomycota;c__Lecanoromycetes;o__Lecanorales;f__Lecanorales_fam_Incertae_sedis;g__Solenopsora;s__Solenopsora_marina	0	0	0	0	0	0	0	0	0	0	0	0	0	0	0	0	0	0	0	0	0	0	0	0	0	0	0	0	0	0	0	0	0	0	0	0	0	0	0	0	0	0	0	0	0	0	0	0
6d4694c56c7e1e7025f58e818b78d462	k__Fungi;p__Ascomycota;c__Saccharomycetes;o__Saccharomycetales;f__Pichiaceae;g__Pichia;s__Pichia_kluyveri	0	0	0	0	0	0	0	0	0	0	0	0	41.225	0	0	0	0	0	0	0	0	0	0	0	0	0	0	0	0	0	0	0	0	0	0	0	0	0	0	0	0	0	0	0	0	0	0	0
6d5ad8427f1f953ae69212b52be92f38	k__Fungi;p__Ascomycota;c__Lecanoromycetes	0	0	0	0	0	0	0	0	0	0	0	0	0	0	0	0	0	0	0	0	0	0	0	0	0	0	0	0	0	0	0	0	0	0	0	0	0	0	0	0	0	0	0	0	0	0	0	0
6dbe9f8dfb71f1db9e010098f4119919	k__Fungi;p__Basidiomycota;c__Cystobasidiomycetes;o__Cystobasidiales;f__Cystobasidiaceae;g__Cystobasidium	0	0	0	0	0	0	0	0	0	0	0	0	0	0	0	0	0	0	0	0	0	0	0	0	0	0	0	0	0	0	0	0	0	0	0	0	0	0	0	0	0	0	0	0	0	0	0	0
6de37103bef8600c99151d4fbcb6fbf4	k__Fungi;p__Ascomycota;c__Dothideomycetes;o__Capnodiales	0	0	0	0	0	0	0	0	0	0	0	0	0	0	0	0	0	0	0	0	0	0	0	0	0	0	0	0	0	0	0	0	0	0	0	0	0	0	0	0	0	0	0	0	0	0	0	0
6e29c71cb2af416d8b1539717a5a0283	k__Fungi;p__Ascomycota;c__Sordariomycetes;o__Microascales;f__Halosphaeriaceae;g__unidentified;s__Halosphaeriaceae_sp	0	0	0	0	0	0	0	0	0	0	0	0	0	0	0	0	0	0	0	0	0	0	19.7368	0	0	0	0	0	0	0	0	0	0	0	0	0	0	0	0	0	0	0	0	0	0	0	0	0
6e6fad89371c54a1bc442c695efa3f6e	k__Fungi;p__Basidiomycota;c__Agaricomycetes;o__Auriculariales;f__Auriculariales_fam_Incertae_sedis;g__Exidia	0	0	0	0	0	0	0	0	0	0	0	0	0	0	0	0	0	0	0	0	0	0	0	0	0	0	0	0	0	0	0	0	0	0	0	0	0	0	0	0	0	0	0	0	0	0	0	0
6e85a84559164ed27d69c9c906e6c2ad	k__Fungi;p__Ascomycota;c__Leotiomycetes;o__Helotiales;f__Helotiales_fam_Incertae_sedis;g__Phacidiella	0	0	0	0	0	0	0	0	0	0	0	0	0	0	0	0	0	0	0	0	0	0	0	0	0	0	0	0	0	0	0	0	0	0	0	0	0	0	0	0	0	0	0	0	0	0	0	0
6e8b9b8bc5ed249e9e5242e83d0567ea	k__Fungi;p__Ascomycota;c__Dothideomycetes;o__Capnodiales	0	0	0	0	0	0	0	0	0	0	0	0	0	0	0	0	0	0	0	0	0	0	0	0	0	0	0	0	0	0	0	0	0	0	0	0	0	0	0	0	0	11.9048	0	0	0	0	0	0
6eabf320e0bc9474000914a8eedc7609	k__Fungi;p__Ascomycota;c__Leotiomycetes;o__Erysiphales;f__Erysiphaceae;g__Podosphaera;s__Podosphaera_tridactyla	0	0	0	0	0	0	0	0	0	0	0	0	0	0	0	0	0	0	0	0	0	0	0	0	0	0	0	0	0	0	0	0	0	0	0	0	0	0	0	0	0	0	0	0	0	0	0	0
6eb07f02b0cad3a1060bf021f00d27d0	k__Fungi;p__Ascomycota;c__Sordariomycetes;o__Sordariales;f__Lasiosphaeriaceae	0	0	0	0	0	0	0	0	0	0	0	0	0	0	0	0	0	0	0	0	0	0	0	0	0	0	0	0	0	0	0	0	0	0	0	0	0	0	0	0	0	0	0	0	0	0	0	0
6eb981b3561276844b0556f7b9825cde	k__Fungi;p__Glomeromycota;c__Glomeromycetes;o__Archaeosporales;f__Ambisporaceae;g__Ambispora;s__Ambispora_fennica	0	0	0	0	0	0	0	0	0	0	0	0	0	0	0	0	0	0	0	0	0	0	0	0	0	0	0	0	0	0	0	0	0	0	0	0	0	0	0	0	0	0	0	0	0	0	0	0
6edd9dcd5a31e425a31476e78aa54abd	k__Fungi;p__Basidiomycota;c__Agaricomycetes;o__Cantharellales;f__Ceratobasidiaceae;g__unidentified;s__Ceratobasidiaceae_sp	0	0	0	0	0	0	0	0	0	0	0	0	0	0	0	0	0	0	0	0	0	0	0	0	0	0	0	0	0	0	0	0	0	0	0	0	0	0	0	0	0	0	0	0	0	0	0	0
6ef30f32bd78902f976db7875ff3a987	k__Fungi;p__Ascomycota;c__Saccharomycetes;o__Saccharomycetales;f__Saccharomycetales_fam_Incertae_sedis;g__Candida	0	0	0	0	19.7628	0	0	0	0	0	0	0	0	0	0	0	0	0	0	0	0	0	0	0	0	0	0	0	0	0	0	0	0	0	0	0	0	0	0	0	0	0	0	0	0	0	0	0
6f0498c1bee4e15ca3f4c7b844aff994	k__Fungi;p__Ascomycota;c__Saccharomycetes;o__Saccharomycetales;f__Saccharomycopsidaceae;g__Saccharomycopsis;s__Saccharomycopsis_crataegensis	0	0	0	0	0	0	0	0	0	0	0	0	0	0	0	0	0	0	0	0	0	0	0	0	0	0	0	0	0	0	0	0	0	0	0	0	0	0	0	0	0	0	0	0	0	0	0	0
6f219b27628d8a1533db2bf7d20a3f43	k__Fungi;p__Basidiomycota;c__Ustilaginomycotina_cls_Incertae_sedis;o__Malasseziales;f__Malasseziaceae;g__Malassezia;s__Malassezia_globosa	0	0	0	0	0	0	0	0	37.6923	0	0	0	0	0	0	0	0	0	0	0	0	0	0	0	0	0	0	0	0	0	0	0	0	0	0	0	0	0	0	0	0	0	0	0	0	0	0	0
6f6ed9a6368fa08f96e4cbfdc44e91e7	k__Fungi;p__Basidiomycota;c__Agaricomycetes;o__Agaricales;f__Mycenaceae;g__Mycena	0	0	0	0	0	0	0	0	0	0	0	0	0	0	0	0	0	0	0	0	0	0	0	0	0	0	0	0	0	0	0	0	0	0	0	0	0	0	0	0	0	0	0	0	0	0	0	0
6f7409085a00f4c33246e9a68f10eec8	k__Fungi;p__Ascomycota;c__Sordariomycetes;o__Sordariales;f__unidentified;g__unidentified;s__Sordariales_sp	0	0	0	0	0	0	0	0	0	0	0	0	0	0	0	0	0	0	0	0	0	0	0	0	0	0	0	0	0	0	0	0	0	0	0	0	0	0	0	0	0	0	0	0	0	0	0	0
6f9184db213f57185ffded84b3392bcd	k__Fungi;p__Ascomycota;c__Leotiomycetes;o__Helotiales;f__unidentified;g__unidentified;s__Helotiales_sp	0	0	0	0	0	0	0	0	0	0	0	0	0	0	0	0	0	0	0	0	0	0	0	0	0	0	0	0	0	0	0	0	0	0	0	0	0	0	0	0	0	0	0	0	0	0	0	0
6fa6ff374a61603d3751fd84c05c6cc1	k__Fungi;p__Basidiomycota;c__Agaricomycetes;o__Agaricomycetes_ord_Incertae_sedis;f__Agaricomycetes_fam_Incertae_sedis;g__Peniophorella;s__Peniophorella_praetermissa	0	0	0	0	0	0	0	0	0	0	0	0	0	0	0	0	0	0	0	0	0	0	0	0	0	0	0	0	0	0	0	0	0	0	0	0	0	0	0	0	0	0	0	0	0	0	0	0
6fb2e600918b5aac315ad9b2493f945d	k__Fungi;p__Zygomycota;c__Mortierellomycotina_cls_Incertae_sedis;o__Mortierellales;f__Mortierellaceae;g__Mortierella	0	0	0	0	38.2082	0	0	0	0	0	0	0	0	0	0	0	0	0	0	0	0	0	0	0	0	0	0	0	0	0	0	0	0	0	0	0	0	0	0	0	0	0	0	0	0	0	0	0
6fb39670d7a9951bbb4952a76ff13147	k__Fungi;p__Ascomycota;c__Leotiomycetes;o__Erysiphales;f__Erysiphaceae;g__Erysiphe	0	0	0	0	0	0	0	0	0	0	0	0	0	0	0	0	0	0	0	0	0	0	0	0	0	0	0	0	0	0	0	0	0	0	0	0	0	0	0	0	0	0	0	0	0	0	0	0
705031a522dfffea7e723182aa3f72eb	k__Fungi;p__Ascomycota;c__Leotiomycetes;o__Rhytismatales;f__Rhytismataceae	0	0	0	0	0	0	0	0	0	0	0	0	0	0	0	0	0	0	0	0	0	0	0	0	0	0	0	0	0	0	0	0	0	0	0	0	0	0	0	0	0	0	0	0	0	0	0	0
708cc0a4b13984085a1a780e0d723ab2	k__Fungi;p__Ascomycota;c__Eurotiomycetes;o__Chaetothyriales;f__Herpotrichiellaceae;g__Exophiala	0	0	0	0	0	0	0	0	0	0	0	0	0	0	0	0	0	0	0	0	0	0	0	0	0	0	0	0	0	0	0	0	0	0	0	0	0	0	0	0	0	0	0	0	0	0	0	0
709e7a3878e14855f319bdc7da2c454b	k__Fungi;p__Ascomycota;c__Dothideomycetes;o__Capnodiales;f__Davidiellaceae;g__Cladosporium	0	0	0	0	0	0	0	0	0	0	0	0	0	0	0	0	0	0	0	0	0	0	0	0	0	0	0	0	0	0	0	0	0	0	0	0	0	0	0	0	0	0	0	0	0	0	0	0
70aa83c533a4e8901fbaaa834617c069	k__Fungi;p__Ascomycota;c__Leotiomycetes;o__Erysiphales;f__Erysiphaceae;g__Blumeria;s__Blumeria_graminis	0	0	0	0	0	49.9244	0	0	0	0	0	0	0	0	0	0	0	0	0	0	0	0	0	0	0	0	0	0	0	0	0	0	0	0	0	0	0	0	0	0	0	0	0	0	0	0	0	0
70b6ff5e8448ad85e57d479cb00083d9	k__Fungi;p__Ascomycota;c__Dothideomycetes;o__Pleosporales	15.3698	0	0	0	0	0	93.4579	133.489	0	0	0	21.1382	0	0	0	0	0	0	0	12.0482	49.8753	48.1928	16.4474	0	0	0	0	7.7519	0	0	39.7351	0	0	0	0	0	13.468	24.3243	0	17.9487	0	0	0	12.987	0	0	0	0
70e0540309ff42bca76a28925a55925a	k__Fungi;p__Ascomycota;c__Dothideomycetes;o__Capnodiales;f__Teratosphaeriaceae;g__Teratosphaeria	0	0	0	0	0	0	0	0	0	0	0	0	0	0	0	0	0	0	0	0	0	0	0	0	0	0	0	0	0	0	0	0	0	0	0	0	0	0	0	0	0	0	0	0	0	0	62.1118	0
7125903f930bee6b1dd74a0484bc4ac6	k__Fungi;p__Basidiomycota;c__Agaricomycetes;o__Agaricomycetes_ord_Incertae_sedis;f__Agaricomycetes_fam_Incertae_sedis;g__Peniophorella;s__Peniophorella_praetermissa	0	0	0	0	0	0	0	0	0	0	0	0	0	0	0	0	0	0	0	0	0	0	0	0	0	0	0	0	0	0	0	0	0	0	0	0	0	0	0	0	0	0	0	0	0	0	0	0
714f1ab3d99433ced5b3663158107834	k__Fungi;p__Basidiomycota;c__Tremellomycetes	0	0	0	0	0	0	0	0	0	0	0	0	0	0	0	0	0	0	0	0	0	0	0	0	0	0	0	0	0	0	0	0	0	0	0	0	0	0	0	20.5128	0	0	0	0	0	128.527	0	0
716e145755a619b34c605c9e4560da3c	k__Fungi;p__Ascomycota	0	0	0	0	0	0	0	0	0	0	0	0	0	0	0	0	0	0	0	0	0	0	0	0	0	0	0	0	0	0	0	0	0	0	0	0	0	0	0	0	0	0	0	0	0	0	0	0
718ff7c0ea30acbbfd3c7e0446f71d61	k__Fungi;p__Basidiomycota;c__Agaricomycetes;o__Agaricales;f__Psathyrellaceae;g__Coprinopsis	0	0	0	0	0	0	0	0	0	0	0	0	0	0	71.8686	0	0	0	0	0	0	0	0	0	0	0	0	0	0	0	0	0	0	0	0	0	0	0	0	0	0	0	20	0	0	0	0	0
71ea466e4545906edeb264c22f7586f5	Unassigned	0	0	0	0	0	0	0	0	0	0	0	0	0	0	0	0	0	0	0	0	0	0	0	0	0	0	0	0	0	0	0	0	0	0	0	0	0	0	0	0	0	0	0	0	0	0	0	0
71eda4aeaa087f6544b3d632c8a5268e	k__Fungi;p__Ascomycota;c__Leotiomycetes;o__Helotiales	0	0	0	0	0	0	0	0	0	0	0	0	0	0	0	0	0	0	0	0	0	0	0	0	0	0	0	12.9199	0	0	0	0	0	0	0	0	0	0	0	0	0	0	0	0	0	0	0	0
72602ecd3e0f7d3a430aac68c509b92a	k__Fungi;p__Ascomycota;c__Dothideomycetes;o__Dothideales	0	0	0	0	0	0	0	0	0	0	0	0	0	0	0	0	0	0	0	0	0	0	0	0	0	0	0	0	0	0	0	0	0	0	0	0	0	0	0	0	0	0	0	0	0	0	0	0
72976b22bb11b0c31f08a5820129578f	k__Fungi;p__Basidiomycota;c__Agaricomycetes;o__Agaricales;f__Psathyrellaceae	0	0	0	0	0	0	0	0	0	0	0	0	0	0	0	0	0	0	0	0	0	0	0	0	0	0	0	0	0	0	0	0	0	0	0	0	0	0	0	0	0	0	0	0	0	0	0	0
72ee3220ec1e86d6b56f4792b9f03c98	k__Fungi;p__Ascomycota;c__Dothideomycetes;o__Capnodiales	0	0	212.025	0	0	0	0	0	0	0	0	0	0	0	0	0	0	0	0	10.5422	0	0	0	0	0	0	0	0	0	0	0	0	0	0	0	0	0	0	0	0	0	0	0	0	0	0	0	0
72f5cc8fb83686952cf47d2fe6626d04	k__Fungi;p__Ascomycota;c__Dothideomycetes;o__Pleosporales;f__Pleosporales_fam_Incertae_sedis;g__Periconia	0	0	0	0	0	0	0	0	0	0	0	0	0	0	0	0	0	0	0	0	0	0	0	0	0	0	0	0	0	0	28.6976	0	0	0	0	0	0	0	0	0	0	0	20	0	29.6128	0	0	0
7359fade014f35e6cf94b7bfb74db031	k__Fungi;p__Ascomycota;c__Dothideomycetes;o__Pleosporales	0	0	0	0	0	0	0	0	0	0	0	0	0	0	0	0	0	0	0	0	0	0	0	0	0	0	0	0	0	0	0	0	0	0	0	0	0	0	0	0	0	0	0	0	0	0	0	0
7367f7be83279428e33b1850abdda622	k__Fungi;p__Ascomycota;c__Leotiomycetes;o__Helotiales	0	0	0	0	0	0	0	0	0	0	0	0	0	0	0	0	0	0	0	0	0	0	0	0	0	0	0	0	0	0	0	0	0	0	0	0	0	0	0	0	0	0	0	0	0	0	0	0
73ed01adeda20c071abca113d0d8165d	k__Fungi;p__Ascomycota;c__Sordariomycetes;o__Diaporthales;f__Togniniaceae;g__Phaeoacremonium	0	0	0	0	0	0	0	0	0	0	0	0	0	0	0	0	0	0	0	0	0	0	0	0	0	0	0	0	0	0	0	0	0	0	0	0	0	0	0	0	0	0	0	0	0	0	0	0
73eeb49e2b9e17b8d5c49e0e18e48058	k__Fungi;p__Basidiomycota;c__Ustilaginomycetes;o__Ustilaginales	165.226	203.857	0	7.6628	424.242	60.5144	359.813	192.037	232.308	111.111	1285.23	27.6423	111.896	40.6162	41.0678	96.1298	0	193.487	653.367	43.6747	32.419	121.988	42.7632	675.362	18.9036	0	36.8421	43.9276	0	0	0	16.9492	0	61.9835	0	30.3605	40.404	148.649	0	0	38.7597	0	80	343.228	27.3349	28.2132	49.6894	0
740da541fdd22f2bc19168cbde776df2	k__Fungi;p__Basidiomycota;c__Agaricomycetes;o__Polyporales;f__Phanerochaetaceae	0	0	0	0	0	0	0	0	0	0	0	0	0	0	0	0	0	0	0	0	0	0	0	0	0	0	0	0	0	0	0	0	0	0	0	0	0	0	0	0	0	0	0	0	0	0	0	0
74956b2411eac9ca06e79d37dcb49ab4	k__Fungi;p__Ascomycota;c__Dothideomycetes;o__Dothideales;f__Dothioraceae;g__Kabatiella	0	0	0	0	0	0	0	0	0	0	0	0	0	0	0	0	0	0	0	0	0	0	0	0	0	0	0	0	0	0	0	0	0	0	0	0	0	0	0	0	0	0	0	0	0	0	0	0
74ecba05e36a3becde560e0526131d02	k__Fungi;p__Ascomycota;c__Leotiomycetes;o__Erysiphales;f__Erysiphaceae;g__Erysiphe	0	0	0	0	0	0	0	0	0	0	0	0	0	0	0	0	0	0	0	0	0	0	0	0	0	0	0	0	0	0	0	0	0	0	0	0	0	0	0	0	0	0	0	0	0	0	0	0
74fe98dc5536e46dc654e68245c80262	k__Fungi;p__Ascomycota;c__Dothideomycetes;o__Pleosporales;f__Pleosporaceae;g__Alternaria	0	0	0	0	0	0	0	0	0	0	0	0	0	0	0	0	0	0	0	0	0	0	0	0	0	0	0	0	0	0	0	0	0	0	0	0	0	0	0	0	0	0	0	0	0	0	0	0
75113905d774b56cc7e05b304f509e17	k__Fungi;p__Ascomycota;c__Sordariomycetes;o__Hypocreales;f__Nectriaceae	0	0	0	0	0	0	0	0	0	0	0	0	0	0	0	0	0	0	0	0	0	0	0	0	0	0	0	0	0	0	0	0	0	0	0	0	0	0	0	0	0	0	0	0	0	0	0	0
751a4990fbdf1e6b79e956a9f25b79fc	Unassigned	0	0	0	0	0	0	0	0	0	0	0	0	0	0	0	0	0	0	0	0	0	0	0	0	0	0	0	0	0	0	0	0	0	0	0	0	0	0	0	0	0	0	0	0	0	0	0	0
7558f4992b4b053ab21727fd91045924	k__Fungi;p__Ascomycota;c__Sordariomycetes;o__Xylariales;f__Xylariaceae;g__Daldinia	35.5427	0	0	0	154.15	40.8472	0	0	42.3077	0	404.075	48.7805	0	40.6162	36.961	89.8876	118.734	88.1226	64.8379	206.325	17.4564	0	253.29	133.333	68.0529	0	31.5789	188.631	53.5714	576.577	136.865	56.4972	58.8235	355.372	33.7838	102.467	26.936	0	29.1262	71.7949	77.5194	0	57.1429	152.134	0	0	55.9006	0
755d581cb40b174003661fd4d8b3a914	Unassigned	0	0	0	0	0	0	0	0	0	0	0	0	0	0	0	0	0	0	0	0	0	0	0	0	0	0	0	0	0	0	22.0751	0	0	0	60.8108	123.34	20.202	0	19.4175	0	0	0	17.1429	0	193.622	0	0	0
75c5283b2c7f7a7591d68a5459b93fd9	Unassigned	0	0	0	0	0	0	0	0	0	0	0	0	0	0	0	0	0	0	0	0	0	0	0	0	0	0	0	0	0	0	0	0	0	0	0	0	0	0	0	0	0	0	0	0	0	0	0	0
75dbb412139e1fa7b4caa893e80ea567	k__Fungi;p__Ascomycota;c__Dothideomycetes;o__Pleosporales	0	0	0	0	0	0	0	0	0	0	0	0	0	0	0	0	0	0	0	0	0	0	0	0	0	0	0	0	0	0	0	0	0	0	0	0	0	0	0	0	0	0	0	0	0	0	0	0
76249b0a98ab03925c63b76b64a68a51	Unassigned	0	0	0	0	0	0	0	0	0	0	0	0	0	0	0	0	0	0	0	0	0	0	0	0	0	0	0	0	0	0	0	0	0	0	0	0	0	0	0	0	0	0	0	0	0	0	0	0
7629e8a92e7977faed166303a80674b3	k__Fungi;p__Ascomycota;c__Leotiomycetes;o__Helotiales	0	0	0	0	0	0	0	0	0	0	0	0	0	0	0	0	0	0	0	0	0	0	0	0	0	0	0	0	0	0	0	0	0	0	0	0	0	0	0	0	0	0	0	0	0	0	0	0
762a3a0107123ff3f6cdafa64a321b40	k__Fungi;p__Ascomycota;c__Leotiomycetes;o__Helotiales	0	0	0	0	0	0	0	0	0	0	0	0	0	0	0	0	0	0	0	0	0	0	0	0	0	0	0	0	0	0	0	0	0	0	0	0	0	0	0	0	0	0	0	0	0	0	0	0
762ddda709c856efeeea90ef93f78ecb	k__Fungi;p__Basidiomycota;c__Agaricomycetes;o__Russulales;f__Peniophoraceae	0	0	0	0	0	0	0	0	0	0	0	0	0	0	0	0	0	0	0	0	0	0	0	0	0	0	0	0	0	0	0	0	0	0	0	0	0	0	0	0	0	0	0	0	0	0	0	0
7639a8d8c7ce3ef53daf705797911f18	Unassigned	0	0	0	0	0	0	0	0	0	0	0	0	0	0	0	0	0	0	0	0	0	0	0	0	0	0	0	0	0	0	0	0	0	0	0	0	0	0	0	10.2564	0	0	0	0	0	0	0	0
767a9c5a05c2911b265ebb1807ac0035	k__Fungi;p__Basidiomycota;c__Agaricomycetes;o__Corticiales;f__Corticiaceae;g__Vuilleminia	0	0	0	0	0	0	0	0	0	0	13.5823	0	0	0	0	0	0	0	0	0	0	0	0	0	0	0	0	0	0	0	0	0	0	0	0	0	0	0	0	0	0	0	0	7.4212	0	0	0	0
7693de4150bc8bf3b54df5e508197941	k__Fungi;p__Ascomycota	0	0	0	0	0	0	0	0	0	0	0	0	0	0	0	0	0	0	0	0	0	0	0	0	0	0	0	0	0	0	0	0	0	0	0	0	0	0	0	0	0	0	0	0	0	0	0	0
769e20b02965e664b7f57ca6ffe1c3ff	k__Fungi;p__Ascomycota;c__Eurotiomycetes;o__Chaetothyriales;f__Herpotrichiellaceae;g__Exophiala;s__Exophiala_sp	0	0	0	0	0	0	0	0	0	0	0	0	0	0	0	0	0	0	0	0	0	0	0	0	13.2325	0	0	0	0	0	0	0	0	0	0	0	0	0	0	0	0	0	0	0	0	0	0	0
76a96b1c326a566a5caab8b1be072533	k__Fungi;p__Ascomycota;c__Sordariomycetes	0	0	0	0	0	0	0	0	0	0	0	0	0	0	0	0	0	0	0	0	0	0	0	0	0	0	0	0	0	0	0	0	0	0	0	0	0	0	0	0	0	0	0	0	0	0	0	0
76bc97d13d39ee4af9df093c53e38f6d	Unassigned	0	0	0	0	0	0	0	0	0	0	0	0	0	0	0	0	0	0	0	0	0	0	0	0	0	0	0	0	0	0	0	0	0	0	0	0	0	0	0	0	0	0	0	0	0	0	0	0
76d7f2ed41b7c7fcb899d7403cb7e615	k__Fungi;p__Basidiomycota;c__Tremellomycetes;o__Trichosporonales;f__Trichosporonaceae;g__Cutaneotrichosporon	0	0	0	0	0	0	0	0	0	0	0	0	0	0	0	0	0	0	0	0	0	0	0	0	0	0	0	0	0	0	0	0	0	0	0	0	0	0	0	0	0	0	0	0	0	0	0	0
77732aab9045e518021a8fcf40c617b0	k__Fungi;p__Basidiomycota;c__Agaricostilbomycetes;o__Agaricostilbales;f__Agaricostilbaceae;g__Bensingtonia;s__Bensingtonia_sp	0	0	0	0	0	0	0	0	0	0	0	0	0	0	18.4805	0	0	0	0	0	0	0	0	0	0	19.3548	0	0	0	0	0	0	0	0	0	0	20.202	0	0	0	0	0	0	0	0	0	0	0
77b920dd1b352821de38b1fd6e2b36db	k__Fungi;p__Ascomycota;c__Eurotiomycetes;o__Chaetothyriales;f__Herpotrichiellaceae;g__Exophiala	0	0	0	0	0	0	0	0	0	0	0	0	0	0	0	0	0	0	27.4314	0	0	0	0	0	0	0	0	0	0	0	0	0	0	0	0	0	0	0	0	0	0	0	0	0	0	0	0	0
77bebfe10a82bc40adc07edbbeebd9ce	k__Fungi;p__Ascomycota;c__Sordariomycetes;o__Hypocreales;f__Hypocreales_fam_Incertae_sedis	0	0	0	0	0	0	0	0	0	0	0	0	0	0	0	0	0	0	0	0	0	0	0	0	0	0	0	0	0	0	0	0	0	0	0	0	0	0	0	0	0	0	0	0	0	0	0	0
77f96f4d70ac98d36b02b2c8f6b24f7b	k__Fungi;p__Ascomycota;c__Lecanoromycetes;o__Acarosporales;f__Acarosporaceae;g__Acarospora	0	0	0	0	0	0	0	0	0	0	0	0	0	0	0	0	0	0	0	0	0	0	0	0	0	0	0	0	0	0	0	0	0	0	0	0	0	0	0	0	0	0	0	0	0	0	0	0
7814355b1d8f523c56087a3def02d03d	k__Fungi;p__Ascomycota;c__Sordariomycetes;o__Hypocreales;f__Clavicipitaceae	0	0	0	0	0	0	21.4953	0	0	0	0	0	0	0	0	0	0	0	0	0	0	0	0	0	0	19.3548	0	0	0	0	0	0	0	0	0	0	0	0	0	0	0	0	0	0	0	0	0	0
7819cba05f7940ea4c10f4d3e9d8a74c	k__Fungi;p__Basidiomycota;c__Agaricomycetes;o__Agaricales;f__Mycenaceae	0	0	0	0	0	0	0	0	0	0	0	0	0	0	0	0	0	0	0	0	0	0	0	0	0	0	0	0	0	0	0	0	0	0	0	0	0	0	0	0	0	0	0	0	0	0	0	0
78207943039cace50d9c601614bff5f3	k__Fungi;p__Basidiomycota;c__Cystobasidiomycetes;o__Naohideales;f__Naohideales_fam_Incertae_sedis;g__Naohidea;s__Naohidea_sebacea	0	0	0	0	0	0	0	0	0	0	0	0	0	0	0	0	0	0	0	0	0	0	0	0	0	0	0	0	0	0	0	0	0	0	0	0	0	0	0	0	0	0	0	0	0	0	0	0
784f9a7da30bfcf22db5a41103ded327	k__Fungi;p__Basidiomycota;c__Exobasidiomycetes;o__Tilletiales;f__Tilletiaceae;g__Tilletia	0	0	0	0	0	0	0	0	0	0	0	0	0	0	0	0	0	0	0	0	0	0	0	0	0	0	0	0	0	0	0	0	0	0	0	0	0	0	0	0	0	0	0	0	0	0	0	0
78b8378b5b96906c64aaaecc2d00f21e	k__Fungi;p__Ascomycota;c__Dothideomycetes;o__Pleosporales;f__Pleosporaceae;g__Alternaria	0	0	0	0	0	0	0	0	0	0	0	0	0	0	0	0	0	0	0	0	0	0	0	0	0	0	0	0	0	0	0	0	0	0	0	0	0	0	0	0	0	0	0	0	0	0	0	0
78c189dc3f37078ce677690e5741eb6b	k__Fungi;p__Basidiomycota;c__Agaricomycetes;o__Agaricales;f__Psathyrellaceae	0	0	0	0	0	0	0	0	0	0	0	0	0	0	0	0	0	0	0	0	0	0	0	0	0	0	0	0	0	0	0	0	0	0	0	0	0	0	0	0	0	0	0	0	0	0	0	0
78e9adb71d3f187d8702f4cd7f5ef9c4	k__Fungi;p__Ascomycota;c__Dothideomycetes	0	137.741	0	0	0	0	0	0	0	0	0	0	0	0	0	0	0	0	0	0	0	0	0	0	0	0	0	15.5039	0	0	0	0	0	0	40.5405	0	0	29.7297	0	0	0	0	0	0	0	0	0	0
78fa0baa8e565046a2f79d9525516f03	k__Fungi;p__Basidiomycota;c__Microbotryomycetes;o__Leucosporidiales;f__Leucosporidiaceae	0	0	0	0	0	0	0	0	0	0	22.0713	0	0	51.8207	0	0	0	0	0	39.1566	0	60.241	0	17.3913	0	0	0	0	0	0	0	0	0	0	0	0	0	0	0	0	15.5039	0	0	0	0	0	0	0
792c80be79a891644730e7bdbff4d53e	k__Fungi;p__Ascomycota;c__Orbiliomycetes;o__Orbiliales;f__Orbiliaceae;g__Arthrobotrys	0	0	0	0	0	0	0	0	0	0	0	0	0	0	0	0	0	0	0	0	0	0	0	0	0	0	0	0	0	0	0	0	0	0	0	0	0	0	0	0	0	0	8.5714	0	0	0	0	0
79aca20cff7a6d68f27c3cb1f775476e	k__Fungi;p__Basidiomycota;c__Agaricomycetes;o__Agaricales;f__Pleurotaceae;g__Pleurotus	0	0	0	0	0	0	0	0	0	0	0	0	0	0	0	0	0	0	0	0	0	0	0	0	0	0	0	0	0	0	0	0	0	0	0	0	0	0	0	0	0	0	0	0	0	0	0	0
79fd79f2809310970c5732ac90f6e61b	k__Fungi;p__Ascomycota;c__Sordariomycetes;o__Sordariomycetes_ord_Incertae_sedis;f__Sordariomycetes_fam_Incertae_sedis;g__Myrmecridium	0	0	0	0	0	0	24.2991	0	0	0	0	0	0	0	0	0	0	0	0	0	0	0	0	0	0	0	0	0	0	0	0	0	0	0	0	0	0	0	0	0	0	0	0	0	0	0	0	0
7a278c4909d4410b0c98ab6395660add	k__Fungi;p__Basidiomycota;c__Agaricomycetes;o__Cantharellales;f__unidentified;g__unidentified;s__Cantharellales_sp	0	0	0	0	0	0	0	0	0	0	0	0	0	0	0	0	0	0	0	0	0	0	0	0	0	0	0	0	0	0	0	0	0	0	0	0	0	0	0	0	0	0	0	0	0	0	0	0
7a3d0f377db77213c9953e7ca065e784	k__Fungi;p__Basidiomycota;c__Tremellomycetes;o__Tremellales	0	0	0	0	0	0	0	0	0	0	0	0	0	0	12.3203	0	0	63.2184	0	0	0	0	0	0	347.826	0	0	0	0	0	0	0	0	0	0	0	0	0	0	0	0	0	0	0	0	0	0	0
7a7e959c102e31ecdbff62502747c467	k__Fungi;p__Ascomycota;c__Leotiomycetes;o__Erysiphales;f__Erysiphaceae;g__Erysiphe	0	0	0	0	0	0	0	56.2061	0	0	0	0	0	0	0	0	0	0	0	0	29.9252	0	371.711	0	0	0	0	28.4238	0	0	0	22.5989	0	0	0	0	47.138	10.8108	48.5437	33.3333	155.039	95.2381	20	0	20.5011	0	86.9565	0
7add727ddc23eca2db0327c57fa1fa36	k__Fungi;p__Ascomycota;c__Eurotiomycetes;o__Eurotiales;f__Trichocomaceae;g__Aspergillus	0	0	0	38.3142	0	0	0	0	0	0	0	0	0	0	0	0	0	0	0	0	0	0	0	0	0	0	0	0	0	0	0	0	0	0	0	0	0	0	0	0	0	0	0	0	0	0	0	0
7afcbee1de115b895265c53d38677a27	k__Fungi;p__Ascomycota;c__Dothideomycetes;o__Pleosporales;f__Phaeosphaeriaceae	0	0	0	0	0	0	0	0	0	0	0	0	0	0	0	0	0	0	0	0	0	0	0	0	0	0	0	0	0	0	0	0	0	0	0	0	0	0	0	0	0	0	0	0	0	0	0	0
7b6a62041110d62f820d614618c50da0	k__Fungi;p__Ascomycota;c__Dothideomycetes;o__Pleosporales;f__Pleosporaceae	0	0	0	0	0	0	0	0	0	0	0	0	0	0	0	0	0	0	0	0	0	0	0	0	0	0	0	0	0	0	0	0	0	0	0	0	0	0	0	0	0	0	0	0	0	0	0	0
7b8db8f12d6bb7811a844a99a262f361	k__Fungi;p__Ascomycota;c__Dothideomycetes	0	0	0	0	0	0	0	0	0	0	0	0	0	0	0	0	0	0	0	0	0	0	0	0	0	0	0	0	0	0	0	0	0	0	0	0	0	0	0	0	0	0	0	0	0	0	0	0
7c41cc3a334d091e296c7b387af6a88d	k__Fungi;p__Basidiomycota;c__Ustilaginomycetes;o__Ustilaginales;f__Anthracoideaceae;g__Farysia;s__Farysia_acheniorum	64.3612	0	0	0	0	0	510.28	0	0	0	0	0	0	82.6331	0	0	0	0	0	615.964	0	0	289.474	0	0	0	0	0	0	0	0	0	0	0	0	0	0	0	0	0	0	0	0	18.5529	0	0	0	0
7c5e7f69f195af7e0f7bfcf64055b024	k__Fungi;p__Basidiomycota;c__Agaricomycetes;o__Russulales;f__Stereaceae;g__Stereum	0	0	0	0	0	0	0	0	0	0	0	0	0	0	0	0	0	0	0	0	0	0	0	0	0	0	0	0	0	0	0	0	0	0	0	0	6.734	0	0	0	0	0	0	0	0	0	0	0
7ca0ea02a04eaabf150f3f89a08baab1	k__Fungi;p__Ascomycota;c__Sordariomycetes;o__Xylariales;f__Xylariaceae	0	0	0	0	0	0	0	0	0	0	0	0	0	0	0	19.975	0	0	0	0	0	0	0	0	0	0	0	0	0	0	0	0	0	0	0	0	0	0	0	0	0	0	0	0	0	0	0	0
7cbdcbf92d0ce1d68a13bf3922e2d167	Unassigned	0	0	0	0	0	0	0	0	0	0	11.8846	0	0	0	0	0	0	0	0	0	12.4688	0	0	0	0	0	0	0	0	0	0	0	0	0	0	0	0	0	0	0	0	0	0	0	0	0	0	0
7cfad62b9d592c2c5c5f0588e880e9d7	k__Fungi;p__Ascomycota;c__Sordariomycetes;o__Xylariales;f__Xylariaceae;g__Hypoxylon	0	0	0	0	0	24.2057	0	0	0	149.66	0	0	0	0	0	0	0	0	0	0	0	0	0	0	0	0	0	0	0	0	0	0	0	0	0	0	40.404	0	12.945	12.8205	0	0	14.2857	0	0	0	0	0
7d206bd56cc93c37c229daffac25a91e	k__Fungi;p__Ascomycota;c__Leotiomycetes	0	0	0	0	0	0	0	0	0	0	0	0	0	0	0	0	0	0	0	0	0	0	0	0	0	0	0	0	0	0	0	0	0	0	0	0	0	0	0	0	0	0	0	0	0	0	0	0
7d431560c5cd0a35360168fb5437689a	k__Fungi;p__Ascomycota	0	0	0	0	0	0	0	0	0	0	0	0	0	0	0	0	0	0	0	0	0	0	0	0	0	0	0	0	0	0	30.9051	0	0	0	0	0	0	0	0	0	0	0	0	0	0	0	0	0
7d80018a4f7cdf12cde8612f85376403	k__Fungi;p__Basidiomycota;c__Tremellomycetes;o__Tremellales;f__Tremellales_fam_Incertae_sedis;g__Fellomyces	0	0	0	0	0	0	0	0	0	0	0	0	0	0	0	0	0	0	0	0	0	0	0	0	0	0	0	0	0	0	0	0	0	0	0	0	0	0	0	0	0	0	0	0	0	0	0	0
7d9d5d445762be587d7e8dadd6afacb8	k__Fungi;p__Ascomycota;c__Sordariomycetes;o__Xylariales;f__Xylariaceae;g__Biscogniauxia	0	0	0	0	0	0	0	0	0	0	0	0	0	0	0	0	0	0	0	0	0	0	0	0	0	0	0	0	0	0	0	0	0	0	0	0	0	0	0	0	0	0	0	0	0	0	0	0
7dbae3db802e1759385872774cf35833	Unassigned	0	0	0	0	0	0	0	0	0	0	0	0	0	0	0	0	0	0	0	0	9.9751	0	0	0	0	0	0	0	0	0	0	0	0	0	0	0	0	0	0	0	0	0	0	0	0	0	0	0
7dd78bf138a74867ce3cfaeb7a64226e	k__Fungi;p__Ascomycota;c__Eurotiomycetes;o__Eurotiales;f__Trichocomaceae;g__Aspergillus	0	0	0	0	0	0	0	0	0	0	0	0	0	0	0	0	0	0	0	0	0	0	0	0	0	0	0	0	0	0	0	0	0	0	0	0	0	0	0	0	0	0	0	0	0	0	0	0
7e0b4da1643b876cc87c920231865807	k__Fungi;p__Basidiomycota;c__Agaricostilbomycetes;o__Agaricostilbales;f__Kondoaceae;g__Kondoa;s__Kondoa_yuccicola	0	0	0	0	0	0	0	0	0	0	0	0	0	0	0	0	0	0	0	0	0	0	0	0	0	0	0	0	0	0	0	0	0	0	0	0	0	0	0	0	0	0	0	0	0	0	0	0
7e18d989aa1a60c3c2f3d6bdd369a52e	k__Fungi;p__Ascomycota;c__Leotiomycetes;o__Helotiales;f__Helotiaceae;g__Hymenoscyphus	0	0	0	0	0	0	0	0	0	0	0	0	0	0	0	0	0	0	0	0	0	0	0	0	0	0	0	0	0	0	0	0	0	0	0	0	0	0	0	0	0	0	0	0	0	0	0	0
7e6762b9a77e84517e2f2ceef689b5c3	Unassigned	0	0	0	0	0	0	0	0	0	0	0	0	0	0	0	0	0	0	0	0	0	0	0	0	0	0	0	0	0	0	0	0	0	0	0	0	0	0	0	0	0	0	0	0	0	6.2696	0	0
7ec3a5d41507bdaf6b6d3115353dffd0	Unassigned	0	0	0	0	0	0	0	0	0	0	0	0	0	0	0	0	0	0	0	0	0	0	0	0	0	0	0	0	0	0	0	0	0	0	0	0	0	0	0	0	0	0	0	0	0	0	0	0
7ee0fc971f5dc7d57b14dcff46f7babe	k__Fungi;p__Ascomycota;c__Leotiomycetes;o__Helotiales;f__unidentified;g__unidentified;s__Helotiales_sp	0	0	0	0	0	0	0	0	0	0	0	0	0	0	0	0	0	0	0	0	0	0	0	0	0	0	0	0	0	0	0	0	0	0	0	0	0	0	0	0	0	0	0	0	0	0	0	0
7eefb54e96ac3a8fe4e78cf1e9ee9dac	k__Fungi;p__Basidiomycota;c__Agaricomycetes;o__Polyporales;f__Fomitopsidaceae;g__Antrodia	0	0	0	0	0	0	0	0	0	0	0	0	0	0	0	0	0	0	0	0	0	0	0	0	0	0	0	0	0	0	0	0	0	0	0	0	0	0	0	0	0	0	0	0	0	0	0	0
7f1265a8122b72cf84d8772d55f75b2c	Unassigned	0	0	0	0	3429.51	0	0	0	0	0	6801.36	0	0	0	73.922	0	0	0	0	0	12.4688	0	0	0	0	83.871	94.7368	0	339.286	0	0	299.435	429.412	16.5289	513.514	172.675	0	0	132.686	33.3333	85.2713	291.667	57.1429	0	0	0	68.323	1707.51
7f3066ff3b1b4b4dfd3944ee956e261a	k__Fungi;p__Ascomycota;c__Leotiomycetes;o__Helotiales;f__Dermateaceae;g__unidentified;s__Dermateaceae_sp	0	0	0	0	0	0	0	0	0	0	0	0	0	0	0	0	0	0	0	0	0	0	0	0	0	0	0	0	0	0	0	0	0	0	0	0	0	0	0	0	0	0	0	0	0	0	0	0
7f9a0a4fd60dea175e7b93f09c535ea8	k__Fungi;p__Basidiomycota;c__Agaricomycetes;o__Agaricomycetes_ord_Incertae_sedis;f__Agaricomycetes_fam_Incertae_sedis;g__Resinicium	0	0	0	0	0	0	0	0	0	0	0	0	0	0	0	0	0	0	0	0	0	0	0	0	0	0	0	0	0	0	0	0	0	0	0	0	0	0	0	0	0	0	0	0	0	0	0	0
7fafff0a4c0daeb163f6fed7b9c70408	Unassigned	0	0	0	0	0	0	0	0	0	0	0	0	0	0	0	0	0	0	0	0	0	0	0	0	0	0	0	0	0	0	0	0	0	0	0	0	0	0	0	0	0	0	0	0	0	0	0	0
7fb2317b7f43a4422474d55418ff60a4	k__Fungi;p__Ascomycota	0	0	0	0	0	0	0	0	0	0	0	0	0	0	0	0	0	0	0	0	0	0	0	0	0	0	0	0	0	0	0	0	0	0	0	0	0	0	0	0	0	0	0	0	0	0	0	0
7ffa07b80be4917642697e24d550192a	k__Fungi;p__Ascomycota;c__Sordariomycetes;o__Hypocreales	0	0	0	0	0	0	0	0	0	0	0	0	0	0	0	0	0	0	0	0	0	0	0	0	0	0	0	0	0	0	0	0	0	0	0	0	0	0	0	0	0	0	0	0	0	0	0	0
8000b2e57ce1c59c23f5233bb6efa03f	k__Fungi;p__Ascomycota;c__Sordariomycetes;o__Sordariales;f__Chaetomiaceae;g__Chaetomium	0	0	0	0	0	0	0	0	0	0	0	0	0	0	0	0	0	0	0	15.0602	12.4688	0	0	0	0	0	0	0	0	0	0	0	0	0	0	0	0	0	0	0	0	0	0	0	0	0	0	0
80277f9471f86ca5366ed3d189226bdb	k__Fungi;p__Basidiomycota;c__Agaricomycetes;o__Cantharellales;f__Botryobasidiaceae;g__Botryobasidium	0	0	0	0	0	0	0	0	0	0	0	0	0	0	0	0	0	0	0	0	0	0	0	0	0	0	0	0	0	0	0	0	0	0	0	0	0	0	0	0	0	0	0	0	0	0	0	0
8071fd016eef00e01241bca00275ef67	k__Fungi;p__Ascomycota;c__Leotiomycetes;o__Helotiales	0	0	0	0	0	0	0	0	0	0	0	0	0	0	0	0	0	0	0	0	0	0	0	0	0	0	0	0	0	0	0	0	0	0	0	0	0	0	0	0	0	0	0	0	0	0	0	0
807e5c363a897c27585eb3300aa137f9	k__Fungi;p__Ascomycota;c__Lecanoromycetes;o__Teloschistales;f__Physciaceae	0	0	0	0	0	0	0	0	0	0	0	0	0	0	0	0	0	0	0	0	0	0	0	0	0	0	0	0	0	0	0	0	0	0	0	0	0	0	0	0	0	0	0	0	0	0	0	0
808d2b3ba029b3b52637937e63e6171f	k__Fungi;p__Ascomycota;c__Sordariomycetes;o__Xylariales;f__Amphisphaeriaceae	0	0	0	0	0	0	0	0	0	0	0	0	0	0	0	0	166.227	0	0	0	0	0	0	0	0	0	0	0	0	0	0	0	0	0	0	0	0	0	0	0	0	0	0	0	0	0	0	0
80cf653d7d5893e80d6fd9a88eb23043	Unassigned	0	0	0	0	0	0	0	0	0	0	0	0	0	0	0	0	0	42.1456	0	0	0	0	0	0	0	0	0	0	0	0	0	0	0	0	0	0	0	0	0	0	0	0	0	0	0	0	0	0
80d27ca0c2e4d93af1d4407f894b4180	k__Fungi;p__Basidiomycota;c__Agaricomycetes;o__Agaricales;f__Hydnangiaceae;g__Laccaria	0	0	0	0	0	0	0	0	0	0	0	0	0	0	0	0	0	0	0	0	0	0	0	0	0	0	0	0	0	0	0	0	0	0	0	0	0	0	0	0	0	0	0	0	0	0	0	0
80d9e993c6dca5a425e0f579b95b5230	k__Fungi;p__Ascomycota;c__Eurotiomycetes;o__Eurotiales;f__Trichocomaceae;g__Penicillium	0	0	0	0	0	0	0	0	0	0	0	0	0	0	0	0	0	0	0	0	0	0	0	0	0	0	0	0	0	0	0	0	0	0	0	0	0	0	0	0	0	0	0	0	0	0	0	0
80e07a45bb285b38caf3fbf6328351bc	k__Fungi;p__Basidiomycota;c__Agaricomycetes;o__Agaricales;f__Psathyrellaceae;g__Coprinopsis	193.084	0	0	0	31.6206	62.0272	0	0	0	0	67.9117	0	0	0	0	268.414	0	0	0	0	59.8504	40.6627	0	49.2754	9.4518	0	0	28.4238	0	0	0	0	0	0	0	0	0	0	32.3625	0	0	0	31.4286	24.1187	11.3895	0	0	0
80e3c471c8adf2323d01a02aa7b456e8	k__Fungi;p__Ascomycota;c__Dothideomycetes;o__Capnodiales;f__Mycosphaerellaceae	0	0	0	0	0	0	0	0	0	0	0	0	0	0	0	0	0	0	0	0	0	0	0	0	0	0	0	0	0	0	110.375	0	0	0	0	0	0	0	0	0	0	0	0	0	0	0	0	0
80fb6b417dd347ae78683b8d5305e921	k__Fungi;p__Ascomycota;c__Orbiliomycetes;o__Orbiliales;f__Orbiliaceae	0	0	0	0	0	0	0	0	0	0	0	0	0	0	0	0	0	0	0	0	0	0	0	0	0	0	0	0	0	0	0	0	0	0	0	0	0	0	0	0	0	0	0	0	0	0	0	0
81018726140cfc547834c4637dca1a28	k__Fungi;p__Basidiomycota;c__Agaricomycetes;o__Polyporales;f__Fomitopsidaceae;g__Antrodia	0	0	0	0	0	0	0	0	0	0	0	0	0	0	0	0	0	0	0	0	0	0	0	0	0	0	0	0	0	0	0	0	0	0	0	0	0	0	0	0	0	0	0	0	0	0	0	0
8116e9959671e4e0c1d9ce1b8160217f	k__Fungi;p__Ascomycota;c__Dothideomycetes;o__Capnodiales	0	0	0	0	0	0	13.0841	0	0	0	0	0	0	0	0	0	42.2164	0	0	28.6145	0	0	0	0	0	0	0	18.0879	0	0	0	0	0	0	0	0	0	0	16.1812	0	31.0078	0	0	0	0	0	0	0
813f5289b24be785c0182093a4d7e9c5	k__Fungi;p__Ascomycota;c__Dothideomycetes;o__Capnodiales	0	0	0	0	0	0	0	0	0	0	0	0	0	0	0	0	0	0	0	0	0	0	0	0	0	0	0	0	0	0	0	0	0	0	0	0	0	0	0	0	0	0	0	0	0	0	0	0
8152f995824c9c859b93fad05aa16b04	k__Fungi;p__Ascomycota;c__Sordariomycetes;o__Sordariales;f__Chaetomiaceae;g__Chaetomium	0	0	0	0	0	0	0	0	0	0	0	0	0	0	0	0	0	0	0	0	0	0	0	0	0	0	0	0	0	0	0	0	0	0	0	0	0	0	0	0	0	0	0	0	0	0	0	0
8168066724c31b76b3727c0c00077217	k__Fungi;p__Ascomycota;c__Sordariomycetes;o__Diaporthales;f__Melanconidaceae;g__Melanconiella	0	0	0	0	0	0	0	0	0	0	0	0	0	0	0	0	0	0	0	0	0	0	0	0	0	0	0	0	0	0	0	0	0	0	0	0	0	0	0	0	0	0	0	0	0	0	0	0
82662b90c4f890e5dd37dc3fe4c879fb	k__Fungi;p__Ascomycota;c__Saccharomycetes;o__Saccharomycetales	0	0	0	0	0	0	0	0	0	0	0	0	0	0	0	0	0	0	0	0	0	0	0	0	0	0	100	0	0	0	0	0	235.294	0	0	0	0	0	0	0	0	0	14.2857	0	0	0	0	0
826e45ad04714ea78fe9f09c6e8620f3	k__Fungi;p__Ascomycota;c__Eurotiomycetes;o__Chaetothyriales	0	0	0	0	0	0	0	0	0	0	0	0	0	0	0	0	0	0	0	0	0	0	0	0	0	0	0	0	0	0	0	0	0	0	0	0	0	0	0	0	0	0	0	0	0	0	0	0
8279a9027f1af24b3ec2962005341820	k__Fungi;p__Basidiomycota;c__Agaricomycetes;o__Polyporales;f__Meruliaceae	0	0	0	0	0	0	0	0	0	0	0	0	0	0	0	0	0	0	0	0	0	0	0	0	0	0	0	0	0	0	0	0	0	0	0	0	0	0	0	0	0	0	0	0	0	0	0	0
82ad79af2aab92cf42f3756e24ce8dc1	k__Fungi;p__Zygomycota;c__Mucoromycotina_cls_Incertae_sedis;o__Mucorales;f__Mucoraceae;g__Mucor	0	0	0	0	0	0	0	0	0	0	0	0	0	0	0	0	0	0	0	0	0	0	0	0	0	0	0	0	0	49.5495	0	0	0	0	0	0	0	0	0	0	0	0	0	0	0	0	0	0
82befcbea383002123f23c8da9c6f31b	k__Fungi;p__Ascomycota;c__Dothideomycetes;o__Capnodiales	0	0	0	0	0	0	0	0	0	0	0	0	0	0	0	0	0	0	0	0	0	0	0	0	0	0	0	0	0	0	0	0	0	0	0	0	0	0	0	0	0	0	0	0	0	0	0	0
82e26d9318346975a7d4d732cc0b3af2	k__Fungi;p__Ascomycota;c__Dothideomycetes;o__Pleosporales	0	0	0	0	0	0	0	0	0	0	0	0	0	0	0	0	0	0	0	0	0	0	0	0	0	0	0	0	0	0	0	0	0	0	0	0	0	0	0	0	0	0	0	0	0	6.2696	0	0
830d0e9b8fb44c9292462b884e220eae	Unassigned	0	0	0	0	0	39.3343	0	0	0	0	0	34.1463	0	0	0	0	0	0	0	0	0	0	0	0	0	0	0	0	0	0	0	0	0	0	0	0	0	0	0	0	0	0	0	0	0	0	0	0
8357d7d5990234b2fa32a57c7ee9df3f	k__Fungi;p__Basidiomycota;c__Tremellomycetes;o__Tremellales;f__Tremellales_fam_Incertae_sedis;g__Fellomyces	0	0	0	0	23.7154	0	0	0	0	0	11.8846	0	0	0	0	0	0	0	0	0	0	0	0	0	0	0	0	0	0	0	0	0	0	0	0	0	0	0	0	0	0	0	0	0	0	0	0	0
835b5f08fbf709b046154521cd9e0405	k__Fungi;p__Ascomycota;c__Dothideomycetes;o__Pleosporales	0	0	0	0	0	0	0	0	0	0	0	0	0	0	0	0	0	0	0	0	0	0	0	0	0	0	0	0	0	0	0	0	0	0	0	0	0	0	0	0	0	0	0	0	0	0	0	0
8361667f18b7d63cc4b772a84fa4ff76	k__Fungi;p__Ascomycota;c__Dothideomycetes;o__Capnodiales	0	0	0	0	0	0	0	0	0	0	0	0	0	0	0	0	0	0	0	13.5542	0	0	0	0	45.3686	0	0	0	0	0	0	0	0	0	0	0	0	0	0	0	0	0	34.2857	0	0	0	0	0
8365c09af1f1d7d9e44736ae2edea580	k__Fungi;p__Ascomycota;c__unidentified;o__unidentified;f__unidentified;g__unidentified;s__Ascomycota_sp	0	0	0	0	0	0	0	0	0	0	20.3735	0	0	0	32.8542	0	0	0	0	0	0	0	0	0	0	0	0	0	0	0	0	0	0	0	0	0	0	0	0	0	0	0	0	0	0	0	0	0
836f0b028a6f18b9d84a39be3454fa59	k__Fungi;p__Ascomycota;c__Lecanoromycetes;o__Lecanorales;f__Lecanoraceae	0	0	0	0	0	0	0	0	0	0	0	0	0	0	0	0	0	0	0	0	0	0	0	0	0	0	0	0	0	0	0	0	0	0	0	0	0	0	0	0	0	0	0	0	0	0	0	0
838f29bf0173bd88274154ee8c445c4a	k__Fungi;p__Ascomycota;c__Dothideomycetes;o__Capnodiales	0	0	0	0	0	0	0	0	0	0	0	0	0	0	0	0	0	0	0	0	0	0	0	0	0	0	0	0	0	0	0	0	0	0	0	0	0	110.811	0	0	0	0	0	0	0	0	0	0
83c6b23c6c73253186ce08785d46a408	k__Fungi;p__unidentified;c__unidentified;o__unidentified;f__unidentified;g__unidentified;s__Fungi_sp	0	0	0	0	0	0	0	0	0	0	0	0	0	0	0	0	0	0	0	0	0	0	0	0	0	0	0	0	0	0	0	0	0	0	0	0	0	0	0	0	0	0	0	0	0	0	0	0
83ca0cf109a579f07d4020dabcc6a87d	k__Fungi;p__Ascomycota	0	0	0	0	0	0	0	0	0	0	0	0	0	0	26.694	0	0	0	0	0	0	0	0	0	0	0	0	0	0	0	0	0	0	0	0	0	0	0	0	0	0	0	0	0	0	0	0	0
850b86aee3624d99632635562199f0fa	k__Fungi;p__Basidiomycota;c__Wallemiomycetes;o__Wallemiales;f__Wallemiaceae;g__Wallemia	0	0	0	0	0	0	0	0	0	0	0	0	0	0	0	0	0	0	0	0	0	0	0	0	0	0	0	0	0	0	0	0	0	0	0	0	0	0	0	0	0	0	0	0	0	0	0	0
850dad8b1e3873f9d64f0b4a0bd65d9f	Unassigned	0	0	0	0	0	0	0	0	0	0	0	0	0	0	0	0	0	0	0	0	0	0	0	0	0	0	0	0	0	0	0	0	0	0	0	0	0	0	0	0	0	0	0	0	0	0	0	0
8539a7507c1a60d53dfd9364070f1c4d	k__Fungi;p__Ascomycota;c__Saccharomycetes;o__Saccharomycetales;f__Saccharomycetales_fam_Incertae_sedis;g__Candida;s__Candida_chrysomelidarum	0	0	0	0	0	0	0	0	0	0	0	0	0	0	0	0	0	0	0	0	0	0	0	0	0	0	0	0	0	0	0	0	0	0	0	0	0	0	0	0	0	0	0	0	0	0	0	0
8547fbdc2677a81403d224f3fd412da8	k__Fungi;p__Ascomycota;c__Sordariomycetes;o__Hypocreales	0	0	0	0	0	0	0	0	0	0	0	0	0	0	0	0	0	0	0	0	0	0	0	0	0	0	0	0	0	0	0	0	0	0	0	0	0	0	0	0	0	0	0	0	0	0	0	0
855b94f5d95f134fdb76aa7847eada0e	Unassigned	0	0	0	0	0	0	0	0	0	0	0	0	0	0	0	0	0	0	0	0	0	0	0	0	0	0	0	0	0	0	0	0	0	0	0	0	0	0	0	0	0	0	62.8571	44.5269	0	0	0	0
8566445a7301565629d41c7bcc9ab0e8	Unassigned	0	0	0	51.7241	0	0	0	0	0	0	0	0	163.722	0	0	0	0	0	9.9751	0	9.9751	0	0	0	0	0	42.1053	0	59.5238	0	0	0	129.412	35.124	945.946	125.237	111.111	0	226.537	0	0	83.3333	200	0	123.007	0	0	130.435
856f04d1c93e2076012e912afafa13db	k__Fungi;p__Basidiomycota;c__Tremellomycetes;o__Tremellales;f__Tremellales_fam_Incertae_sedis	0	0	0	0	0	0	0	0	0	0	0	0	0	0	0	0	0	0	0	0	0	0	0	0	0	0	0	0	0	0	0	0	0	0	0	0	0	0	6.4725	10.2564	0	0	0	0	0	0	0	0
8575d96d0e304c4d60b1597514020457	Unassigned	0	0	0	0	0	0	0	0	0	0	0	0	0	0	0	0	0	0	0	0	0	0	0	0	0	0	0	0	0	0	0	0	0	0	0	0	0	0	0	0	0	0	0	0	0	0	0	0
8591c7105f6bb15181485996f5ed415a	Unassigned	0	0	0	0	0	0	0	0	0	0	0	0	0	0	49.2813	0	0	0	0	0	19.9501	0	0	0	0	0	0	0	47.619	0	0	33.8983	0	0	0	0	0	0	0	0	0	0	0	0	0	0	0	0
862ba3dce5b8d21081bbd52f70f7bca9	k__Fungi;p__Ascomycota;c__Dothideomycetes	0	0	0	0	0	0	0	0	0	0	0	9.7561	0	0	0	0	0	0	0	0	0	0	0	0	0	0	0	0	0	0	0	0	0	0	0	0	0	0	0	0	0	0	0	0	0	0	0	0
8636e24c3a2456cb8c3248c6398b2354	k__Fungi;p__Ascomycota;c__Dothideomycetes;o__Capnodiales;f__Mycosphaerellaceae;g__Ramularia	160.423	49.5868	0	0	67.1937	204.236	192.523	49.1803	246.154	0	96.7742	219.512	0	84.0336	0	289.638	335.092	49.8084	162.095	15.0602	89.7756	76.8072	388.158	72.4638	115.312	83.871	105.263	271.318	95.2381	90.0901	41.9426	706.215	0	142.562	168.919	13.2827	265.993	586.486	974.11	930.769	147.287	83.3333	305.714	423.006	353.075	357.367	155.28	27.668
8652ad21ff99a02ee846b2122d2237fd	k__Fungi;p__Basidiomycota;c__Agaricomycetes;o__Hymenochaetales;f__Schizoporaceae;g__Hyphodontia	0	0	0	0	0	0	0	0	0	0	0	0	0	0	0	0	0	0	0	0	0	0	0	0	0	0	0	0	0	0	0	0	0	0	0	0	0	0	0	0	0	0	0	0	0	0	0	0
86d54a45efacbcbe7aec2a92bccdf091	k__Fungi;p__Basidiomycota;c__Tremellomycetes;o__Tremellales;f__Tremellales_fam_Incertae_sedis	0	0	0	0	0	0	0	0	0	0	0	0	0	22.409	0	0	0	0	0	25.6024	0	0	0	0	0	0	0	0	0	0	0	0	0	0	0	0	0	0	0	0	0	0	0	0	0	0	0	0
876dbab6d8aad7413a7e8de2843a4318	k__Fungi;p__Basidiomycota;c__Agaricomycetes;o__Polyporales;f__Polyporaceae;g__Trametes	0	0	0	0	0	0	0	0	0	0	0	0	0	0	0	0	0	0	0	0	0	0	0	0	0	0	0	0	0	0	0	0	0	0	0	0	0	0	0	0	0	0	0	0	0	0	0	0
87ab0046c7da671a626ad699deb8568b	k__Fungi;p__Ascomycota;c__Eurotiomycetes;o__Chaetothyriales	0	0	0	0	0	0	0	0	0	0	0	0	0	0	0	0	0	0	0	0	0	0	0	0	0	0	0	0	0	0	0	0	0	0	0	0	0	0	0	0	0	0	0	0	0	0	0	0
87d5dbda1151ca996ce97392ce3bd24d	k__Fungi;p__Basidiomycota;c__Agaricomycetes;o__Agaricales;f__Pluteaceae;g__Volvopluteus	0	0	0	0	0	0	0	0	0	0	0	0	0	0	0	0	0	0	0	0	0	0	0	0	0	0	0	0	0	0	0	0	0	0	0	0	0	0	0	0	0	0	0	0	0	0	0	0
87df9cb417cdf4e15b853e2205abd0c0	Unassigned	0	0	0	0	0	0	0	0	0	0	0	0	0	0	0	0	0	0	0	0	0	0	0	0	0	0	0	0	0	0	0	0	0	0	0	0	0	0	0	0	0	0	0	0	0	0	0	0
880403e5780f35918416201ba860fadc	k__Fungi;p__Basidiomycota;c__Agaricomycetes;o__Agaricales;f__Marasmiaceae;g__Marasmius	0	0	0	0	0	0	0	0	0	0	0	0	0	0	0	0	0	0	0	0	0	0	0	0	0	0	0	0	0	0	0	0	0	0	0	0	0	0	0	0	0	0	0	0	0	0	0	0
88213c80f613922b8d77efe43e19a89b	k__Fungi;p__Ascomycota;c__Leotiomycetes;o__Helotiales;f__Vibrisseaceae	0	0	0	0	0	0	0	0	0	0	13.5823	0	0	0	0	0	0	0	0	0	0	0	0	0	0	0	0	0	0	0	11.0375	0	0	0	0	0	0	8.1081	0	15.3846	0	0	0	0	0	0	0	27.668
882c8dcaa66ee125fa7cb21c3420fd87	k__Fungi;p__Basidiomycota;c__Agaricomycetes;o__Agaricales;f__Psathyrellaceae;g__Psathyrella	0	0	0	0	0	0	0	0	0	0	0	0	0	0	0	0	0	0	0	0	0	0	0	0	0	0	0	0	0	0	0	0	0	0	0	0	0	0	0	0	0	0	0	79.7774	0	0	0	0
88963be1f4a9dbe4c4944e367f803f7a	Unassigned	0	0	0	0	0	0	0	0	0	0	0	0	0	0	0	0	0	0	0	0	9.9751	0	0	0	0	0	0	0	0	0	0	0	0	0	0	0	0	0	0	0	0	0	0	0	0	0	0	0
892096a8f43d842f48ed2305b7730ded	k__Fungi;p__Ascomycota;c__Dothideomycetes;o__Pleosporales	0	0	0	0	0	0	0	0	0	0	0	0	0	0	0	0	0	0	0	0	0	0	0	0	0	0	0	0	0	0	0	0	0	0	0	0	0	0	0	0	0	0	0	0	0	0	0	0
8943aa2f98834182f31bc7f5b3a33dbf	k__Fungi;p__Ascomycota;c__Pezizomycotina_cls_Incertae_sedis;o__Pezizomycotina_ord_Incertae_sedis;f__Pezizomycotina_fam_Incertae_sedis;g__Radulidium;s__Radulidium_subulatum	0	0	0	0	0	0	0	0	0	0	0	0	0	0	0	0	0	0	0	0	0	0	0	0	0	0	0	0	0	0	0	0	0	0	0	0	0	0	0	0	0	0	0	0	0	0	0	0
894ec3d537d1c35fa701fa929b7c96b6	Unassigned	0	0	0	0	0	0	0	0	0	0	0	0	0	0	0	0	0	0	0	0	0	0	0	0	0	0	0	0	0	0	0	0	0	0	0	0	0	0	0	0	0	0	0	0	0	0	0	0
8987d3c71487164f241064a35a05b931	k__Fungi;p__Basidiomycota;c__Tremellomycetes;o__Tremellales;f__Tremellales_fam_Incertae_sedis;g__Dioszegia	0	0	0	0	27.668	0	0	0	0	0	0	0	0	0	0	0	0	0	0	0	0	0	0	0	0	0	0	0	0	0	0	0	0	0	0	0	0	0	0	0	0	0	0	0	0	0	0	0
89bd825015e18a31cc54c3dedd187859	k__Fungi;p__Ascomycota;c__Dothideomycetes;o__Pleosporales;f__Phaeosphaeriaceae	0	0	0	0	0	37.8215	0	0	0	0	0	0	0	0	0	0	0	0	0	0	0	0	0	0	0	0	0	0	0	0	0	0	0	0	0	0	0	0	0	0	0	0	0	0	0	0	0	0
89f90d780f352985516ed184d7c04f11	k__Fungi;p__Ascomycota;c__Saccharomycetes;o__Saccharomycetales;f__Saccharomycetales_fam_Incertae_sedis;g__Candida	0	0	0	0	0	0	0	0	0	0	0	0	0	0	0	0	0	0	0	0	0	0	0	0	0	0	0	0	0	0	0	0	0	0	0	0	0	0	0	0	0	0	0	0	0	0	0	0
8a0934a325194b4d959b952aa88bc9d9	k__Fungi;p__Ascomycota;c__Dothideomycetes;o__Capnodiales;f__unidentified;g__unidentified;s__Capnodiales_sp	0	0	0	0	0	0	0	0	0	0	0	0	0	0	0	0	0	0	0	0	0	0	0	0	0	0	0	0	0	0	0	0	0	0	0	0	0	0	0	0	0	0	0	0	0	0	0	0
8a226a565457e6bbe92ade1ebaa8a656	Unassigned	0	8.2645	0	0	0	0	0	0	0	0	0	0	0	0	0	0	0	0	0	0	0	0	0	0	0	0	0	0	0	0	0	0	0	0	0	0	0	0	0	0	0	0	0	0	0	0	0	0
8a2bbe7f884abccbb118d9fd2e85faa0	k__Fungi;p__Basidiomycota;c__Agaricomycetes;o__Agaricales;f__Agaricaceae;g__Agaricus	0	0	0	0	0	0	0	0	0	0	0	0	0	0	0	0	0	0	0	0	0	0	0	0	0	0	0	0	0	0	0	0	0	0	0	0	0	0	0	0	0	0	0	0	0	0	0	0
8a32949f01c5e47fda12b8dc7fb28840	k__Fungi;p__Ascomycota;c__Sordariomycetes;o__Hypocreales;f__Nectriaceae	308.357	0	0	0	204.216	0	0	0	0	0	0	0	0	0	80.0821	0	0	0	67.3317	0	0	0	0	0	0	0	0	41.3437	0	0	0	0	0	0	0	0	0	0	0	0	124.031	0	8.5714	0	193.622	0	18.6335	0
8a5174bdacfcfca0f514bac2f92c7e00	k__Fungi;p__Ascomycota;c__Dothideomycetes;o__Capnodiales;f__Mycosphaerellaceae	0	0	0	0	0	0	0	0	0	0	0	0	0	0	0	0	0	0	0	0	0	0	0	0	0	0	0	0	0	0	0	0	0	0	0	0	0	0	0	0	0	0	0	5.5659	0	0	0	0
8a82ccd6b0cafd00e3e0b9ed46baba57	k__Fungi;p__Ascomycota;c__Saccharomycetes;o__Saccharomycetales;f__Saccharomycetales_fam_Incertae_sedis	0	0	0	0	0	0	0	0	0	0	0	0	0	0	0	0	0	0	0	0	0	0	0	0	0	0	0	0	0	0	0	0	0	0	0	0	0	0	0	0	0	0	0	0	0	0	0	0
8b16b32c1e5d68c01c575c618b634108	k__Fungi;p__Basidiomycota;c__Tremellomycetes;o__Tremellales;f__Bulleraceae;g__Genolevuria	0	0	0	0	0	0	0	0	0	0	0	0	0	0	0	0	0	0	0	0	0	0	0	0	0	0	0	0	0	0	0	0	0	0	0	0	0	0	0	0	0	0	0	0	0	0	0	0
8b17f48f0f08057272e1e77ce21657c3	k__Fungi;p__Ascomycota;c__Leotiomycetes;o__Helotiales	0	0	0	0	0	0	0	0	0	0	0	0	0	0	0	0	0	0	0	0	0	0	0	0	0	0	0	0	0	0	0	0	0	0	0	0	0	0	0	0	0	0	0	0	15.9453	0	0	0
8b2afecbac64f8d4df4f8bcde60087df	k__Fungi;p__Ascomycota;c__Saccharomycetes;o__Saccharomycetales;f__Saccharomycetaceae;g__Torulaspora	0	0	0	0	0	0	23.3645	0	0	0	0	0	0	0	0	0	0	0	0	0	0	0	0	0	0	0	0	0	0	0	0	0	0	0	0	0	0	0	0	0	0	0	0	0	0	0	0	0
8b2c0e78fac01150ac02d89f40ea8608	k__Fungi;p__Ascomycota;c__Leotiomycetes;o__Helotiales;f__Rutstroemiaceae	0	0	0	0	0	0	20.5607	0	0	0	0	0	0	0	0	0	0	0	0	0	0	0	0	0	0	0	0	0	0	0	0	0	0	0	0	0	0	0	0	0	0	0	0	0	0	0	0	0
8b60f285e882fdaaccec5e898fbff87f	k__Fungi;p__Basidiomycota;c__Ustilaginomycetes;o__Ustilaginales;f__Ustilaginaceae	0	0	0	0	0	0	0	0	0	0	0	0	0	0	0	0	0	0	0	0	0	0	0	0	0	0	0	0	0	0	0	0	0	0	0	0	0	0	0	0	0	0	0	0	0	0	0	0
8b77f668a019b161c9f5ea9f36ae8f2e	Unassigned	0	0	0	0	0	0	0	0	0	0	0	0	0	0	0	0	0	0	0	0	0	0	0	0	0	0	0	0	0	0	0	0	0	0	0	0	0	0	0	0	0	0	0	0	0	0	0	0
8b7c298e2644e2d7b8afe3f836eac148	k__Fungi;p__Ascomycota	0	0	0	0	0	0	0	0	0	0	0	0	0	0	0	0	0	0	0	0	0	0	0	0	0	0	0	0	0	0	83.8852	0	0	0	0	0	0	102.703	0	0	0	0	0	0	0	0	0	0
8b97303fed2f100db613443a82562fe7	k__Fungi;p__Basidiomycota;c__Wallemiomycetes;o__Wallemiales;f__Wallemiaceae;g__Wallemia	0	0	0	0	0	0	0	0	0	0	0	0	0	0	0	0	0	0	0	0	0	0	0	0	0	0	0	0	0	0	0	0	0	0	0	0	0	0	0	0	0	0	0	0	0	0	0	0
8b9a4123b08af0bc72660a0aff9fab8c	k__Fungi;p__Ascomycota;c__Lecanoromycetes;o__Acarosporales;f__Acarosporaceae;g__Trimmatothelopsis;s__Trimmatothelopsis_smaragdula	0	0	0	0	0	0	0	0	0	0	0	0	0	0	0	0	0	0	0	0	0	0	0	0	0	0	0	0	0	0	0	0	0	0	0	0	0	0	0	0	0	0	0	0	0	0	0	0
8ba5aac55b02d0df232e3d58af180aaf	k__Fungi	0	0	0	0	0	0	0	0	0	0	0	0	0	0	0	0	0	0	0	0	0	0	0	0	0	0	0	0	0	0	17.66	0	0	0	0	0	0	10.8108	0	0	0	0	0	0	0	0	0	0
8bc417903434afe42dd927d259fc6582	k__Fungi;p__Ascomycota;c__Dothideomycetes;o__Pleosporales	0	0	0	0	0	0	0	0	0	0	0	0	0	0	0	0	0	0	0	0	0	0	0	0	0	0	0	0	0	0	0	0	0	0	0	0	0	0	0	0	0	0	0	0	0	0	0	0
8bd6100df7b38be3a370b4bfca0363ab	k__Fungi;p__Ascomycota	0	0	0	0	0	0	0	0	0	0	0	0	0	0	0	0	0	0	0	0	0	0	0	0	0	0	0	0	0	0	0	0	0	0	0	0	0	0	0	0	0	0	0	0	0	0	0	0
8c6f96356cb73015d5708d2cc6b30e30	k__Fungi;p__Ascomycota;c__Eurotiomycetes;o__Onygenales;f__Onygenaceae;g__Chrysosporium	0	0	0	0	0	0	0	0	0	0	0	0	0	0	0	0	0	0	0	0	0	0	0	0	0	0	0	0	0	0	0	0	0	0	0	0	0	0	0	0	0	0	0	0	0	0	0	0
8cf965572c70d6b1ddabe5e573fae80e	k__Fungi;p__Basidiomycota;c__Agaricomycetes;o__unidentified;f__unidentified;g__unidentified;s__Agaricomycetes_sp	0	0	0	0	0	0	0	0	0	0	0	0	0	0	0	0	0	0	0	0	0	0	0	0	0	0	0	0	0	0	0	0	0	0	0	0	0	0	0	0	0	0	0	0	0	0	0	0
8d06d2a55c89ecc9c320f0cb05d3945e	k__Fungi;p__Ascomycota;c__Leotiomycetes;o__Helotiales;f__Vibrisseaceae;g__Phialocephala	0	0	0	0	28.9855	0	0	0	0	0	0	0	0	46.2185	0	0	0	0	0	0	0	0	0	0	0	19.3548	0	0	11.9048	0	0	0	0	0	0	0	0	0	0	0	0	0	0	0	0	0	0	0
8d4853ec7cc81d085e9d9773f3849450	k__Fungi;p__Ascomycota;c__Eurotiomycetes	0	0	0	0	0	0	0	0	0	0	0	0	0	0	0	0	0	0	0	0	0	0	0	0	0	0	0	0	0	0	0	0	0	0	0	0	0	0	0	0	0	0	0	0	0	0	0	0
8d63cd25693a2930824b436f109268fe	k__Fungi;p__Basidiomycota;c__Agaricomycetes;o__Hymenochaetales;f__Hymenochaetaceae;g__Inonotus	0	0	0	0	0	0	0	0	0	0	0	0	0	0	0	0	0	0	0	0	0	0	0	0	0	0	0	0	0	0	0	0	0	0	0	0	0	0	0	0	0	0	0	0	0	0	0	0
8d7ef8d1de80c417c52d9f51be9c8242	k__Fungi;p__Ascomycota;c__Eurotiomycetes;o__Chaetothyriales;f__Herpotrichiellaceae	0	0	0	0	0	0	0	0	0	0	0	0	0	0	0	0	0	0	0	0	0	0	0	0	0	0	0	0	0	0	0	0	0	0	0	0	0	0	0	0	0	0	0	0	0	0	0	0
8db4424653cc635e38f914bbe65b2486	k__Fungi;p__Basidiomycota;c__Agaricomycetes;o__Agaricales;f__Inocybaceae;g__Crepidotus	0	0	0	0	0	0	0	0	0	0	0	0	0	0	0	0	0	0	0	0	0	0	0	0	0	0	0	0	0	0	0	0	0	0	0	0	0	0	0	0	0	0	0	0	0	0	0	0
8debe4d1a5e06dd5339fdd9294ecc82a	k__Fungi;p__Basidiomycota;c__Agaricomycetes;o__Agaricales	0	0	0	0	0	0	0	0	0	0	0	0	0	0	0	0	0	0	0	0	0	0	0	0	0	0	0	0	0	0	0	0	0	0	0	0	0	0	0	0	0	0	0	0	0	0	0	0
8e0990db3900c85c4e2cbad486b0e276	k__Fungi;p__Basidiomycota;c__Agaricostilbomycetes;o__Agaricostilbales;f__Kondoaceae;g__Kondoa	0	0	0	0	0	0	0	0	0	0	0	0	0	0	0	0	0	0	0	0	0	0	0	0	0	0	0	0	0	0	0	0	0	0	0	0	0	0	0	0	0	0	0	0	0	0	0	0
8e8aeb3708701d65709f532a1f74c3d4	k__Fungi;p__Basidiomycota;c__Tremellomycetes;o__Cystofilobasidiales	96.0615	79.8898	0	0	0	0	7.4766	334.895	0	68.0272	59.4228	34.1463	0	50.4202	16.4271	0	13.1926	0	0	21.0843	0	0	0	28.9855	120.983	12.9032	1094.74	180.879	53.5714	0	0	0	2982.35	74.3802	0	0	144.781	67.5676	0	530.769	139.535	0	80	155.844	18.2232	329.154	180.124	47.4308
8eae4495cc4365cd31edacb4f8ef7793	k__Fungi;p__Ascomycota;c__Sordariomycetes;o__Hypocreales	0	68.8705	0	0	0	0	0	0	0	0	0	0	0	0	0	0	0	0	0	0	0	0	0	0	0	0	0	0	0	0	0	0	0	0	0	0	0	0	0	0	0	0	0	0	0	0	0	0
8eb3c2e26dddc64c5e59d1c1f9b092ed	k__Fungi;p__Ascomycota;c__Sordariomycetes;o__Hypocreomycetidae_ord_Incertae_sedis;f__Plectosphaerellaceae;g__Verticillium	0	0	0	0	0	0	0	0	0	0	0	0	0	0	0	0	0	0	0	0	0	0	0	0	0	0	0	0	0	0	0	0	0	0	0	0	0	0	19.4175	0	0	0	0	0	0	0	0	0
8f3991224122cd4cc50e3f232d210188	k__Fungi;p__Ascomycota;c__Lecanoromycetes;o__Lecanorales	0	0	0	0	0	0	0	0	0	0	0	0	0	0	0	0	0	0	0	0	0	0	0	0	0	0	0	0	0	0	0	0	0	0	0	0	0	0	0	0	0	0	0	0	0	0	0	0
8f3eb5d4240d8a01233d571a820a6a29	k__Fungi;p__Ascomycota;c__Sordariomycetes;o__Hypocreales;f__Bionectriaceae	0	0	0	0	0	0	0	0	0	0	0	0	0	0	0	0	0	0	0	0	0	0	0	0	0	0	0	0	0	0	0	0	0	0	0	0	0	0	0	0	0	0	0	0	0	0	0	0
8fba19c5e2adc66183143e9429224cdf	k__Fungi;p__Ascomycota;c__Saccharomycetes;o__Saccharomycetales;f__Saccharomycodaceae;g__Hanseniaspora	0	192.838	0	45.977	0	21.18	0	0	0	0	0	0	0	14.0056	6.1602	0	0	0	0	4.5181	0	0	0	0	0	0	0	0	0	0	0	0	0	0	0	0	0	0	0	0	0	0	0	0	0	0	0	0
8fbc21a10ffc146654cf68cfdcda82fc	Unassigned	0	0	0	0	14.4928	0	0	0	0	0	0	0	0	0	0	0	0	0	0	0	0	0	0	0	0	0	0	0	0	0	0	0	0	0	0	0	0	0	0	0	0	0	0	0	0	0	0	0
8fe3b85021b23dbaf283f2356bce8317	k__Fungi;p__Basidiomycota;c__Agaricomycetes;o__Russulales;f__Peniophoraceae	0	0	0	0	0	0	0	0	0	0	0	0	0	0	0	0	0	0	0	42.1687	0	0	0	0	0	0	0	0	0	0	0	0	0	0	0	0	0	0	0	0	0	0	0	0	0	0	0	0
8ffbe61d0e5930067dfff844613f0e66	k__Fungi;p__Ascomycota;c__Sordariomycetes;o__Hypocreales;f__Cordycipitaceae;g__Simplicillium	0	0	0	0	0	0	0	0	0	0	0	0	0	0	0	0	0	0	0	0	0	0	0	0	0	0	0	0	0	0	0	0	0	0	0	0	0	0	0	0	0	0	0	0	0	0	0	0
901ad7ee2f862568319285de36deefad	k__Fungi;p__Basidiomycota;c__Agaricomycetes;o__Hymenochaetales;f__Schizoporaceae;g__Hyphodontia	0	0	0	0	0	0	0	0	0	0	0	0	0	0	0	0	0	0	0	0	0	0	0	0	0	0	0	0	0	0	0	0	0	0	0	0	0	0	0	0	0	0	0	0	0	0	0	0
90579d70a0a69000b87dafcf9674e40f	k__Fungi;p__Ascomycota;c__Dothideomycetes;o__Pleosporales	44.1883	0	0	0	9.2227	0	0	0	0	0	33.9559	0	0	29.4118	0	0	0	0	0	0	0	0	0	0	0	0	0	0	17.8571	0	0	0	29.4118	0	0	0	80.8081	0	0	0	0	0	0	29.6846	0	0	0	0
906a30ff70bbfd838b50f40b35098bbc	k__Fungi;p__Ascomycota;c__Dothideomycetes;o__Pleosporales;f__Pleosporaceae	0	0	0	0	0	0	0	0	0	0	0	0	0	0	0	0	0	0	0	0	0	0	0	0	0	0	0	0	0	0	0	0	0	0	0	0	0	0	0	0	0	0	0	0	0	0	0	0
90a617c16339e78e65a401a66cb9badf	k__Fungi;p__Basidiomycota;c__Microbotryomycetes	0	0	0	0	0	0	0	0	0	0	0	0	0	0	0	0	0	0	0	0	0	0	0	0	0	0	0	0	0	0	0	0	0	0	0	0	0	0	0	0	0	0	0	0	0	0	0	0
90b49ebaf64c84f4c3004f38b48fef27	k__Fungi;p__Ascomycota;c__Leotiomycetes;o__Leotiomycetes_ord_Incertae_sedis;f__Myxotrichaceae	0	0	0	0	0	0	0	0	0	0	0	0	0	0	0	0	0	0	0	0	0	0	0	0	0	0	0	0	0	0	0	0	0	0	0	0	0	0	0	0	0	0	0	0	0	0	0	0
90cc679f7f057e348a35f4d9d4219e9b	k__Fungi;p__Ascomycota;c__Saccharomycetes;o__Saccharomycetales;f__Saccharomycodaceae;g__Hanseniaspora	0	0	0	0	0	0	0	0	0	0	0	0	0	0	0	0	0	0	0	0	0	0	0	0	0	0	0	0	0	0	0	0	0	0	0	0	0	0	0	0	0	0	0	0	0	0	0	0
90cd4ced5525949349bb37be7c48cbd6	k__Fungi;p__Basidiomycota;c__Agaricomycetes;o__Agaricales;f__Psathyrellaceae;g__Coprinopsis	0	0	0	0	0	0	0	0	0	0	20.3735	0	0	0	0	0	0	0	0	0	0	0	0	0	0	0	0	0	0	0	0	0	0	0	0	0	0	0	0	0	0	0	0	0	0	0	0	0
90dc1d1a58e10a4fbedc3403726f8734	k__Fungi;p__Ascomycota;c__Dothideomycetes;o__Capnodiales;f__Mycosphaerellaceae;g__Sphaerulina	0	0	0	0	0	0	56.0748	0	0	0	0	0	0	0	0	0	0	0	0	0	0	0	0	0	0	0	0	131.783	0	0	0	0	0	0	0	0	26.936	32.4324	0	0	0	0	0	0	0	0	99.3789	0
90f42949540aded9576817db5ae95167	k__Fungi;p__Ascomycota;c__Leotiomycetes;o__Helotiales	0	0	0	0	0	0	0	0	0	0	0	0	0	0	0	0	0	0	0	0	0	0	0	0	0	0	0	0	0	0	0	0	0	0	0	0	0	0	0	0	0	0	0	0	0	0	0	0
91079af339a59633f7a1ca352ba4e97b	k__Fungi;p__Basidiomycota;c__Agaricomycetes;o__Russulales;f__Peniophoraceae	55.7157	0	0	524.904	56.6535	0	0	16.3934	126.923	111.111	0	53.6585	0	19.6078	0	76.1548	313.984	0	47.3815	0	32.419	67.7711	151.316	55.0725	0	0	0	69.7674	53.5714	0	70.6402	0	35.2941	64.0496	0	0	70.7071	0	22.6537	66.6667	0	35.7143	40	0	59.2255	0	0	0
9156ddcece9302d803b2bdf218ba600b	k__Fungi;p__Ascomycota;c__Dothideomycetes;o__Pleosporales	0	0	0	0	0	0	0	0	0	0	0	0	0	0	0	0	0	0	0	0	0	0	0	0	0	0	0	0	0	0	0	0	0	0	0	0	0	0	0	0	0	0	0	0	0	0	0	0
9162a6f47ad9ea1c8d9f8f3cea5c2b6b	k__Fungi;p__Ascomycota;c__Eurotiomycetes;o__Chaetothyriales;f__Herpotrichiellaceae;g__unidentified;s__Herpotrichiellaceae_sp	0	0	0	0	0	0	0	0	0	0	0	0	0	0	0	0	0	0	0	0	0	0	0	0	0	0	0	0	0	0	0	0	0	0	0	0	0	0	0	0	0	0	0	0	0	0	0	0
916e928f8c3ce1a0105fcf4b917dc0c9	Unassigned	0	0	0	0	0	0	0	0	0	0	0	0	0	0	0	0	0	0	0	0	0	0	0	0	0	0	0	0	0	0	0	0	0	0	0	0	0	0	0	0	0	0	0	0	0	0	0	0
91956bad2f350f30846f506ef73687b7	k__Fungi;p__Ascomycota;c__Leotiomycetes;o__Leotiomycetes_ord_Incertae_sedis;f__Myxotrichaceae;g__Oidiodendron	0	0	0	0	0	0	0	0	0	0	0	0	0	0	0	0	0	0	0	0	0	0	0	0	0	0	0	0	0	0	0	0	0	0	0	0	0	0	0	0	0	0	0	0	0	0	0	0
91c095301fb17e620a98477a5d0dd2c7	k__Fungi;p__Ascomycota;c__Sordariomycetes	0	0	0	0	0	0	0	0	0	0	0	0	0	0	0	0	0	0	0	0	0	0	0	0	0	0	0	0	0	0	0	0	0	0	0	0	0	0	0	0	0	0	0	0	0	18.8088	0	0
91dc68b20aa6ce953eb3ddd625bd9613	Unassigned	0	0	0	0	3.9526	0	0	0	0	0	0	0	0	0	0	0	0	0	0	0	0	0	0	0	0	0	0	0	0	0	0	0	0	0	0	0	6.734	0	0	0	0	0	0	0	0	0	0	0
91dd0111e38bda46df9a151a14c57c59	k__Fungi;p__Ascomycota;c__Dothideomycetes;o__Pleosporales;f__Sporormiaceae	0	0	0	0	0	0	0	0	0	0	0	0	0	0	0	0	0	0	0	0	0	0	0	0	0	0	0	0	0	0	0	0	0	0	0	0	0	0	0	0	0	0	0	0	0	0	0	0
91ea8579cf9962cbcfddeb6dd8b48b95	k__Fungi;p__Basidiomycota;c__Ustilaginomycotina_cls_Incertae_sedis;o__Malasseziales;f__Malasseziaceae;g__Malassezia;s__Malassezia_restricta	52.8338	41.3223	52.2152	42.1456	0	0	0	0	63.0769	72.5624	0	29.2683	179.034	7.0028	0	22.4719	0	21.0728	14.9626	13.5542	12.4688	18.0723	39.4737	72.4638	105.86	0	0	0	0	0	35.3201	0	0	0	33.7838	0	0	0	0	0	0	0	0	0	0	0	0	0
9225cdf5a598c0d2ecf8788425bc358d	k__Fungi;p__Basidiomycota;c__Cystobasidiomycetes;o__Cystobasidiales;f__Cystobasidiaceae	0	0	0	0	0	0	0	0	0	0	0	0	0	0	0	0	0	0	0	0	0	0	0	0	0	0	0	0	0	0	0	0	0	0	0	0	0	0	0	0	0	0	0	0	0	0	0	0
923512a0cea4231170227dd7573edb87	k__Fungi;p__Basidiomycota;c__Microbotryomycetes	0	0	0	0	0	0	0	0	0	0	0	0	0	26.6106	0	0	0	0	0	0	0	0	0	0	0	0	0	0	0	0	0	0	0	0	0	0	0	0	0	0	0	0	0	0	0	0	24.8447	0
923ec7b92ae4fa55ca62151c3c1abe01	k__Fungi;p__Basidiomycota;c__Ustilaginomycetes;o__Ustilaginales;f__Ustilaginaceae	0	0	0	0	0	0	8.4112	0	0	0	0	0	0	0	0	0	0	0	0	0	0	0	0	0	0	0	0	0	0	0	0	0	0	0	0	0	0	0	0	0	0	0	0	0	0	0	0	0
9245c0267379cf6b628903eb2eaa8ffe	Unassigned	0	0	0	0	0	0	0	0	0	0	0	0	0	0	0	0	0	0	0	0	0	0	0	0	0	0	0	0	0	0	0	0	0	0	0	0	0	0	0	0	0	0	0	0	0	0	0	0
92462b72e504fd97aec9fb3c9f9032c1	k__Fungi;p__Basidiomycota;c__Microbotryomycetes	0	0	0	0	0	0	0	0	0	72.5624	0	0	0	0	0	0	0	0	0	0	0	0	0	0	0	0	0	0	0	0	0	0	0	0	0	0	0	0	0	0	0	0	0	0	0	0	0	0
9258809e21d47e69f1a206926977b647	k__Fungi;p__Ascomycota;c__Dothideomycetes	0	0	0	0	0	0	0	0	0	0	0	0	0	109.244	0	0	0	0	0	0	0	0	0	0	0	0	0	0	0	0	0	0	0	0	0	0	0	16.2162	19.4175	0	0	0	0	55.6586	0	0	0	0
9258abeb6f104423b5017360633eef0a	k__Fungi;p__Basidiomycota;c__Agaricomycetes;o__Polyporales	0	0	0	0	0	0	0	0	0	0	0	0	0	0	0	0	0	0	0	0	0	0	0	0	0	0	0	0	0	0	0	0	0	0	0	0	0	0	0	0	0	0	0	0	0	0	0	0
925b83920e9b9add7dea3bf92cde4897	k__Fungi;p__Ascomycota;c__Sordariomycetes;o__Hypocreales	0	0	0	0	0	0	0	0	0	0	0	0	0	0	0	0	0	0	0	0	0	0	0	0	0	0	0	0	0	0	0	0	0	0	0	0	0	0	0	0	0	0	0	0	0	0	0	0
926f669fe84bf23cdf29b8bf46c5d77e	k__Fungi;p__Ascomycota;c__Dothideomycetes;o__Capnodiales	0	0	0	0	0	0	0	0	0	0	0	0	0	0	0	0	0	0	0	0	0	0	0	0	0	0	0	0	0	0	0	0	0	0	0	0	0	0	0	0	0	0	0	0	0	0	0	0
9286ab163be453b76670a5772b973cb9	k__Fungi;p__Ascomycota	0	0	0	0	0	0	0	0	0	0	0	0	0	0	0	0	0	0	0	0	0	0	0	0	0	0	0	0	0	0	0	0	0	0	0	0	0	0	0	0	0	0	0	0	0	0	0	0
92c5efae8a92863d3cc4b669424513fc	Unassigned	0	0	0	0	0	0	0	0	0	0	0	0	0	0	0	0	0	0	0	0	0	0	0	0	0	0	0	0	0	0	0	0	0	0	0	0	0	0	0	0	0	0	0	0	0	0	0	0
92efdfd0d18043d3bcb5611a6a575d20	k__Fungi;p__Basidiomycota;c__Ustilaginomycetes;o__Ustilaginales;f__Ustilaginaceae	0	0	0	0	0	0	0	0	0	0	0	0	0	0	0	0	0	0	0	0	0	0	0	0	0	0	0	0	0	0	6.6225	0	0	0	0	0	0	0	0	0	0	0	0	0	0	0	0	0
92fc71cddddde2430abb442aea2c344f	k__Fungi;p__Ascomycota;c__Sordariomycetes	0	0	0	0	0	0	0	0	0	0	0	0	0	0	0	0	0	0	0	0	14.9626	0	0	0	0	0	0	0	0	0	0	0	0	0	0	0	0	0	0	0	0	0	0	0	0	0	0	0
9302651c6f3d2bad5a4a76215733cd7e	k__Fungi;p__Ascomycota;c__Sordariomycetes	0	0	0	0	64.5586	0	0	0	0	0	0	0	0	0	0	0	0	0	0	0	0	0	0	0	0	0	0	0	0	0	0	0	0	0	0	0	0	0	0	0	0	0	0	0	0	0	0	0
9323e67049b242893bd5dee9098cd931	k__Fungi;p__Basidiomycota;c__Agaricomycetes;o__Trechisporales;f__Hydnodontaceae;g__Sistotremastrum;s__Sistotremastrum_sp	0	0	0	0	0	0	0	0	0	0	0	0	0	0	0	0	0	0	0	0	0	0	0	0	0	0	0	0	0	0	0	0	0	0	0	0	0	0	0	0	0	0	0	0	0	0	0	0
93241a1e177523593df7d6ee8538abd5	k__Fungi;p__Ascomycota;c__Dothideomycetes;o__Capnodiales;f__unidentified;g__unidentified;s__Capnodiales_sp	0	0	0	0	0	0	0	0	0	0	0	0	0	0	0	0	0	0	0	0	0	0	0	0	0	0	0	0	0	0	0	0	0	0	0	0	0	0	0	0	0	0	0	0	0	0	0	0
93466aab0c38e00aa809d27eb9460feb	k__Fungi;p__Basidiomycota;c__Agaricomycetes;o__Corticiales	0	0	0	0	0	0	0	0	0	0	0	0	0	0	0	0	0	0	0	0	0	0	0	0	0	25.8065	0	0	0	0	0	0	0	0	0	0	0	0	0	0	0	0	0	0	0	15.674	0	0
93c01ef980f097d5a53d6a53d80bef92	Unassigned	0	0	0	0	0	0	0	0	0	0	0	0	0	0	0	0	0	0	0	0	0	0	0	0	0	0	0	0	0	0	0	0	0	0	0	0	0	0	0	0	0	0	0	0	0	0	0	0
93c97f1d138d96fcc18e87b55916ade8	k__Fungi;p__Ascomycota;c__Dothideomycetes;o__Pleosporales	0	0	0	0	0	0	0	0	0	0	0	0	0	0	14.3737	0	0	0	0	0	0	0	0	0	0	0	0	72.3514	0	0	0	0	0	0	33.7838	0	0	0	0	0	0	71.4286	34.2857	25.974	0	0	0	0
93d61f6aa3588585512d76bfaa4991a9	k__Fungi;p__Basidiomycota;c__Agaricomycetes;o__Agaricales;f__Psathyrellaceae;g__Psathyrella	0	0	0	0	0	0	0	0	0	0	0	0	0	0	0	0	0	0	0	0	0	0	0	0	0	0	0	0	0	0	0	0	0	0	0	0	0	0	0	0	0	0	0	0	0	0	0	0
93d6a96d94cce6e3d5a552adebc4f7d2	k__Fungi;p__Ascomycota	0	0	0	0	0	0	0	0	0	0	0	0	0	382.353	0	0	0	0	0	0	0	0	0	0	0	0	0	0	0	0	0	0	0	0	0	0	0	0	0	0	0	0	0	0	0	0	0	0
9449635e5300f3e98fdeed8f5b4e64b0	k__Fungi;p__Ascomycota;c__Sordariomycetes;o__Hypocreales	0	0	0	0	0	0	0	0	0	0	40.747	0	0	0	28.7474	34.9563	0	0	0	0	0	30.1205	0	0	13.2325	0	0	0	0	0	741.722	0	0	0	0	0	10.101	27.027	0	0	0	0	0	27.8293	0	15.674	18.6335	0
9469bef27e5c4d95d7ba9dcf3f9d09c1	Unassigned	0	0	0	0	0	0	0	0	0	0	0	0	0	0	0	0	0	0	0	0	0	0	0	0	0	0	0	0	0	0	0	0	0	0	0	0	0	0	0	0	0	0	0	0	0	0	0	0
94846b7e3fc1c6f848445a03d74e7970	k__Fungi;p__Ascomycota;c__Sordariomycetes;o__Diaporthales	0	0	0	0	0	0	0	0	0	0	0	0	0	0	0	0	0	0	0	0	0	0	0	0	0	0	0	0	0	0	0	0	0	0	0	0	0	0	0	0	0	0	0	0	0	0	0	0
948c600baac7731e8f955d316003f561	k__Fungi;p__Ascomycota;c__Dothideomycetes;o__Pleosporales	0	0	0	0	0	0	0	0	0	0	0	61.7886	0	0	0	0	0	0	0	0	34.9127	0	0	0	0	64.5161	0	20.6718	0	0	0	101.695	52.9412	0	0	0	47.138	32.4324	0	0	0	0	17.1429	0	0	0	0	0
94c0a921eb86291bcb80f53fe9a9dec5	k__Fungi;p__Basidiomycota;c__Tremellomycetes;o__Tremellales;f__Tremellales_fam_Incertae_sedis;g__Dioszegia	0	0	0	0	0	0	0	0	0	0	0	0	0	0	0	0	0	0	0	0	0	0	0	0	0	0	0	0	0	0	50.7726	79.096	0	0	0	0	0	0	0	0	0	0	0	0	9.1116	0	0	0
94e8a29a5c970ac0439cbf85a8083b7f	k__Fungi;p__Ascomycota;c__Sordariomycetes;o__Diaporthales;f__Diaporthaceae;g__Diaporthe	0	0	0	0	0	0	0	0	0	0	0	0	0	0	0	0	0	0	0	0	0	0	0	0	0	0	0	0	0	0	0	0	0	0	0	0	0	0	0	0	0	0	0	0	0	0	0	0
951e87f18c2f5296898266232b2651d7	k__Fungi;p__Ascomycota;c__Sordariomycetes;o__Hypocreales;f__Nectriaceae	0	0	0	0	0	0	0	0	0	0	0	0	0	0	0	0	0	0	0	0	0	0	0	0	0	0	0	0	0	0	0	0	0	0	0	0	0	0	0	0	0	0	0	0	0	0	0	0
953c6d6f3e2cedcba286bc0bb74af955	Unassigned	0	0	0	0	0	0	0	0	0	0	0	0	0	0	0	0	0	0	0	0	0	0	0	0	0	0	0	0	0	0	35.3201	0	0	0	0	0	0	0	0	0	0	0	0	0	0	0	0	0
954ad10484905b2102e34540d1771985	k__Fungi;p__Basidiomycota;c__Agaricomycetes;o__Trechisporales;f__Hydnodontaceae;g__Trechispora	0	0	0	0	0	0	0	0	0	0	0	0	0	0	0	0	0	0	0	0	0	0	0	0	0	0	0	0	0	0	0	0	0	0	0	0	0	0	0	0	0	0	0	0	0	0	0	0
959b2f70aae198113f5fd4933e7d9a6c	k__Fungi;p__Ascomycota;c__Dothideomycetes;o__Pleosporales	0	0	0	0	0	0	0	0	0	0	0	0	0	0	0	0	0	0	0	0	0	0	0	0	0	0	0	0	0	0	0	0	0	0	0	0	0	0	0	0	0	0	0	0	0	0	0	0
95c21e3baac1016d45452cff05500215	k__Fungi;p__Ascomycota;c__Dothideomycetes;o__Pleosporales	0	0	0	0	0	0	0	0	0	0	0	0	0	0	0	0	0	0	0	0	0	0	0	0	0	0	0	0	0	0	0	0	0	0	0	0	0	0	0	0	0	0	0	0	0	0	0	0
95e5aed08765c63327b0032e608a2762	k__Fungi;p__Ascomycota;c__Dothideomycetes;o__Pleosporales;f__Sporormiaceae	0	0	0	0	0	0	0	0	0	0	0	0	0	0	0	0	0	0	0	0	0	0	0	0	0	0	0	0	0	0	0	0	0	0	0	0	0	0	0	0	0	0	0	0	0	0	0	0
962a7422255671d8863b69ec820adf11	k__Fungi;p__Basidiomycota;c__Agaricomycetes;o__Agaricales;f__Bolbitiaceae;g__Conocybe	0	0	0	0	0	0	0	0	0	0	0	0	0	0	0	0	0	0	0	0	0	0	0	0	0	0	0	0	0	0	0	0	0	0	0	0	0	0	0	0	0	0	0	0	0	0	0	0
965a9149a722cd948ba55c8209d86a24	k__Fungi;p__Basidiomycota;c__Tremellomycetes;o__Cystofilobasidiales	0	0	0	0	0	0	0	0	0	0	0	0	0	0	0	0	0	0	0	0	0	0	0	0	0	0	0	0	0	0	0	0	0	0	0	0	0	0	0	0	0	0	28.5714	0	0	0	0	0
96785150c569087e9ed9029ec0f6ebcc	k__Fungi;p__Basidiomycota;c__Agaricomycetes;o__Polyporales;f__Xenasmataceae;g__Xenasmatella	0	0	0	0	0	0	0	0	0	0	0	0	0	0	0	0	0	0	0	0	0	0	0	0	0	0	0	0	0	0	0	0	0	0	0	0	0	0	0	0	0	0	0	0	0	0	0	0
96f81895a2803c8995ea9f55ccecceff	k__Fungi;p__Ascomycota;c__Dothideomycetes;o__Pleosporales	0	0	0	0	0	0	0	0	0	0	0	0	0	0	0	0	0	0	0	0	0	0	0	0	0	0	0	0	0	0	0	0	0	0	0	0	0	0	0	0	0	0	0	0	0	0	0	0
970c50057f6af1b666cc3df746572924	Unassigned	0	0	0	0	0	19.6672	0	0	0	0	0	0	0	0	0	0	0	0	0	0	0	0	0	0	0	0	0	0	0	0	0	0	0	0	0	0	0	0	0	0	0	0	0	0	0	0	0	0
972834189f34664f651cbde717b0805c	k__Fungi;p__Ascomycota;c__Sordariomycetes;o__Hypocreales;f__Nectriaceae;g__Fusarium	0	0	0	0	0	0	0	0	0	0	0	0	0	0	0	0	0	0	0	0	172.07	0	0	0	0	0	0	483.204	0	0	15.4525	107.345	0	285.124	0	0	0	0	0	5235.9	116.279	0	0	0	0	2996.87	0	59.2885
976737ba059bbfcf1ae645021edeaf8f	k__Fungi;p__Basidiomycota;c__Tremellomycetes;o__Tremellales;f__Tremellales_fam_Incertae_sedis	0	0	0	0	0	0	0	0	0	0	0	0	0	0	0	0	0	0	0	0	0	0	0	0	0	0	0	0	0	0	0	0	0	0	0	0	0	0	0	0	0	0	0	0	0	0	37.2671	0
976a864cacfa1779169e7f0042d8cce1	k__Fungi;p__Basidiomycota;c__Agaricomycetes;o__Polyporales;f__Meruliaceae	0	0	0	0	0	0	0	0	0	0	0	0	0	0	0	0	23.7467	0	0	0	0	0	0	0	0	0	0	0	0	0	0	0	0	0	0	0	0	0	0	0	0	0	0	0	0	0	0	0
9782b1a336e88daa739c095f4519ced5	k__Fungi;p__Basidiomycota;c__Agaricomycetes;o__Polyporales;f__Meruliaceae	0	0	0	0	0	0	0	0	0	0	0	0	0	0	0	0	0	0	0	0	0	0	0	0	0	0	0	0	0	0	0	0	0	0	0	0	0	0	0	0	0	0	0	0	0	0	0	0
9783a264fda73364d04935ef9065c06f	k__Fungi;p__Ascomycota;c__Dothideomycetes;o__Pleosporales;f__Pleosporaceae;g__Alternaria	0	0	0	0	0	0	0	0	0	0	0	0	0	0	0	0	0	0	0	0	0	0	0	0	0	0	0	0	0	0	0	0	0	0	0	0	0	0	0	0	0	0	0	0	0	0	0	0
97be4981617959336d96d004de8caea7	k__Fungi;p__Ascomycota;c__Sordariomycetes	0	0	0	0	0	0	0	0	0	0	0	0	0	0	0	0	0	0	0	0	0	0	0	0	0	0	0	0	0	0	0	0	0	0	0	0	0	0	0	0	0	0	0	0	0	0	0	0
9808c24c3b53d51c71b3af1012da8ff1	k__Fungi;p__Basidiomycota;c__Cystobasidiomycetes;o__Cystobasidiales;f__Cystobasidiaceae	0	0	0	0	22.3979	0	14.9533	0	0	0	0	0	0	0	0	0	0	0	0	0	0	0	0	0	0	0	0	0	0	0	0	0	0	0	0	0	0	0	0	0	0	0	0	0	0	31.348	0	0
9810211eb56ad66768a973afa82b24bf	k__Fungi;p__Ascomycota;c__Lecanoromycetes;o__Lecanorales;f__Parmeliaceae;g__Hypotrachyna	0	0	0	0	0	0	0	0	0	0	0	0	0	0	0	0	0	155.172	0	0	0	0	0	147.826	0	0	0	0	0	0	0	0	0	0	0	0	0	0	0	0	0	0	0	0	0	0	0	0
986726e1675c259eeca45eaaeffd05c2	k__Fungi;p__Ascomycota;c__Sordariomycetes;o__Diaporthales;f__Diaporthales_fam_Incertae_sedis;g__Ophiognomonia	0	0	0	0	0	0	0	0	0	0	0	0	0	0	0	0	0	0	0	0	0	0	0	0	0	0	0	0	0	0	0	0	0	0	0	0	0	0	0	0	0	0	0	0	0	0	0	0
98cc7291b5435106b3bf4493a79c954e	k__Fungi;p__Ascomycota;c__Saccharomycetes;o__Saccharomycetales;f__Saccharomycetales_fam_Incertae_sedis;g__Candida;s__Candida_catenulata	0	0	0	0	0	0	0	0	0	0	0	0	0	0	0	0	0	0	0	0	0	0	0	0	0	0	0	0	0	0	0	0	0	0	0	0	0	0	0	0	0	0	0	0	0	0	0	0
98cd2c9e354ab2dbe1870fbb76a15b51	k__Fungi;p__Basidiomycota;c__Agaricomycetes;o__Cantharellales;f__Ceratobasidiaceae;g__Ceratobasidium;s__Ceratobasidium_sp	0	0	0	0	0	0	0	0	0	0	0	0	0	0	0	0	0	0	0	0	0	0	0	0	0	0	0	0	0	0	0	0	0	0	0	0	0	0	0	0	0	0	0	0	0	0	0	0
9926d4cd9bbf5fd25082d2e693f48fd7	k__Fungi;p__Ascomycota;c__Eurotiomycetes;o__Ascosphaerales;f__Ascosphaeraceae;g__Ascosphaera	0	0	0	0	0	0	0	0	0	0	0	0	0	0	0	0	0	0	0	0	0	0	0	0	0	0	0	0	0	0	0	0	0	0	0	0	0	0	0	0	0	0	0	0	0	0	0	0
99646f7be436fb5205c92f8394d19b39	k__Fungi;p__Basidiomycota;c__Agaricomycetes;o__Polyporales;f__Polyporaceae;g__Skeletocutis	0	0	0	0	0	0	0	0	0	0	0	0	0	0	0	0	0	0	0	0	0	0	0	0	0	0	0	0	0	0	0	0	0	0	0	0	0	0	0	0	0	0	0	0	0	0	0	0
9a42462500939955fc671954fcd77694	k__Fungi;p__Ascomycota;c__Dothideomycetes;o__Pleosporales;f__Leptosphaeriaceae;g__Leptosphaeria	0	0	0	0	0	0	0	0	0	0	0	0	0	0	0	0	0	0	0	0	0	0	0	0	0	0	0	0	0	0	0	0	0	0	0	0	0	0	0	0	0	0	0	0	0	0	0	0
9a54bb3647f1a61b2872c4cb3e6e1431	k__Fungi;p__Ascomycota;c__Lecanoromycetes;o__Lecanorales	0	0	0	0	0	0	0	0	0	0	0	0	0	0	0	0	0	0	0	0	0	0	0	0	0	0	0	0	0	0	0	0	0	0	0	0	0	0	0	0	0	0	0	0	0	0	0	0
9a8f50f63d489507668cf2908f2395a7	k__Fungi;p__Ascomycota;c__Saccharomycetes;o__Saccharomycetales;f__Saccharomycodaceae;g__Hanseniaspora;s__Hanseniaspora_osmophila	0	0	0	0	0	0	0	0	0	0	0	0	0	0	0	0	0	0	0	0	0	0	0	0	0	0	0	0	0	0	0	0	0	0	0	0	0	0	0	0	0	0	0	0	0	0	0	0
9aded8c89ed5287d29e7c92942bff630	k__Fungi;p__Ascomycota;c__Sordariomycetes;o__Xylariales;f__Xylariales_fam_Incertae_sedis;g__Microdochium	0	0	0	0	30.303	0	0	0	0	0	0	0	0	0	0	0	0	0	0	0	0	0	0	0	0	0	0	0	0	0	0	0	0	0	0	0	0	0	0	0	0	0	0	0	0	0	0	0
9ae81a07393ae2090d478cda69932c7f	k__Fungi;p__Ascomycota;c__Dothideomycetes;o__Pleosporales	0	0	0	0	0	0	0	0	0	0	0	0	0	0	0	0	0	0	0	0	0	0	0	0	0	25.8065	0	0	0	0	0	0	0	0	0	0	30.303	18.9189	0	0	0	0	0	5.5659	0	0	0	0
9b135c3e1df2ef169c3fe2173ec7833c	Unassigned	0	0	0	0	0	0	0	0	0	0	0	0	0	0	0	0	0	0	0	0	0	0	0	0	0	0	0	0	0	0	0	0	0	0	0	0	0	0	0	0	0	0	0	0	0	0	0	0
9b2c10fbce12e73ada64cf299e92a4a3	Unassigned	0	0	0	0	0	0	0	0	0	0	0	0	0	0	0	0	0	0	0	0	0	0	0	0	0	0	0	0	0	0	0	0	17.6471	0	0	0	0	0	0	0	0	0	0	0	0	0	0	0
9b33034237c3c0eb798df1bd372c03e8	Unassigned	0	0	0	0	0	0	0	0	0	0	0	0	0	0	0	0	0	0	0	0	0	0	0	0	0	0	0	0	0	0	0	28.2486	0	0	0	0	0	0	0	0	0	0	0	0	0	0	0	0
9b34e9f764be4522f6ed4979cb2f1985	k__Fungi;p__Ascomycota;c__Dothideomycetes;o__Pleosporales;f__Pleosporaceae;g__Alternaria	0	0	0	0	0	0	0	0	0	0	0	0	0	0	0	0	0	0	0	0	0	0	0	0	0	0	0	7.7519	0	0	0	0	0	0	0	0	0	0	0	0	0	0	0	0	0	0	0	0
9b419b5af1a04ff6fcaa9912be2703c3	Unassigned	0	0	0	0	0	0	0	0	0	0	0	0	0	0	0	0	0	0	0	0	0	0	0	0	0	0	0	0	0	0	0	0	0	0	0	0	0	0	0	0	0	0	0	0	0	0	0	0
9b4c2d25bc4cc3a57786d458ba48e53b	k__Fungi;p__Ascomycota;c__Dothideomycetes;o__Pleosporales;f__Leptosphaeriaceae;g__Leptosphaeria	0	0	0	0	0	0	0	0	0	0	0	0	0	0	0	0	0	0	0	0	0	0	19.7368	0	0	0	0	0	0	0	0	0	0	0	0	0	0	0	0	0	0	0	0	0	0	0	0	0
9b80846acd57de94ed42b625a06b5b80	Unassigned	0	0	0	0	0	0	0	0	0	0	0	0	0	0	0	0	0	0	0	0	0	0	0	0	0	0	0	0	0	0	0	0	0	0	0	0	0	0	0	0	0	0	0	0	0	0	0	0
9bb8b28b74d96abbde5811790134f404	k__Fungi;p__Ascomycota;c__Leotiomycetes;o__Helotiales	0	0	0	0	0	0	0	0	0	0	0	0	0	0	0	0	0	0	0	0	0	0	0	0	0	0	0	0	0	0	0	0	0	0	0	0	0	0	0	0	0	0	0	0	0	0	0	0
9bdde9f6721106d3c17fb1c7bb1a9ee1	k__Fungi;p__Ascomycota;c__Eurotiomycetes;o__Eurotiales;f__Trichocomaceae;g__Aspergillus	0	0	0	0	0	0	0	0	0	0	0	0	0	0	0	0	0	0	0	0	0	0	0	0	0	0	0	0	0	0	0	0	0	0	0	0	0	0	0	0	0	0	0	0	0	0	0	0
9bef0aa94dc9159116de5790d1a3cd55	k__Fungi;p__Ascomycota;c__Saccharomycetes;o__Saccharomycetales;f__Pichiaceae;g__Pichia;s__Pichia_terricola	0	0	0	0	0	0	0	0	0	0	0	0	0	0	0	0	0	0	0	0	0	0	0	0	0	0	0	0	0	0	0	0	0	0	0	0	0	0	0	0	0	0	0	0	0	0	0	0
9bf4b8ebaac644dc55dd9b4a1e2613f7	k__Fungi;p__Basidiomycota;c__Tremellomycetes;o__Tremellales;f__Tremellales_fam_Incertae_sedis	0	0	0	0	0	0	0	65.5738	0	0	0	0	0	32.2129	14.3737	0	0	0	0	0	7.4813	0	0	107.246	102.079	58.0645	0	0	23.8095	0	11.0375	0	23.5294	0	0	0	0	0	0	0	0	0	22.8571	0	0	0	49.6894	39.5257
9c0b84bfc1d6c2657ff204b9ed3cb69b	k__Fungi;p__Basidiomycota;c__Agaricomycetes;o__Polyporales;f__Meruliaceae	0	0	0	0	0	0	0	0	0	0	0	0	0	0	0	0	0	0	0	0	0	0	0	0	0	0	0	0	0	0	0	0	0	0	0	0	0	0	0	0	0	0	0	0	0	0	0	0
9c5c01adc6da227f0278e0034a70217b	k__Fungi;p__Ascomycota;c__Sordariomycetes;o__Hypocreales;f__Nectriaceae	0	0	0	0	0	0	0	0	0	0	0	0	0	0	0	0	0	0	0	0	0	0	0	0	0	0	0	0	0	0	0	0	0	0	0	0	0	0	0	0	0	0	0	0	0	0	0	0
9c7c2ad01424f64db898883483b487f0	k__Fungi;p__Basidiomycota;c__Tremellomycetes;o__Tremellales;f__Tremellales_fam_Incertae_sedis;g__Dioszegia	0	90.9091	0	0	34.2556	30.2572	0	0	0	0	78.0985	13.0081	32.98	0	0	0	0	0	0	0	34.9127	0	32.8947	0	0	0	0	0	0	0	44.1501	22.5989	0	51.6529	0	0	0	0	0	43.5897	0	0	0	35.2505	61.5034	109.718	0	43.4783
9caa453d3074b57752fe525b75707463	k__Fungi;p__Ascomycota;c__Sordariomycetes;o__Sordariomycetidae_ord_Incertae_sedis;f__Apiosporaceae;g__Arthrinium	0	0	0	0	0	0	0	0	0	0	0	0	0	0	0	0	0	0	0	0	0	0	0	0	0	0	0	0	0	0	0	0	0	0	0	0	0	0	0	0	0	0	0	0	0	0	0	0
9ce0848c71c9c3ef94b7c4a0c04d5395	k__Fungi;p__Basidiomycota;c__Agaricomycetes;o__Agaricales;f__Agaricaceae;g__Agaricus	0	0	0	0	0	0	0	0	0	0	0	0	0	0	0	0	0	0	0	0	0	0	0	0	0	0	0	0	0	0	0	0	0	0	0	0	0	0	0	0	0	0	0	0	0	0	0	0
9d2ec3a722902ff72ef5fd981fdbec8e	k__Fungi;p__Ascomycota;c__Sordariomycetes;o__Hypocreales;f__Cordycipitaceae;g__Simplicillium	0	0	0	0	0	0	0	0	0	0	0	0	0	0	0	0	0	0	0	0	0	0	0	0	0	0	0	0	0	0	0	0	0	0	0	0	0	0	0	0	0	0	0	0	0	0	0	0
9d37c2c4f9b8923e5f434167b4db2ca9	Unassigned	0	0	0	0	0	0	0	0	0	0	0	0	0	0	0	0	0	0	0	0	0	0	0	0	0	0	0	0	0	0	0	0	0	0	0	0	0	0	0	0	0	0	0	0	0	0	0	0
9d595ce712782ccf71aa15c066c3a00b	k__Fungi;p__Ascomycota;c__Dothideomycetes;o__Pleosporales	0	0	0	0	0	0	0	0	0	0	0	0	0	0	0	0	0	0	0	0	0	0	0	0	0	0	0	0	0	0	0	0	0	0	0	0	0	0	0	0	0	0	0	0	0	0	0	0
9d70b8c18f92eb3301ee32fd0bc8f4f3	k__Fungi;p__Ascomycota	0	0	0	0	0	0	0	177.986	0	0	0	0	0	25.2101	0	0	0	0	0	0	0	0	0	0	0	38.7097	0	18.0879	0	90.0901	0	16.9492	47.0588	0	0	0	0	0	16.1812	0	0	0	0	0	0	0	0	15.8103
9dc70e3b40c3c3fa6d8f4ae1e3b71e74	k__Fungi;p__Ascomycota;c__Saccharomycetes;o__Saccharomycetales	0	0	0	0	0	0	0	0	0	0	0	0	0	0	0	0	0	0	0	0	0	0	0	0	0	0	0	0	0	0	0	0	0	0	0	0	0	0	0	0	0	0	0	0	0	0	0	0
9ddc50a39416f66c1a686613db7fed9d	k__Fungi;p__Ascomycota;c__Eurotiomycetes;o__Verrucariales;f__unidentified;g__unidentified;s__Verrucariales_sp	0	0	0	0	0	0	0	0	0	0	0	13.0081	0	21.0084	0	0	0	0	0	0	0	0	0	0	0	0	0	0	0	0	0	0	0	0	0	0	0	0	0	0	0	0	0	0	0	0	0	0
9e41d7974fdcd2088c62a3f20c8559ea	k__Fungi;p__Ascomycota;c__Sordariomycetes	0	0	0	0	0	0	110.28	0	0	0	32.2581	0	0	0	90.3491	46.1923	0	0	0	0	0	0	0	0	45.3686	0	0	0	0	0	0	0	0	0	0	0	0	0	0	12.8205	0	0	25.7143	31.5399	0	18.8088	0	0
9ec3419a5099e6a4ec1445e5a0fd5fab	k__Fungi;p__Basidiomycota;c__Ustilaginomycetes;o__Ustilaginales;f__Ustilaginaceae;g__Anthracocystis	0	0	0	0	0	0	0	0	0	0	0	0	0	0	0	0	0	0	0	0	0	0	0	0	0	0	0	0	0	0	0	0	0	0	0	0	0	0	0	0	0	0	0	0	0	0	0	0
9eeaed8345d402f6095e850058cf82c3	k__Fungi;p__Ascomycota;c__Saccharomycetes;o__Saccharomycetales;f__Saccharomycetaceae;g__Zygosaccharomyces;s__Zygosaccharomyces_rouxii	0	0	0	0	0	0	0	0	0	0	0	0	0	0	0	0	0	0	0	0	0	0	0	0	0	0	0	0	0	0	0	0	0	0	0	0	0	0	0	0	0	0	0	0	0	0	0	0
9eeb2369bc44784aa40ade77715a0bb2	k__Fungi;p__Basidiomycota;c__Tremellomycetes;o__Tremellales;f__Tremellales_fam_Incertae_sedis	0	0	0	0	0	0	0	0	0	0	0	0	0	0	0	0	0	0	0	0	0	0	0	0	0	0	0	0	0	0	0	0	0	0	0	0	0	0	0	0	0	0	0	0	0	0	0	0
9f2bb3015d157a59011a1127371c1b72	k__Fungi;p__Ascomycota;c__Dothideomycetes;o__Pleosporales	0	0	0	0	0	0	0	0	0	0	0	0	0	0	0	0	0	0	0	0	0	15.0602	0	0	0	0	0	0	0	0	0	0	0	0	40.5405	0	0	0	0	0	0	0	0	0	0	0	0	0
9f67200d9797da3688f423ced62ff7dd	k__Fungi;p__Ascomycota;c__Sordariomycetes;o__Sordariales;f__Lasiosphaeriaceae	0	0	0	0	0	0	0	0	0	0	0	0	0	0	0	0	0	0	0	0	0	0	0	0	0	0	0	0	0	0	0	0	0	0	0	0	0	0	0	0	0	0	0	0	0	0	0	0
9f6b0010337961af16aa9ee4be73f6b0	k__Fungi;p__Ascomycota;c__Sordariomycetes;o__Diaporthales;f__Valsaceae	0	0	0	0	0	0	0	0	0	0	0	0	0	0	0	0	0	0	0	0	0	0	0	0	0	0	0	0	0	0	0	0	0	0	0	0	0	0	0	0	0	0	0	0	0	0	0	0
9f6fe14bbf8165d419a79da2666e767c	k__Fungi;p__Ascomycota;c__Sordariomycetes;o__Hypocreales;f__Bionectriaceae;g__Clonostachys	104.707	0	0	0	0	0	0	0	0	0	0	0	0	0	0	0	0	0	0	0	0	0	0	0	0	0	0	0	0	0	0	0	0	0	0	0	0	0	0	0	0	0	0	0	0	0	0	0
9f96f8d5d93e0a48165af246bc6de087	k__Fungi;p__Basidiomycota;c__Agaricomycetes;o__Trechisporales	0	0	0	0	0	0	0	0	0	0	0	0	0	0	0	0	0	0	0	0	0	0	0	0	0	0	0	0	0	0	0	0	0	0	0	0	0	0	0	0	0	0	0	0	0	0	0	0
9fbd466abf7008a5c793e7e7fc2b5015	Unassigned	0	0	0	0	0	0	0	0	0	0	0	0	0	0	0	0	0	0	0	0	0	0	0	0	0	0	0	0	0	0	0	0	0	0	0	0	0	0	0	0	0	0	0	0	0	0	0	0
9fdd39cab4236585ec21376cc994453b	k__Fungi;p__Basidiomycota;c__Agaricomycetes;o__Agaricales;f__Psathyrellaceae;g__Parasola	0	0	0	0	0	0	0	0	0	0	0	0	0	0	0	0	0	0	0	0	0	0	0	0	0	0	0	18.0879	0	0	0	0	0	0	0	0	0	0	0	0	0	0	0	0	0	0	0	0
9fe276265116e851c7fefd95d6af13de	k__Fungi;p__Ascomycota;c__Leotiomycetes;o__Helotiales	0	0	0	0	0	0	0	0	0	0	0	0	0	0	0	0	0	0	0	0	0	0	0	0	0	0	0	0	0	0	0	0	0	0	0	0	0	0	0	0	0	0	0	0	0	0	0	0
9fe562c5bfd5792c4af7c897957eb1e1	k__Fungi;p__Basidiomycota;c__Tremellomycetes;o__Tremellales;f__Tremellales_fam_Incertae_sedis;g__Fellomyces	0	0	0	0	0	0	0	0	0	0	0	0	0	0	0	0	0	0	0	0	0	0	0	0	0	0	0	0	0	0	0	0	0	0	0	0	0	0	0	0	0	0	0	0	0	0	0	0
a0090a5c0e5bfb94cba62fe57f7b6f31	k__Fungi;p__Ascomycota;c__Saccharomycetes;o__Saccharomycetales;f__Saccharomycetales_fam_Incertae_sedis;g__Candida	0	0	0	0	0	0	0	0	0	0	0	0	0	0	0	0	0	0	0	0	0	0	0	0	0	0	0	0	0	0	0	0	0	0	0	0	0	0	0	0	0	0	0	0	0	0	0	0
a0454ba00b0b4270c567b4ef9876a55a	k__Fungi;p__Basidiomycota;c__Agaricomycetes;o__Polyporales;f__Polyporaceae;g__Trametes	0	0	0	0	0	0	0	0	0	0	0	0	0	0	0	0	0	0	0	0	0	0	0	0	0	0	0	0	0	0	0	0	0	0	0	0	0	0	0	0	0	0	11.4286	0	0	0	0	0
a06022ec2971d2f66ce8cbf391eaf7df	Unassigned	0	0	0	0	0	0	0	0	0	0	0	0	0	0	0	0	0	0	0	0	0	0	0	0	0	0	15.7895	0	0	0	8.83	0	0	0	0	0	0	0	0	0	0	0	0	0	0	0	0	0
a06ccc0cdf36174b04f169a95886a223	k__Fungi;p__Ascomycota;c__Dothideomycetes;o__Capnodiales	0	0	0	0	0	0	0	0	0	0	0	0	0	0	0	0	0	0	0	0	0	0	0	0	0	0	0	0	0	0	0	0	0	0	0	0	0	10.8108	0	0	0	0	0	0	0	0	0	0
a075a4d5565493796ca46977e6651574	k__Fungi;p__Ascomycota;c__Eurotiomycetes;o__Eurotiales;f__Trichocomaceae;g__Penicillium	0	0	0	0	0	0	0	0	0	0	0	0	0	0	0	0	0	0	0	0	0	0	0	0	0	0	0	0	0	0	0	0	0	0	0	0	0	0	0	0	0	0	0	0	0	0	0	0
a0d24ae5508bae42444de325b7647b14	k__Fungi;p__Ascomycota;c__Dothideomycetes;o__Pleosporales	0	0	0	0	0	39.3343	0	0	0	0	0	0	0	0	0	0	0	0	0	0	0	0	0	0	0	0	0	0	0	0	0	0	0	0	0	0	0	0	0	0	0	0	0	0	0	0	0	0
a1203347aa531db53580119daa73a982	Unassigned	0	0	0	0	0	0	0	0	0	0	0	0	0	0	0	0	0	0	0	0	7.4813	0	0	0	0	0	0	0	0	0	0	0	0	0	0	0	0	0	0	0	15.5039	0	0	0	0	0	0	0
a15e1a53b9e76e5ae7749aa7a5486570	k__Fungi;p__Ascomycota;c__Leotiomycetes;o__Helotiales;f__Helotiales_fam_Incertae_sedis	0	0	0	0	0	0	0	0	0	0	0	0	0	0	0	0	0	0	0	0	0	0	0	0	0	0	0	0	0	0	0	0	0	0	0	0	0	0	0	0	0	0	0	0	0	0	0	0
a179008fd899b7eee9d5aa19f02c6d6f	k__Fungi;p__Ascomycota;c__Sordariomycetes;o__Diaporthales	0	0	0	0	0	0	0	0	0	0	0	0	0	0	0	0	0	0	0	0	0	0	0	0	0	0	0	0	0	0	0	0	0	0	0	0	0	0	0	0	0	0	0	0	0	0	0	0
a1adbaa55345189b4dd16963099bb4c8	k__Fungi;p__Ascomycota;c__Sordariomycetes;o__Hypocreales	0	0	0	0	0	0	0	0	0	0	0	0	0	0	0	0	0	0	0	0	0	0	0	0	0	0	0	0	0	0	0	0	0	0	0	0	0	0	0	0	0	0	0	0	0	0	0	0
a1cb703891836510c4ce90037f62e884	k__Fungi;p__Ascomycota;c__Eurotiomycetes;o__Phaeomoniellales;f__Phaeomoniellaceae;g__Neophaeomoniella;s__Neophaeomoniella_niveniae	0	0	0	0	0	0	0	0	0	0	0	0	0	0	0	0	0	0	0	0	0	0	0	0	0	0	0	0	0	0	0	0	0	0	0	0	0	0	12.945	0	0	0	0	0	0	0	0	0
a1ebe1d2625f028e7ae9dfc39f6bdaa6	k__Fungi;p__Basidiomycota;c__Agaricomycetes;o__Agaricales;f__Amanitaceae;g__Amanita	0	0	0	0	0	0	0	0	0	0	0	0	0	0	0	0	0	0	0	0	0	0	0	0	0	0	0	0	0	0	0	0	0	0	0	0	0	0	0	0	0	0	0	0	0	0	0	0
a1f79ee9e04561711319bcf79feeb360	k__Fungi;p__Basidiomycota;c__Agaricomycetes;o__Russulales;f__Stereaceae	0	0	0	0	0	0	0	0	0	0	0	0	0	0	0	0	0	0	0	0	0	0	0	0	0	0	0	0	0	0	0	0	0	0	0	0	0	0	0	0	0	0	0	0	0	0	0	0
a22ae0198efdc590df6fc3c65ae44849	k__Fungi;p__Ascomycota;c__Dothideomycetes;o__Pleosporales	0	0	0	0	0	19.6672	0	0	0	0	5.0934	0	0	0	0	0	0	0	0	0	0	0	0	0	0	0	0	0	0	0	0	0	0	0	0	0	0	0	0	0	0	0	0	0	0	0	0	0
a269c7bfaae60c832b669b68727e5913	k__Fungi;p__Ascomycota;c__Eurotiomycetes;o__Chaetothyriales;f__Herpotrichiellaceae;g__unidentified;s__Herpotrichiellaceae_sp	0	0	0	0	0	0	0	0	0	0	0	0	0	0	0	0	0	0	0	0	0	0	0	0	0	0	0	0	0	0	0	0	0	0	0	0	0	0	0	0	0	0	0	0	0	0	0	0
a2893a61dc6cf5c87cfc2deb6f882bb5	k__Fungi;p__Ascomycota;c__Dothideomycetes;o__Pleosporales	0	0	0	0	0	0	0	0	0	0	0	0	0	0	0	0	0	0	0	0	0	0	0	0	0	0	0	0	0	0	0	0	0	0	0	0	0	0	0	0	0	0	0	0	0	0	0	0
a2f3ad7df573d8b1299b07fda1e86697	k__Fungi;p__Basidiomycota;c__Tremellomycetes;o__Tremellales;f__Tremellales_fam_Incertae_sedis;g__Fibulobasidium	0	0	0	0	0	0	0	0	0	0	0	0	0	0	0	0	0	0	0	0	0	0	0	0	0	0	0	0	0	0	0	0	0	0	0	0	0	0	0	0	0	0	0	0	0	0	0	0
a32130ba048621a655f8057ffbd9ef72	Unassigned	0	0	0	0	0	0	0	0	0	0	0	0	0	0	0	0	0	0	0	0	0	0	0	0	0	0	0	0	0	0	0	0	0	0	0	0	0	0	0	0	0	0	0	0	0	0	0	0
a343f494e4edd2c879a13cb9809a9d82	k__Fungi;p__Ascomycota;c__Saccharomycetes;o__Saccharomycetales;f__Saccharomycodaceae;g__Hanseniaspora	0	0	0	0	0	0	0	0	0	0	0	0	0	0	0	0	0	0	0	0	0	0	0	0	0	0	0	0	0	0	0	0	0	0	0	0	0	0	0	0	0	0	0	0	0	0	0	0
a38c18db042c2036ee427e07885859cb	k__Fungi;p__Basidiomycota;c__Tremellomycetes;o__Tremellales;f__Tremellales_fam_Incertae_sedis;g__Tremella;s__Tremella_indecorata	0	0	0	0	0	0	0	0	0	0	0	0	0	0	0	0	0	0	0	0	0	0	0	0	0	0	0	0	0	0	0	0	0	0	0	0	10.101	0	0	0	0	0	0	0	0	0	0	0
a393b1fb9836a846145658daf2a4b894	k__Fungi;p__Basidiomycota;c__Agaricomycetes;o__Geastrales;f__Geastraceae;g__Geastrum	0	0	0	0	0	0	0	0	0	0	0	0	0	0	0	0	0	0	0	0	0	0	0	0	0	0	0	33.5917	0	0	0	0	0	0	0	0	0	0	0	0	0	0	0	0	0	0	0	0
a3cfe25c746cd36fdffea0de126a8e57	k__Fungi;p__Ascomycota;c__Leotiomycetes;o__Helotiales;f__Rutstroemiaceae	0	0	0	0	21.0804	0	0	0	0	0	0	0	0	0	0	0	0	0	0	0	0	0	0	0	0	0	0	0	0	0	0	0	0	0	0	0	0	0	0	0	0	0	0	0	0	0	0	0
a4027de322871f2655bba0b637d30c95	k__Fungi;p__Ascomycota;c__Dothideomycetes	0	0	0	0	0	0	0	0	0	0	0	0	0	0	0	0	0	0	0	0	0	0	0	0	0	0	0	0	0	0	0	0	0	0	0	0	0	0	0	0	0	0	0	0	0	0	0	0
a443a2cc475b0f547ef744969ff19925	k__Fungi;p__Ascomycota;c__Sordariomycetes;o__Xylariales;f__Xylariaceae;g__Hypoxylon	0	0	0	0	0	0	0	0	0	0	0	0	0	36.4146	0	0	0	0	0	0	0	0	0	0	0	0	0	0	0	0	0	0	0	0	0	0	0	0	0	0	0	0	0	0	13.6674	0	0	0
a457545e5730e6b84d60c7e87c6beadf	Unassigned	0	0	0	0	84.3215	0	0	0	0	0	35.6537	0	0	0	0	0	0	0	0	0	0	0	0	0	0	0	0	0	0	0	0	0	0	0	0	0	0	0	0	0	0	0	0	0	0	0	0	0
a459354b23b0b7db27baf0c8c6f41bfd	k__Fungi;p__Ascomycota;c__Lecanoromycetes;o__Candelariales;f__Candelariaceae;g__Candelariella	0	0	0	0	0	0	0	0	0	0	0	0	0	0	0	0	0	0	0	0	0	0	0	0	0	0	0	0	0	0	0	0	0	0	0	0	0	0	0	0	0	0	0	0	0	0	0	0
a4fe0837e9e3c44684d3533edc5a05b1	k__Fungi;p__Ascomycota	0	0	0	0	0	0	0	0	0	0	0	0	0	0	0	0	0	0	0	0	0	0	0	0	0	0	0	0	0	0	0	0	0	0	0	0	0	0	0	0	0	0	0	0	0	0	0	0
a50aee3f635922ac3038a9235c3b3f7e	k__Fungi;p__Basidiomycota;c__Exobasidiomycetes;o__Exobasidiales;f__Exobasidiaceae;g__Exobasidium	0	0	0	0	0	0	0	0	0	0	0	0	0	0	0	0	0	0	0	0	0	0	0	0	0	0	0	0	0	0	0	0	0	0	0	0	0	0	0	0	0	0	0	0	0	0	0	0
a5136afcbc5c8c7926cfa80ef8cf3840	k__Fungi;p__Ascomycota;c__Sordariomycetes;o__Sordariales	0	0	0	0	0	0	0	0	0	0	0	0	0	0	0	0	0	0	0	0	0	0	0	0	0	0	0	0	0	0	0	0	0	0	0	0	0	0	0	0	0	0	0	0	0	0	0	0
a523c97e49f3b1595ba4dbb45da4ee2f	k__Fungi;p__Ascomycota;c__Dothideomycetes;o__Pleosporales	0	0	0	0	0	0	0	0	0	0	0	0	0	0	0	0	0	0	0	0	0	0	0	0	0	0	0	0	0	0	0	0	0	0	0	0	0	0	0	0	0	0	0	0	0	0	0	0
a53a7bfc54f88b1c7138652ac792f4fb	Unassigned	0	0	0	0	0	0	0	0	0	0	0	9.7561	0	0	0	0	0	0	0	0	0	0	0	0	0	0	0	0	0	0	0	0	0	0	0	0	0	0	0	0	0	0	0	0	0	0	0	0
a540f14f575717ea787344a6089dfd48	Unassigned	0	0	189.873	0	0	0	0	0	0	0	0	0	0	0	0	0	0	0	0	0	19.9501	0	0	0	0	0	0	0	0	0	0	0	0	0	0	0	0	0	0	0	0	0	0	0	0	0	0	0
a55622db4842c53823db807e22f951cf	k__Fungi;p__Basidiomycota;c__Agaricomycetes;o__Agaricales;f__Lyophyllaceae;g__Lyophyllum	0	0	0	0	0	0	0	0	0	0	0	0	0	0	0	0	0	0	0	0	0	0	0	0	0	0	0	0	0	0	0	0	0	0	0	0	0	0	0	0	0	0	0	0	0	0	0	0
a562caa53b1d4f695b00df016666be56	k__Fungi;p__Ascomycota;c__Sordariomycetes;o__Xylariales;f__Diatrypaceae	0	0	0	0	0	0	0	0	0	0	0	0	0	0	0	0	0	0	0	0	0	0	0	0	0	0	0	0	0	0	0	0	0	0	0	0	0	0	0	0	0	0	0	0	0	0	0	0
a59c6396a01e4284eb7145bf1878ce1c	k__Fungi;p__Basidiomycota;c__Tremellomycetes;o__Tremellales;f__Tremellales_fam_Incertae_sedis;g__Cryptococcus	0	0	0	40.2299	0	163.389	0	0	0	0	0	34.1463	0	0	0	52.4345	0	0	0	0	0	0	0	0	0	0	0	0	0	0	0	0	0	0	0	0	0	0	0	0	0	0	0	0	0	0	0	0
a5e17459f1c6d0e46e6b8e6bc97bd02d	k__Fungi;p__Basidiomycota;c__Tremellomycetes;o__Tremellales;f__Tremellales_fam_Incertae_sedis	0	0	0	0	0	18.1543	0	0	0	0	0	48.7805	0	0	0	0	0	0	0	0	0	0	0	0	0	0	0	0	0	0	0	0	0	0	0	0	0	0	0	0	0	0	0	0	0	0	0	0
a5e41fce6bd393803207df576481fcff	k__Fungi;p__Ascomycota;c__Sordariomycetes;o__Hypocreales	0	0	0	0	0	0	0	0	0	0	0	0	0	0	0	0	0	0	0	0	0	0	0	0	0	0	0	0	0	0	30.9051	0	0	0	0	0	0	0	0	0	0	0	0	0	0	0	0	0
a651cbf37014651313db7cc5b9e574d2	k__Fungi;p__Ascomycota;c__Eurotiomycetes;o__Ascosphaerales;f__Ascosphaeraceae;g__Ascosphaera	22.0941	0	0	0	0	0	0	0	0	0	0	0	0	0	0	0	0	0	0	0	0	0	0	0	0	0	0	0	0	0	0	0	0	0	0	0	0	0	0	0	0	0	0	0	0	0	0	0
a6c94832932e732989cd05c8f01afa9a	Unassigned	0	0	0	0	0	0	0	0	0	0	0	0	0	0	0	0	84.4327	0	0	0	0	0	0	0	0	0	0	0	0	0	0	0	0	0	0	0	0	0	0	0	0	0	0	0	0	0	0	0
a6eca89ae6337b79e0c6918553f28fb2	k__Fungi;p__Ascomycota;c__Dothideomycetes;o__Capnodiales;f__Teratosphaeriaceae	0	0	0	0	0	0	0	0	0	0	0	0	0	0	0	0	0	0	0	0	0	0	0	0	0	0	0	0	0	0	0	0	0	0	0	0	0	0	0	0	0	0	0	0	0	0	0	0
a73cba24f69897c35f7bd831b205b391	k__Fungi;p__Ascomycota;c__Sordariomycetes	0	0	0	0	0	0	0	0	0	0	0	0	0	0	0	0	0	0	0	0	0	0	0	0	0	0	0	0	0	0	0	0	0	0	0	0	0	0	0	0	0	0	0	0	0	0	0	0
a758f41c64846289d2ee2eb7573000a2	k__Fungi;p__Basidiomycota;c__Microbotryomycetes;o__Sporidiobolales	0	0	0	0	0	0	0	0	0	0	0	0	0	0	0	0	746.702	0	0	0	0	0	680.921	0	0	0	0	206.718	0	0	0	0	0	74.3802	0	0	0	0	0	0	0	0	0	9.2764	0	0	49.6894	0
a77dc7276f9d9eebe0788669b39d5edf	k__Fungi;p__Ascomycota;c__Eurotiomycetes;o__Eurotiales;f__Trichocomaceae;g__Penicillium	0	0	0	0	0	0	0	0	0	0	0	0	0	0	0	0	0	0	0	0	0	0	0	0	0	0	0	0	0	0	0	0	0	0	0	0	0	0	0	0	0	0	0	0	0	0	0	0
a795d7bc4315b368e136bb972a401c9c	k__Fungi;p__Basidiomycota;c__Agaricomycetes;o__Agaricales;f__Pluteaceae;g__Pluteus	0	0	0	0	0	0	0	0	0	0	0	0	0	0	0	0	0	0	0	0	0	0	0	0	0	0	0	0	0	0	0	0	0	0	0	0	0	0	0	0	0	0	0	0	0	0	0	0
a7d28b9ff188353897c3c33b45767639	k__Fungi;p__Basidiomycota;c__Microbotryomycetes	75.8886	0	0	0	0	111.952	105.608	281.03	0	0	0	79.6748	184.923	0	47.2279	0	1316.62	0	231.92	121.988	0	0	697.368	17.3913	0	0	0	20.6718	0	45.045	0	0	0	24.7934	0	83.4915	53.8721	29.7297	0	30.7692	0	0	142.857	66.7904	0	40.7524	0	0
a7f018ea8779be076c3ef5616631c261	k__Fungi;p__Basidiomycota;c__Agaricomycetes;o__Agaricales;f__unidentified;g__unidentified;s__Agaricales_sp	0	0	0	0	0	0	0	0	0	0	0	0	0	0	0	0	0	0	0	0	0	0	0	0	0	0	0	0	0	0	0	0	0	0	0	0	0	0	0	0	0	0	0	0	0	0	0	0
a81c6dc7274d5f72af023f9f0aa27304	k__Fungi;p__Ascomycota;c__Dothideomycetes;o__Pleosporales	0	0	0	0	0	0	0	0	0	0	0	0	0	0	0	0	0	0	0	0	0	0	0	0	0	0	0	0	0	0	0	0	0	0	0	0	0	0	119.741	0	0	0	0	0	0	0	0	0
a84f598afdf8f4d2b9dc9db690b4ffb4	k__Fungi;p__Ascomycota;c__Dothideomycetes;o__Capnodiales	0	0	0	0	0	0	0	0	0	0	0	0	0	0	0	0	0	0	0	0	0	0	0	0	0	0	0	0	0	0	0	0	0	0	0	0	0	0	0	0	0	0	0	0	0	0	0	0
a88665d1a4cc3dc1e3733191dbbc72e1	k__Fungi;p__Ascomycota;c__Dothideomycetes;o__Capnodiales;f__Davidiellaceae;g__Cladosporium	65580.2	147521	93856	168477	99748.4	127408	56800	183546	57711.5	206454	120492	118410	71996.5	92760.5	177684	118748	245538	166774	91710.7	86084.3	180127	131098	237730	236583	171890	662755	614100	204178	515065	470946	168422	509237	590635	139465	562845	209353	238879	161173	275333	212923	684597	565065	184806	133173	195171	192185	503671	329126
a886ad92da04fd202b4f1d2dbdc48c1b	k__Fungi;p__Ascomycota;c__Dothideomycetes;o__Venturiales;f__Venturiaceae	0	0	0	0	0	0	0	0	0	0	0	0	0	0	0	0	0	0	0	0	0	0	0	0	0	0	0	0	0	0	0	0	0	0	0	0	0	0	0	0	0	0	0	0	0	0	0	0
a8a2fe85214db5558bf8f70b509048db	k__Fungi;p__Basidiomycota;c__Microbotryomycetes;o__Leucosporidiales;f__Leucosporidiaceae	0	0	0	0	0	0	0	0	0	0	0	0	0	0	0	0	0	0	0	0	0	0	0	0	0	0	0	0	0	0	0	0	0	0	0	0	0	0	0	0	0	0	0	0	0	0	0	23.7154
a8ba18e7156b781855dcf2ad8bae7318	k__Fungi;p__Ascomycota;c__Sordariomycetes;o__Hypocreales;f__Nectriaceae	0	0	0	0	0	0	0	0	0	0	0	0	0	0	0	0	0	0	0	0	0	0	0	0	0	0	0	0	0	0	0	0	0	0	0	0	0	0	0	0	0	0	0	0	0	0	0	0
a8f3628d48b2040a833624c5bbb5990a	k__Fungi;p__Ascomycota;c__Dothideomycetes;o__Capnodiales;f__unidentified;g__unidentified;s__Capnodiales_sp	0	0	0	0	0	0	0	0	0	0	0	0	0	0	0	0	0	0	0	0	0	0	0	0	0	0	0	0	0	0	0	0	0	0	0	0	0	0	0	0	0	0	0	0	0	0	0	0
a9ab432cf2815dd074fefed7cd52af80	k__Fungi;p__Basidiomycota;c__Agaricomycetes;o__Agaricales;f__Psathyrellaceae	0	0	0	0	0	0	0	0	0	0	0	0	0	0	0	0	0	0	0	10.5422	0	0	0	0	0	0	0	0	0	0	0	0	0	0	0	0	0	37.8378	0	0	0	0	0	3.7106	29.6128	0	0	0
a9fc8ebcca767ccaefff480e32fddd28	k__Fungi;p__Basidiomycota;c__Microbotryomycetes;o__Leucosporidiales;f__Leucosporidiaceae	0	0	0	0	0	0	0	0	0	0	0	0	0	0	0	0	0	0	0	0	0	0	0	0	0	0	0	0	0	0	0	0	0	0	0	0	0	0	0	0	0	0	0	0	0	0	0	0
aa27bb9066098ce6037e60dd1e6aef65	Unassigned	0	0	0	0	0	0	0	0	0	0	0	0	0	0	0	0	0	0	0	0	0	0	0	0	0	0	0	0	0	0	0	0	0	0	0	0	0	0	0	0	0	0	0	0	0	0	0	0
aa355cbd9f575b6a5c650112333beab7	Unassigned	0	0	0	0	0	0	0	0	0	0	0	0	0	0	0	0	0	0	0	0	0	0	0	0	0	0	0	0	0	0	0	0	0	0	0	0	0	0	0	0	0	0	0	0	0	0	0	0
aa77fbbb46c7af5f6e4046641448d377	k__Fungi;p__Ascomycota;c__Sordariomycetes;o__Hypocreales;f__Hypocreales_fam_Incertae_sedis;g__Acremonium	0	0	0	0	0	0	0	0	0	0	0	0	0	0	0	0	0	0	0	0	0	0	0	0	0	0	0	0	0	0	0	0	0	0	0	0	0	0	0	0	0	0	0	0	0	0	0	0
aabd515d6c7ff70e1ecd07e5443c1f6f	k__Fungi;p__Ascomycota;c__Leotiomycetes;o__Erysiphales;f__Erysiphaceae;g__Sawadaea	0	0	0	0	0	0	0	0	0	0	0	0	0	0	0	0	0	0	0	0	0	0	0	0	0	0	0	0	0	0	0	0	0	0	0	0	0	0	0	0	0	0	0	0	0	0	0	0
aac38b2039081c0268ff83644597e655	k__Fungi;p__Basidiomycota;c__Agaricomycetes;o__Polyporales;f__Ganodermataceae;g__Ganoderma	0	0	0	0	0	0	0	0	0	0	0	0	0	0	0	0	0	0	0	0	0	0	0	0	0	0	0	0	0	0	0	0	0	0	0	0	0	0	0	0	0	0	0	0	0	0	0	0
aae871578831ba48fbb8b5f45e62c6d1	k__Fungi;p__Ascomycota;c__Dothideomycetes;o__Pleosporales;f__Pleosporales_fam_Incertae_sedis	0	0	0	0	0	0	0	0	0	0	0	0	0	0	39.0144	0	0	0	0	0	0	0	0	0	0	0	0	0	0	0	0	0	0	0	0	0	0	10.8108	0	0	0	0	0	0	0	0	18.6335	0
ab2a5beed452d4221a4f34120b03f2c7	k__Fungi;p__Ascomycota;c__Dothideomycetes;o__Pleosporales;f__Pleosporaceae	0	0	0	0	0	0	0	0	0	0	0	0	0	0	0	0	0	0	0	0	0	0	0	0	0	0	0	0	0	0	0	0	0	0	0	0	0	0	0	0	0	0	0	0	0	0	0	0
ab54063e51aca4590596e4e67bd0e5c9	k__Fungi;p__Basidiomycota;c__Agaricomycetes;o__Polyporales	0	0	0	0	0	0	0	0	0	0	0	0	0	0	0	0	0	0	0	0	0	0	0	0	0	0	0	0	0	0	0	0	0	0	0	0	0	0	0	0	0	0	0	0	0	0	0	0
ab9c392693863e83748d0d6bb857049d	k__Fungi;p__Basidiomycota;c__Agaricomycetes;o__Sebacinales;f__Sebacinaceae;g__unidentified;s__Sebacinaceae_sp	0	0	0	0	0	0	0	0	0	0	0	0	0	0	0	0	0	0	0	0	0	0	0	0	0	0	0	0	0	0	0	0	0	0	0	0	0	0	0	0	0	0	0	0	0	0	0	0
ababd08229964649d6f23ca159dbd9b1	k__Fungi;p__Ascomycota;c__Sordariomycetes	0	0	0	0	0	0	0	0	0	0	0	0	0	0	0	0	0	0	0	0	0	0	0	0	0	0	0	0	0	0	0	0	0	0	0	0	0	0	0	0	0	0	0	0	0	0	0	0
abe91dd294459dcb75c0692ece24c36b	k__Fungi;p__Basidiomycota;c__Agaricomycetes;o__Polyporales;f__Phanerochaetaceae;g__Ceriporia	0	0	0	0	0	0	0	0	0	0	0	0	0	0	0	0	0	0	0	0	0	0	0	0	0	0	0	0	0	0	0	0	0	0	0	0	0	0	0	0	0	0	0	0	0	0	0	0
abf390096f8f7192a4af1999fd24127a	k__Fungi;p__Ascomycota;c__Lecanoromycetes;o__Lecanorales;f__Parmeliaceae;g__Punctelia	0	0	0	0	0	0	0	0	0	0	0	0	0	0	0	0	0	0	0	0	0	0	0	0	0	0	0	0	0	0	0	0	0	0	0	0	0	0	58.2524	0	0	0	0	0	0	0	0	0
abff5020780c9658b02fcd6f370c2aec	k__Fungi;p__Basidiomycota;c__Agaricomycetes;o__Russulales;f__Russulaceae;g__Lactarius	0	0	0	0	0	0	0	0	0	0	0	0	0	0	0	0	0	0	0	0	0	0	0	0	0	0	0	0	0	0	0	0	0	0	0	0	0	0	0	0	0	0	0	0	0	0	0	0
ac3a2f78388c4d6c00e9a7b1ab072b8f	k__Fungi;p__Basidiomycota;c__Agaricomycetes;o__Agaricales	0	0	0	0	0	0	0	0	0	0	0	0	0	0	0	0	0	0	0	0	0	0	0	0	0	0	0	0	0	0	0	0	0	0	0	0	0	0	0	0	0	0	0	0	0	0	0	0
ac78f15f9920c98501a790668091740e	k__Fungi;p__Basidiomycota;c__Agaricomycetes;o__Auriculariales;f__Auriculariales_fam_Incertae_sedis;g__Auricularia	0	0	0	0	0	0	0	0	0	0	0	0	0	0	0	0	0	0	0	0	0	0	0	0	0	0	0	0	0	0	0	0	0	0	0	0	0	0	0	0	0	0	0	0	0	0	0	0
ac88a8dcf824c7c385357a183e95e323	k__Fungi;p__Ascomycota;c__Eurotiomycetes;o__unidentified;f__unidentified;g__unidentified;s__Eurotiomycetes_sp	0	0	0	0	0	0	0	119.438	0	0	0	0	0	0	0	0	0	0	0	0	0	0	0	0	0	0	0	0	0	0	0	0	0	0	0	0	0	0	0	0	0	0	0	0	0	0	0	0
ac9d44611b4056510a871a5379f5d229	k__Fungi;p__Ascomycota;c__unidentified;o__unidentified;f__unidentified;g__unidentified;s__Ascomycota_sp	0	0	0	0	0	0	0	0	0	0	0	0	0	0	0	0	0	0	0	0	0	0	0	0	0	0	0	0	0	0	0	0	0	0	0	0	0	0	0	0	0	0	0	0	0	0	0	0
acbd4e0e295ab4698b0c2d38dbe528c7	k__Fungi;p__Ascomycota;c__Sordariomycetes;o__Hypocreales	0	0	0	0	0	0	0	0	0	0	0	68.2927	0	0	0	0	0	0	0	0	0	0	0	0	0	0	0	0	0	0	0	0	0	0	0	0	0	0	16.1812	0	0	0	0	0	0	0	0	0
acf7da3c6eef2778390797c29dad4656	k__Fungi;p__Basidiomycota;c__Cystobasidiomycetes;o__Cystobasidiomycetes_ord_Incertae_sedis;f__Symmetrosporaceae;g__Symmetrospora	0	0	0	0	0	0	0	0	0	0	52.6316	0	0	0	0	0	0	0	0	9.0361	0	0	0	0	0	0	0	0	0	0	0	0	0	0	0	0	0	0	0	0	0	0	0	0	0	0	0	0
ad02308db099ea099bfa1b0606ace46c	k__Fungi;p__Ascomycota;c__Pezizomycetes;o__unidentified;f__unidentified;g__unidentified;s__Pezizomycetes_sp	0	0	0	0	0	0	0	0	0	0	0	0	0	0	0	0	0	0	0	0	0	0	0	0	0	0	0	0	0	0	0	0	0	0	0	0	0	0	0	0	0	0	0	0	0	0	0	0
ad319b81745982b35063c22d991db765	k__Fungi;p__Basidiomycota;c__Agaricomycetes;o__Polyporales;f__Phanerochaetaceae;g__Ceriporia	0	0	0	0	0	0	0	0	0	0	0	0	0	0	0	0	0	0	0	0	0	0	0	0	0	0	0	0	0	0	0	0	0	0	0	0	0	0	0	0	0	0	0	0	0	0	0	0
ad410bbe427ea6fb863b18ec758a0549	k__Fungi;p__unidentified;c__unidentified;o__unidentified;f__unidentified;g__unidentified;s__Fungi_sp	0	0	0	0	0	0	0	0	0	0	0	0	0	0	0	0	0	0	0	0	0	0	0	0	0	0	0	0	0	0	0	0	0	0	0	0	0	0	0	0	0	0	0	0	0	0	0	0
ad547665f422d126c717f96a20087296	k__Fungi;p__Basidiomycota;c__Agaricomycetes;o__Agaricales;f__Psathyrellaceae;g__Coprinopsis	0	0	0	0	0	0	0	0	0	0	0	0	0	0	0	0	0	0	0	0	0	0	0	0	0	0	0	0	0	0	0	0	0	0	0	0	0	0	0	0	0	0	0	0	0	0	0	0
ad65a86915a2797c89ba6c721c2e7353	k__Fungi;p__Ascomycota;c__Leotiomycetes;o__Erysiphales;f__Erysiphaceae;g__Blumeria;s__Blumeria_graminis	0	0	0	0	0	0	0	0	0	0	0	0	0	0	0	0	0	0	0	0	0	0	0	0	0	0	0	0	0	0	0	0	0	0	0	0	0	0	0	0	0	0	0	31.5399	0	0	0	0
ad8691d02782cfaa1a216748470028b2	k__Fungi;p__Basidiomycota;c__Agaricomycetes;o__Polyporales;f__Meruliaceae	0	0	0	0	0	0	0	0	0	0	0	0	0	0	0	0	0	0	0	0	0	0	0	0	0	0	0	0	0	0	0	0	0	0	0	0	0	0	0	0	0	0	0	0	0	0	0	0
ad92987301d92521a94ae24edd579825	k__Fungi;p__Ascomycota;c__Dothideomycetes;o__Pleosporales;f__Phaeosphaeriaceae	0	0	0	0	0	0	0	0	0	0	0	0	0	0	0	0	0	0	0	0	0	0	0	0	0	0	0	0	0	0	0	0	0	0	0	0	0	0	0	0	0	0	0	0	0	0	0	0
ad9ad344572223277c4d2a3430ee8c2b	k__Fungi;p__Basidiomycota;c__Agaricomycetes	0	0	0	0	0	0	0	0	0	0	0	0	0	0	0	0	0	0	0	0	0	0	0	0	0	0	0	0	0	0	0	22.5989	0	0	0	0	0	0	0	0	0	0	0	0	6.8337	0	0	0
add6adfbc398a8699edac22a1a43a317	k__Fungi;p__Ascomycota;c__Sordariomycetes;o__Hypocreales;f__Hypocreales_fam_Incertae_sedis	0	0	0	0	0	0	0	0	0	0	0	0	0	0	0	0	0	0	0	0	0	0	0	0	0	0	0	0	0	0	0	0	0	0	0	0	0	0	0	0	0	0	0	0	0	0	0	0
adedbb501ade5c45ba2d318e8ff6fab2	k__Fungi;p__Zygomycota;c__Mortierellomycotina_cls_Incertae_sedis;o__Mortierellales;f__Mortierellaceae;g__Mortierella	0	0	0	0	0	0	0	0	0	0	0	0	0	0	0	0	0	0	0	0	0	0	0	0	0	0	0	0	0	0	0	0	0	0	0	0	0	0	0	0	0	0	0	0	0	0	0	0
ae151cd512ccf49cbfaa805712336516	k__Fungi;p__Ascomycota;c__Sordariomycetes;o__Coniochaetales;f__Coniochaetaceae	0	0	0	0	0	0	0	0	0	0	0	0	0	0	0	0	0	0	0	0	0	0	0	0	0	0	0	0	0	0	0	0	0	0	0	0	0	0	0	0	0	0	0	0	0	0	0	0
ae36134ea6ae29bad4a3cf3f612d9ea1	k__Fungi;p__Ascomycota;c__Dothideomycetes;o__Pleosporales	0	0	0	0	0	0	0	0	0	0	0	0	0	0	0	0	0	44.0613	0	0	0	0	0	0	0	0	0	0	0	0	0	0	0	0	0	0	0	0	0	0	0	0	0	0	0	0	0	0
ae4de43d0390d7881d88848167e7f786	k__Fungi;p__Ascomycota;c__Dothideomycetes;o__Pleosporales	0	0	0	0	0	0	0	0	0	0	0	0	0	0	0	0	0	0	0	0	0	0	0	0	0	0	0	0	0	0	0	0	0	0	0	0	0	0	0	0	0	0	0	0	0	0	0	0
ae58629df381594038077ad81e2bab5d	k__Fungi;p__Basidiomycota;c__Tremellomycetes;o__Holtermanniales;f__Holtermanniales_fam_Incertae_sedis	0	0	0	0	6.5876	13.6157	0	60.8899	0	0	5.0934	43.9024	0	0	162.218	0	0	13.41	0	13.5542	194.514	0	0	0	136.106	0	126.316	1240.31	0	63.0631	0	22.5989	364.706	233.471	0	0	50.5051	145.946	436.893	0	775.194	17.8571	51.4286	126.16	275.626	0	1968.94	0
ae588334b3ab6e94ce89cb9644180835	k__Fungi;p__Ascomycota	0	0	0	0	0	0	0	0	0	0	0	0	0	0	0	0	0	0	0	0	0	0	0	0	0	0	0	0	0	0	0	0	0	0	0	0	0	0	0	0	0	0	0	0	0	0	0	0
ae5f32e31d334db5cb1a11a5e1d23cea	k__Fungi;p__Ascomycota;c__Eurotiomycetes;o__Onygenales;f__Onygenaceae	0	0	0	0	0	0	0	0	0	0	0	0	0	0	0	0	0	0	0	0	0	0	0	0	0	0	0	0	0	0	0	0	0	0	0	0	0	0	0	0	0	0	0	0	0	0	0	0
ae9a95e98e9f887fd023ccb23d0bcbff	k__Fungi;p__Ascomycota	0	0	0	0	0	0	0	0	0	0	0	121.951	0	0	45.1745	0	0	0	0	0	0	0	0	0	9.4518	0	0	0	0	0	0	0	0	0	0	0	0	0	0	0	0	0	0	35.2505	0	0	0	0
af667a4f5529c08ecd5b36a3ed54cf8c	k__Fungi;p__Ascomycota;c__Dothideomycetes;o__Pleosporales	0	0	0	0	9.2227	0	0	0	0	0	0	16.2602	0	0	0	0	0	0	0	0	0	0	0	0	0	0	0	0	0	0	0	0	0	0	0	0	0	0	0	0	0	0	0	0	0	0	0	0
af73f7d148665dde339b28a6e95da4c5	k__Fungi;p__Ascomycota;c__Sordariomycetes;o__Hypocreales;f__Nectriaceae;g__Fusarium	0	0	0	0	0	0	0	0	0	0	0	0	0	0	0	64.9189	0	0	0	0	0	48.1928	0	0	0	0	0	0	0	0	0	0	0	0	0	0	0	0	0	0	0	0	0	0	0	0	0	0
af8e9fd1b170531677646a079d17121c	k__Fungi;p__Basidiomycota;c__Agaricomycetes;o__Hymenochaetales;f__Schizoporaceae;g__Hyphodontia	0	0	0	0	0	0	0	0	0	0	0	0	0	0	0	0	0	0	0	0	0	0	0	0	0	0	0	0	0	0	0	0	0	0	0	0	0	0	0	0	0	0	0	0	0	0	0	0
afc4fc774321ca7d731134812f590bb1	k__Fungi;p__Ascomycota;c__Sordariomycetes;o__Hypocreales;f__Cordycipitaceae;g__Simplicillium	0	0	0	0	0	0	0	0	0	0	0	0	0	0	0	0	0	0	0	0	0	0	0	0	0	0	0	0	0	0	0	0	0	0	0	0	0	0	0	0	0	0	0	0	0	0	0	0
afcd07e5bde655a586ced878c02d26ee	k__Fungi;p__Ascomycota;c__Eurotiomycetes;o__Eurotiales;f__Trichocomaceae;g__Penicillium	0	0	0	0	0	0	0	0	0	0	0	0	0	0	0	0	0	0	0	0	0	0	0	0	0	0	0	0	0	0	0	0	0	0	0	0	0	0	0	0	0	0	0	0	0	0	0	0
afdb788ede50f8e6e989db057e1365da	k__Fungi;p__Ascomycota;c__Eurotiomycetes;o__Eurotiales;f__Trichocomaceae;g__Penicillium	0	0	0	0	15.8103	0	0	0	0	0	0	0	0	0	0	0	0	0	0	0	0	0	0	0	0	0	0	0	0	0	0	0	0	0	0	0	0	0	0	0	0	0	0	0	0	0	0	0
b00527856842e9ff1a7eef7695df18fb	k__Fungi;p__Ascomycota;c__unidentified;o__unidentified;f__unidentified;g__unidentified;s__Ascomycota_sp	0	0	0	0	0	0	0	0	0	0	0	0	0	0	0	0	0	0	0	0	0	0	0	0	0	0	0	0	0	0	0	0	0	0	0	0	0	0	0	0	0	0	0	0	0	0	0	0
b023d489b8ff4ba34d7cbfd477ab5aa0	k__Fungi;p__Ascomycota;c__Dothideomycetes;o__Pleosporales	0	0	0	0	0	0	0	0	0	0	0	0	0	0	0	0	0	0	0	0	0	0	0	0	0	0	0	0	0	0	0	0	0	0	0	0	0	0	0	0	0	0	0	0	0	0	0	0
b0325528ed661451db7c3733978ef87a	k__Fungi;p__Basidiomycota;c__Exobasidiomycetes;o__Exobasidiales;f__Exobasidiaceae;g__Exobasidium	0	0	0	68.9655	0	0	0	0	0	0	0	0	0	0	0	0	0	0	0	0	0	0	0	0	0	0	0	0	0	0	0	0	0	0	0	0	0	0	0	0	0	0	0	0	0	0	0	0
b06171b6b7a943f85321a738bfaaedd1	Unassigned	0	0	0	0	0	0	0	0	0	0	0	0	0	0	0	0	0	0	0	0	0	0	0	0	0	0	0	0	0	0	0	0	17.6471	0	0	0	0	0	0	0	0	0	0	0	0	0	0	0
b0e131d52959d534a0b06d848d22139c	k__Fungi;p__Ascomycota;c__Eurotiomycetes;o__Eurotiales;f__Trichocomaceae;g__Talaromyces	0	0	0	0	0	0	0	0	0	0	0	0	0	0	0	0	0	0	0	0	0	0	0	0	0	0	0	0	0	0	0	0	0	0	0	0	0	0	0	0	0	0	0	0	0	0	0	0
b0f4816ebcb4241a55e92fbb627a65c0	k__Fungi;p__Ascomycota;c__Dothideomycetes;o__Pleosporales	0	0	0	0	0	0	0	0	0	0	0	0	0	0	0	0	0	0	0	0	0	0	0	0	0	0	0	0	0	0	0	0	0	0	0	0	0	0	0	0	0	0	0	0	0	0	0	0
b10e6a4f77cfccad7c99480786821ecd	k__Fungi;p__Basidiomycota;c__Exobasidiomycetes;o__Exobasidiomycetidae_ord_Incertae_sedis;f__Exobasidiomycetidae_fam_Incertae_sedis;g__Tilletiopsis;s__Tilletiopsis_pallescens	0	0	0	0	0	0	0	0	0	0	0	0	0	0	0	0	0	0	0	0	0	0	0	0	0	0	0	0	0	0	0	0	0	0	0	0	0	0	0	0	0	0	0	0	0	0	0	0
b11f8b370b629a7e3b6126f0fc003b10	k__Fungi;p__Basidiomycota;c__Agaricomycetes;o__Agaricales;f__Agaricaceae;g__Agaricus	0	0	0	0	0	0	0	0	0	0	0	0	0	0	0	0	0	0	0	0	0	0	0	0	0	0	0	0	0	0	0	0	0	0	0	0	0	0	0	0	0	0	0	0	0	0	0	0
b14b92ea148b6f0fb2962ab790054f93	k__Fungi;p__Ascomycota;c__Dothideomycetes;o__Pleosporales;f__Pleosporaceae	0	0	0	0	0	0	0	0	0	0	0	0	0	0	0	0	0	0	0	0	0	0	0	0	0	0	0	0	0	0	0	0	0	0	0	0	0	0	0	0	0	0	0	0	0	0	0	0
b1975033ad3e7fa8a30b7744ab31e009	k__Fungi;p__Ascomycota;c__Eurotiomycetes;o__Chaetothyriales;f__Herpotrichiellaceae	0	0	0	0	11.8577	0	0	0	0	0	0	0	0	0	0	0	0	0	0	0	0	0	0	0	0	0	0	0	0	0	0	0	0	0	0	0	0	0	0	0	0	0	0	0	0	0	0	0
b1eb3c9f276dda1cb7049e3da5077b18	Unassigned	0	0	0	0	0	0	0	0	0	0	0	0	0	0	0	0	0	55.5556	0	0	0	0	0	0	0	0	0	0	0	0	0	0	0	0	0	0	0	0	0	0	0	0	0	0	0	0	0	0
b1f67a03bb521158df4d3f3912a4cc13	k__Fungi;p__Ascomycota	0	0	0	0	52.7009	0	0	0	0	0	0	0	0	0	0	0	0	0	0	0	0	0	0	0	0	0	0	0	0	0	0	0	0	0	0	0	0	0	0	0	0	0	0	0	0	0	0	0
b2279445e46f4b003133f8d9e047a073	k__Fungi;p__Ascomycota;c__Eurotiomycetes;o__Phaeomoniellales;f__Phaeomoniellaceae;g__Minutiella;s__Minutiella_tardicola	0	0	0	0	0	0	0	0	0	0	0	0	0	0	0	0	0	0	0	0	0	0	0	0	0	0	0	0	0	0	0	0	0	0	0	0	0	0	0	0	0	0	0	0	0	0	0	0
b22f546dc8baecedbc17beb0cc6822aa	k__Fungi;p__Ascomycota;c__Dothideomycetes;o__Pleosporales	0	0	0	0	0	0	0	0	0	0	0	0	0	0	0	0	0	0	0	0	0	0	0	0	0	0	0	0	0	0	0	0	0	0	0	0	0	0	0	0	0	0	0	0	0	0	0	0
b2823484650e2d6570fdde6eb3acc296	k__Fungi;p__Basidiomycota;c__Agaricomycetes;o__Agaricales;f__Psathyrellaceae;g__Coprinellus	0	0	0	0	0	0	0	0	0	0	0	0	0	0	0	0	0	0	0	0	0	0	0	0	0	0	0	0	0	0	0	0	0	0	0	104.364	0	0	0	0	0	0	0	0	0	0	0	0
b29e394794cd4e4ea8b22aa1c7879dac	k__Fungi;p__Basidiomycota;c__Agaricomycetes;o__Hymenochaetales;f__Hymenochaetaceae	0	0	0	0	0	0	0	0	0	0	0	0	0	0	0	0	0	0	0	0	0	0	0	0	0	0	0	0	0	0	0	0	0	0	0	0	0	0	0	0	0	0	0	0	0	0	0	0
b2d48f0ab0e3dcb50f371db28434cd4a	k__Fungi;p__Ascomycota;c__Dothideomycetes;o__Pleosporales	0	0	0	0	0	0	0	0	0	0	0	0	0	0	0	0	0	0	0	0	0	0	0	0	0	0	0	0	0	0	0	0	0	0	0	0	0	0	0	0	0	0	0	0	0	0	0	0
b33b793eb6e02f760c8a533c78bcc9d7	k__Fungi;p__Basidiomycota;c__Agaricomycetes;o__Polyporales;f__Ganodermataceae;g__Ganoderma	0	0	0	0	0	0	0	0	0	0	0	0	0	0	0	0	0	0	0	0	0	0	0	0	0	0	0	0	0	0	0	0	0	0	0	0	0	0	0	0	0	0	0	0	0	0	0	0
b345b62ad5545947432a9c060af467a8	k__Fungi;p__Ascomycota;c__Dothideomycetes;o__Pleosporales	0	0	0	0	0	0	0	0	0	0	0	0	0	0	0	0	0	0	0	0	0	0	0	0	0	0	0	0	0	0	0	0	0	0	0	0	0	0	0	0	0	0	0	0	0	0	0	0
b34c503add4ed24795cce88f38a8ae80	Unassigned	0	0	0	0	0	0	0	0	0	0	0	0	0	0	0	0	0	0	0	0	0	0	0	0	0	0	0	0	0	0	0	0	0	0	0	0	0	0	0	0	0	0	0	0	0	0	0	0
b3678a8257e9318efc9ac5427652a585	k__Fungi;p__Chytridiomycota;c__Chytridiomycetes;o__Spizellomycetales;f__Spizellomycetaceae;g__Powellomyces;s__Powellomyces_sp	0	0	0	0	0	0	0	0	0	0	0	0	0	0	0	0	0	0	0	0	0	0	0	0	0	0	0	0	0	0	0	0	0	0	0	0	0	0	0	0	0	0	0	0	0	0	0	0
b3833195f9bf9cb20206151c30452a3d	k__Fungi;p__Ascomycota	0	0	0	0	0	0	0	0	0	0	0	0	0	0	0	0	0	0	0	0	0	0	0	0	0	0	0	0	0	0	0	0	0	0	0	0	0	0	0	0	0	0	0	0	0	0	0	0
b38a2741f870f8227e34c305f0cc8574	k__Fungi;p__Basidiomycota;c__Agaricomycetes;o__Sebacinales;f__unidentified;g__unidentified;s__Sebacinales_sp	0	0	0	0	0	0	0	0	0	0	0	0	0	0	0	0	0	0	0	0	0	0	0	0	0	0	0	0	0	0	0	0	0	0	0	0	0	0	0	0	0	0	0	0	0	0	0	0
b3b256d280d59fe7ed6f470f3eee6354	k__Fungi;p__Ascomycota;c__Pezizomycotina_cls_Incertae_sedis;o__Pezizomycotina_ord_Incertae_sedis;f__Pezizomycotina_fam_Incertae_sedis;g__Knufia	0	0	0	0	0	0	0	0	0	0	0	0	0	0	0	0	0	0	0	0	0	0	0	0	102.079	0	0	0	0	0	13.245	0	0	0	0	0	0	0	0	0	0	0	0	3.7106	0	0	0	0
b3d32a289aca7117c6d72838cd47228f	k__Fungi;p__Ascomycota;c__Dothideomycetes;o__Capnodiales	0	0	0	0	0	0	0	0	0	0	0	0	0	0	0	0	0	0	0	0	0	33.1325	0	0	0	0	0	0	0	0	0	0	0	0	0	0	0	0	0	0	0	0	0	0	0	0	0	0
b3e15eff3b02b17d5964a961491fd1a5	k__Fungi;p__Basidiomycota;c__Cystobasidiomycetes;o__Cystobasidiales;f__Cystobasidiaceae;g__Cystobasidium	0	0	0	0	0	0	45.7944	0	0	0	0	0	0	56.0224	0	0	0	164.751	0	0	0	12.0482	46.0526	202.899	0	32.2581	0	49.0956	0	0	0	0	0	0	0	0	0	0	19.4175	30.7692	0	0	0	0	29.6128	34.4828	12.4224	0
b3eeab69eed13ee81394793fddee4ff5	k__Fungi;p__Basidiomycota;c__Exobasidiomycetes;o__Tilletiales;f__Tilletiaceae;g__Tilletia	0	0	0	0	0	0	0	0	0	0	0	0	0	0	0	0	0	0	0	0	0	0	0	0	0	0	0	0	0	0	0	0	0	0	0	0	0	0	0	0	0	0	0	0	0	0	0	0
b3fa6f9feac417442476449b7b367698	k__Fungi;p__Ascomycota;c__Dothideomycetes;o__Pleosporales;f__Sporormiaceae	0	0	0	0	0	0	0	0	0	0	0	0	0	0	0	0	0	0	0	0	0	0	0	0	0	0	0	0	0	0	0	0	0	0	0	0	0	0	0	0	0	0	0	0	0	0	0	0
b46433356eb8682ff33ce317552fbc56	k__Fungi;p__Basidiomycota;c__Tremellomycetes;o__Cystofilobasidiales;f__Cystofilobasidiaceae	0	0	0	0	0	0	0	0	0	0	0	0	0	0	0	0	0	0	0	0	0	0	0	0	0	0	0	0	0	0	0	0	0	0	0	0	0	0	0	0	0	0	0	0	0	0	0	0
b4ad7a88eb70cded956121a74f0f1ece	k__Fungi;p__Ascomycota;c__Sordariomycetes;o__Hypocreales	0	0	0	0	0	0	0	0	0	0	0	0	0	0	0	0	0	0	0	0	0	0	0	0	0	0	0	0	0	0	0	0	0	0	0	0	0	0	0	0	0	0	0	0	0	0	0	0
b4eca72734d2c3ed094144b69c1a58d7	Unassigned	0	0	0	0	0	0	0	0	0	0	0	0	0	0	0	0	0	0	0	0	0	0	0	0	0	0	0	0	0	0	0	0	0	0	0	0	0	0	0	0	0	0	0	0	0	0	0	0
b5131dd3db157af668adc6da9ac39833	k__Fungi;p__Ascomycota;c__Sordariomycetes;o__Hypocreales;f__Hypocreales_fam_Incertae_sedis	0	0	0	0	0	0	0	0	0	0	0	0	0	0	0	0	0	0	0	0	39.9002	0	0	0	0	0	0	0	0	0	0	0	0	0	0	0	0	0	0	0	0	0	0	29.6846	0	0	0	0
b544973a0b05babc1da846a044ca4725	k__Fungi;p__Ascomycota;c__Sordariomycetes;o__Sordariales	0	0	0	0	0	0	0	0	0	0	0	0	0	0	0	0	0	0	0	0	0	0	0	0	0	0	0	0	0	0	0	0	0	0	0	0	0	0	0	0	0	0	0	0	0	0	0	0
b5851100ec3a9d81170486e34c177453	k__Fungi;p__Ascomycota;c__Saccharomycetes;o__Saccharomycetales;f__Saccharomycetales_fam_Incertae_sedis;g__Wickerhamomyces;s__Wickerhamomyces_pijperi	0	0	0	0	0	0	0	0	0	0	0	0	0	0	0	0	0	0	0	0	0	0	0	0	0	0	0	0	0	0	0	0	0	0	0	0	0	0	0	0	0	0	0	0	0	0	0	0
b58f5d0a86bb962d8367495c5b367b11	k__Fungi;p__Ascomycota;c__Dothideomycetes;o__Pleosporales;f__Pleosporaceae	0	0	0	0	0	0	28.0374	0	0	0	0	0	0	0	0	0	0	0	0	0	0	0	0	0	0	0	0	43.9276	0	0	0	107.345	0	0	0	0	0	0	0	82.0513	0	0	0	115.028	0	0	0	0
b59f15eb74fbaab169db7e295f855e6b	k__Fungi;p__Zygomycota;c__Mucoromycotina_cls_Incertae_sedis;o__Mucorales;f__Backusellaceae;g__Backusella;s__Backusella_recurva	0	0	0	0	0	0	0	0	0	0	0	0	0	0	0	0	0	0	0	0	0	0	0	0	0	0	0	0	0	0	0	0	0	0	0	0	0	0	0	0	0	0	0	0	0	0	0	0
b5ff9630d6cf4f20f831a812b6fdfee1	k__Fungi;p__Basidiomycota;c__Microbotryomycetes;o__Microbotryales;f__Ustilentylomataceae;g__Ustilentyloma;s__Ustilentyloma_graminis	0	0	0	0	0	0	0	0	0	0	0	0	0	0	0	0	0	0	0	0	0	0	0	0	0	0	0	0	0	0	0	0	0	0	0	0	0	0	0	0	0	0	0	0	0	0	0	0
b615f47125fbb2b10171a84b1a090f3a	Unassigned	0	0	0	0	0	0	0	0	0	0	0	0	0	0	0	0	0	0	0	0	0	0	0	0	0	0	0	0	0	0	0	0	0	0	0	0	0	0	0	0	0	0	0	0	0	0	0	0
b61d53a671c6946a21847f672536740c	k__Fungi;p__Ascomycota;c__Dothideomycetes;o__Pleosporales	0	0	0	0	0	0	0	0	0	0	0	0	0	0	0	0	0	0	0	0	0	0	0	0	0	0	0	0	0	0	0	0	0	0	0	0	0	0	0	0	0	0	54.2857	3.7106	0	0	0	0
b6203e7a2d5fcb7ec338bcc4b16d28b3	k__Fungi;p__Basidiomycota;c__Tremellomycetes;o__Tremellales;f__Tremellales_fam_Incertae_sedis;g__Fibulobasidium	0	0	0	0	0	0	0	0	0	0	0	0	0	0	0	0	0	0	0	0	0	0	0	0	0	0	0	0	0	0	0	0	0	0	0	0	0	0	0	0	0	0	0	0	0	0	0	0
b6384f6c54296466e28e16021e1686db	k__Fungi;p__Ascomycota;c__Dothideomycetes;o__Pleosporales	0	0	0	0	0	0	0	0	0	0	0	0	0	0	0	0	0	0	0	0	0	0	0	0	0	0	0	0	0	0	0	0	0	0	0	0	0	0	0	0	0	0	0	0	0	0	0	0
b675abfe51d7c07071fe06fd72a58369	k__Fungi;p__Ascomycota;c__Dothideomycetes;o__unidentified;f__unidentified;g__unidentified;s__Dothideomycetes_sp	0	0	0	0	0	0	0	0	0	0	0	0	0	0	0	0	0	0	0	0	0	0	0	0	0	0	0	0	0	0	0	0	0	0	0	0	0	0	0	0	0	0	0	0	0	0	0	0
b68ed7cf4f521baf69986cc8b2934f24	k__Fungi;p__Ascomycota;c__Dothideomycetes;o__Dothideales	0	0	0	0	0	0	0	0	0	0	0	0	0	0	0	0	0	0	0	0	0	0	0	0	0	0	0	0	0	0	0	0	0	0	0	0	0	0	0	0	0	0	0	0	0	0	0	0
b6917b8a31fa5ef8d6a94feba29b958c	k__Fungi;p__Ascomycota;c__Sordariomycetes;o__Sordariales	0	0	0	0	0	0	0	0	0	0	0	0	0	0	0	0	0	0	0	0	0	0	0	0	0	0	0	0	0	0	0	0	0	0	0	0	0	0	0	0	0	0	0	0	0	0	0	0
b6c68d1dbc3ec0c5e15e278507a598c9	k__Fungi;p__Ascomycota;c__Leotiomycetes	0	0	0	0	0	0	0	0	0	0	0	0	0	0	0	0	0	0	0	0	0	0	0	0	0	0	0	0	0	0	0	0	0	0	0	0	0	0	0	0	0	0	0	0	0	0	0	0
b6ec4efc4e6dbd5c868380785010c0fb	k__Fungi;p__Basidiomycota;c__Agaricomycetes;o__Agaricales;f__Mycenaceae;g__Mycena	0	0	0	0	0	0	0	0	0	0	0	0	0	0	0	0	0	0	0	0	0	0	0	0	0	0	0	0	0	0	0	0	0	0	0	0	0	0	0	0	0	0	0	0	0	0	0	0
b728451e5abf464bd192636ab0798c00	k__Fungi;p__Basidiomycota;c__Agaricomycetes;o__Hymenochaetales;f__Hymenochaetaceae;g__Fuscoporia;s__Fuscoporia_ferruginosa	0	0	0	0	0	0	0	0	0	0	0	0	0	0	0	0	0	0	0	0	0	0	0	0	0	0	0	0	0	0	0	0	0	0	0	0	0	0	0	0	0	0	0	0	0	0	0	0
b74f335a6eb0e837a25724a70d276e9a	Unassigned	0	0	0	113.027	144.928	0	0	0	0	0	1044.14	0	0	0	0	0	0	0	0	0	0	0	0	0	0	0	0	0	0	0	0	0	0	0	0	0	0	0	0	0	0	0	0	0	0	0	0	0
b766776cfea54c7d7a7c8ad0c7e0163a	Unassigned	0	0	0	0	0	0	0	0	0	0	0	0	0	0	0	0	0	0	0	0	0	0	0	0	0	0	0	0	0	0	0	0	0	0	0	0	0	0	0	0	0	0	0	0	0	0	0	0
b7850feb22c0e3bc4d74a12ff033777b	k__Fungi;p__Ascomycota;c__Eurotiomycetes;o__Chaetothyriales;f__unidentified;g__unidentified;s__Chaetothyriales_sp	0	0	0	0	0	0	0	0	0	0	0	0	0	0	0	0	0	0	0	0	0	0	0	0	0	0	0	0	0	0	0	0	0	0	0	0	0	0	0	0	0	0	17.1429	0	0	9.4044	0	0
b78be9fa69c8ef975be6d946904fb7ac	k__Fungi;p__Basidiomycota;c__Microbotryomycetes;o__Leucosporidiales;f__Leucosporidiaceae	0	0	0	0	0	0	0	0	0	0	0	0	0	32.2129	0	0	0	0	0	15.0602	0	0	0	0	0	0	0	0	0	0	0	0	0	0	0	0	0	0	0	0	0	0	0	0	0	0	0	0
b79a96293c46934c9fb6aa9d558ac4b0	k__Fungi;p__Ascomycota;c__Dothideomycetes;o__Venturiales;f__Venturiaceae;g__Venturia	0	0	0	0	0	0	0	0	0	0	0	0	0	0	0	0	0	0	0	0	0	0	0	0	0	0	0	0	0	0	0	0	0	0	0	0	0	0	0	0	0	0	0	7.4212	0	0	0	0
b7bb91ae44bb637d49ca18df804b0ee4	k__Fungi;p__Basidiomycota;c__Agaricomycetes;o__Agaricales;f__Psathyrellaceae;g__Psathyrella	0	0	0	0	0	0	0	0	0	0	0	0	0	0	0	0	0	0	0	46.6867	0	0	0	0	0	0	0	0	0	40.5405	0	0	0	0	0	0	0	0	0	0	0	0	0	0	0	0	0	0
b7bdfc6834d13aeb5f7b36bbedaf17eb	k__Fungi;p__Ascomycota;c__Sordariomycetes;o__Microascales;f__Microascaceae;g__Microascus	0	0	0	0	0	0	0	0	0	0	0	0	0	0	0	0	0	0	0	0	0	0	0	0	0	0	0	0	0	0	0	0	0	0	0	0	0	0	0	0	0	0	0	0	0	0	0	0
b7e95b8c5dbaf3b846e088545a301777	k__Fungi;p__Basidiomycota;c__Agaricomycetes;o__Sebacinales;f__unidentified;g__unidentified;s__Sebacinales_sp	0	0	0	0	0	0	0	0	0	0	0	0	0	0	0	0	0	0	0	0	0	0	0	0	0	0	0	0	0	0	0	0	0	0	0	0	0	0	0	0	0	0	0	0	0	0	0	0
b7fa0205d92b58dea44864b5ef0278c1	k__Fungi;p__Ascomycota	0	0	0	0	0	0	0	0	0	0	0	0	0	0	0	0	0	0	0	0	0	0	0	0	0	0	0	0	0	0	0	0	0	0	0	0	0	0	0	0	0	0	0	0	0	0	0	0
b8237987ef690cbdb18768ca7c939253	k__Fungi;p__Basidiomycota;c__Agaricomycetes;o__Agaricales;f__Pluteaceae;g__Pluteus	0	0	0	0	0	0	0	0	0	0	0	0	0	0	0	0	0	0	0	0	0	0	0	0	0	0	0	0	0	0	0	0	0	0	0	0	0	0	0	0	0	0	0	0	0	0	0	0
b8258e7f15e773d79b7bcc4afdc3d463	k__Fungi;p__Ascomycota;c__Sordariomycetes;o__Ophiostomatales;f__Ophiostomataceae	0	0	0	0	0	0	0	0	0	0	0	0	0	0	0	0	0	0	0	0	0	0	0	0	0	0	0	0	0	0	0	0	0	0	0	0	0	0	0	0	0	0	0	0	0	0	0	0
b82a1c7fee58eb36fd19705256be35ed	k__Fungi;p__Ascomycota;c__Sordariomycetes;o__Hypocreales	0	0	0	0	0	0	0	0	0	0	0	0	0	0	0	0	0	0	0	0	0	0	0	0	0	0	0	0	0	0	0	0	0	0	0	0	0	0	0	0	0	0	0	0	0	0	0	0
b83b655fd5b41a3f46d557d57a7348c4	k__Fungi;p__Basidiomycota;c__Exobasidiomycetes;o__Microstromatales;f__Quambalariaceae;g__Quambalaria	213.256	743.802	0	59.387	0	154.312	293.458	412.178	0	0	39.0492	216.26	0	267.507	0	12.4844	0	199.234	64.8379	137.048	32.419	45.1807	0	159.42	66.1626	70.9677	0	211.886	0	81.0811	194.261	129.944	0	225.207	0	36.0531	639.731	354.054	0	30.7692	46.5116	172.619	885.714	474.954	0	109.718	18.6335	106.719
b84027ae9826c8564151f3c02b5abe2a	k__Fungi;p__Ascomycota;c__Sordariomycetes;o__Diaporthales;f__Gnomoniaceae;g__Plagiostoma	0	0	0	0	0	0	0	0	0	0	0	0	0	0	0	0	0	0	0	0	0	0	0	0	0	0	0	0	0	0	0	0	0	0	0	0	0	0	0	0	0	0	0	0	0	0	0	0
b842be209f45e4df09f675956f7bf883	k__Fungi;p__Ascomycota;c__Sordariomycetes;o__Sordariales;f__Lasiosphaeriaceae	0	0	0	0	0	0	0	0	0	0	0	0	0	0	0	0	0	0	0	0	0	0	0	0	0	0	0	0	0	0	0	0	0	0	0	0	0	0	0	0	0	0	0	0	0	0	0	0
b8473368c4fb845923b2ba2230d9b9da	k__Fungi;p__Ascomycota;c__Dothideomycetes;o__Venturiales;f__Venturiaceae	0	0	0	0	0	0	0	0	0	0	0	0	0	0	0	0	0	0	17.4564	0	0	0	0	0	0	0	0	0	0	0	0	0	0	0	0	0	0	0	0	0	0	0	0	0	0	0	0	0
b8716c9bca1e505a6ccb11cba3c1f892	k__Fungi;p__Basidiomycota;c__Agaricomycetes;o__Russulales;f__Stereaceae;g__Stereum	0	0	0	0	0	0	0	0	0	0	0	0	0	0	0	0	0	0	0	0	0	0	0	0	0	0	0	0	0	0	0	0	0	0	0	0	0	0	0	0	0	0	0	0	0	0	0	0
b88fa61087c9fa4e37279e3d6c7cc6cf	k__Fungi;p__Ascomycota;c__Dothideomycetes;o__Capnodiales;f__Mycosphaerellaceae;g__Polyphialoseptoria;s__Polyphialoseptoria_tabebuiae-serratifoliae	0	27.5482	223.101	111.111	9.2227	34.7958	96.2617	170.96	0	181.406	0	17.8862	0	23.8095	106.776	82.397	76.5172	72.7969	17.4564	40.6627	117.207	19.5783	177.632	0	71.8336	0	42.1053	62.0155	83.3333	72.0721	344.371	73.4463	82.3529	0	0	72.1063	235.69	240.541	368.932	246.154	279.07	404.762	365.714	237.477	448.747	72.1003	136.646	83.004
b894c6c63850b7f72dcbd684a77e2286	k__Fungi;p__Ascomycota;c__Lecanoromycetes;o__Candelariales;f__Candelariaceae;g__Candelariella	0	0	0	0	0	0	0	0	0	0	0	0	0	0	0	0	0	0	0	0	0	0	0	0	0	0	0	0	0	0	0	0	0	0	0	0	0	0	0	0	0	0	0	0	0	0	0	0
b8c727e86b33997e8d2c9b9bfba9e90a	k__Fungi;p__Ascomycota;c__Saccharomycetes;o__Saccharomycetales;f__Saccharomycetales_fam_Incertae_sedis	0	0	0	0	0	21.18	0	0	0	0	0	0	0	0	0	0	0	0	0	0	0	0	0	0	0	0	0	0	0	0	0	0	0	0	0	0	0	0	0	0	0	0	0	0	0	0	0	0
b8fd1036e48e97cd12546e7ffc2c8174	Unassigned	0	0	0	0	0	0	0	0	0	0	0	0	0	0	0	0	0	0	0	0	0	0	0	0	0	0	0	0	0	0	0	0	0	0	0	0	0	0	0	0	0	0	0	0	0	0	0	0
b9216e01916a946e1274ce99ac9a4412	k__Fungi;p__Ascomycota;c__Sordariomycetes;o__Hypocreales;f__Hypocreales_fam_Incertae_sedis	0	0	0	0	0	0	0	0	0	0	0	0	0	0	8.2136	0	0	0	0	0	0	0	0	0	0	0	0	0	0	0	0	0	0	0	0	0	0	0	0	0	0	0	0	0	0	0	0	0
b9228a48efc61ea2959f0d4f231c624f	k__Fungi;p__Basidiomycota;c__Agaricomycetes;o__Agaricales;f__Inocybaceae;g__Inocybe	0	0	0	0	0	0	0	0	0	0	0	0	0	0	0	0	0	0	0	0	0	0	0	0	0	0	0	0	0	0	0	0	0	0	0	0	0	0	0	0	0	0	0	0	0	0	0	0
b9261e9c24b060ee5a53fa071f65e407	k__Fungi;p__Basidiomycota;c__Cystobasidiomycetes;o__Cystobasidiales;f__Cystobasidiaceae	0	0	0	0	0	0	0	0	0	0	0	0	0	0	0	0	0	0	0	0	0	0	0	0	0	0	0	0	0	0	0	0	0	0	0	0	0	0	0	0	0	0	0	0	0	0	0	0
b93702d416583303c051de34287931e8	Unassigned	0	0	0	0	0	0	0	0	0	0	0	0	0	0	78.0287	0	0	0	0	0	0	0	0	0	0	0	0	0	0	0	0	0	0	0	0	0	0	0	0	0	0	0	0	0	0	0	0	0
b9793093309b1ec1ac44dff19b1ebd9e	Unassigned	0	0	0	0	0	0	0	0	0	0	0	0	0	0	0	0	0	0	0	0	0	0	0	0	0	0	0	0	0	0	0	0	0	0	0	0	0	0	0	0	0	0	0	0	0	0	0	0
b9a47916bbc3c56ba20e92c0f6c1e926	k__Fungi;p__Ascomycota;c__Lecanoromycetes;o__Lecanorales;f__Parmeliaceae;g__Hypotrachyna	0	0	0	0	0	0	0	0	0	0	0	0	0	0	0	0	0	0	0	0	0	0	0	0	0	0	0	0	0	0	0	0	0	0	0	0	0	0	0	0	0	0	0	0	0	9.4044	0	0
b9c5f5e55c634a20be4fefc376c3ff1b	k__Fungi;p__Ascomycota;c__Dothideomycetes;o__Pleosporales;f__Lindgomycetaceae;g__Lindgomyces	0	0	0	0	0	18.1543	0	0	0	0	0	0	0	0	0	0	0	0	0	0	0	0	0	0	0	0	0	0	0	0	0	0	0	0	0	0	0	0	0	0	0	0	0	0	0	0	0	0
b9eb9cd1642168f2ec51f83de8ee72a0	k__Fungi;p__Ascomycota	0	0	0	0	0	0	0	0	0	0	0	0	0	0	0	0	0	0	0	0	0	0	9.8684	0	0	0	0	0	0	0	0	0	0	0	0	0	0	0	0	0	0	0	0	0	0	0	0	0
ba1431441fd1564fe14891d578d28903	k__Fungi;p__Basidiomycota;c__Cystobasidiomycetes	0	195.592	0	0	25.0329	0	0	14.0515	0	0	0	0	0	0	0	0	0	0	0	0	0	0	0	8.6957	0	0	0	0	0	0	0	0	0	0	0	0	0	0	0	0	0	0	0	0	9.1116	0	0	0
ba3849bf33c46e0e6698b86d12a328e7	Unassigned	0	0	0	0	0	21.18	0	0	0	0	0	0	0	0	0	0	0	0	0	0	0	0	0	0	0	0	0	0	0	0	0	0	0	0	0	0	0	0	0	0	0	0	0	0	0	0	0	0
ba57f26146b803f60bb8ef91b941181e	k__Fungi;p__Ascomycota;c__Sordariomycetes;o__Sordariomycetidae_ord_Incertae_sedis;f__Glomerellaceae;g__Colletotrichum	0	0	0	0	0	0	0	0	0	0	0	0	0	0	0	0	0	0	0	0	0	0	0	0	0	0	0	0	0	0	0	0	0	0	0	0	0	0	0	0	0	0	0	0	0	0	0	0
ba5d6cfacdee795a6897b753226078dd	k__Fungi;p__Basidiomycota;c__Agaricomycetes;o__Polyporales;f__Fomitopsidaceae;g__Laetiporus	0	0	0	0	0	0	0	0	0	0	0	0	0	0	0	0	0	0	0	0	0	0	0	0	0	0	0	0	0	0	0	0	0	0	0	0	0	0	0	0	0	0	0	0	0	0	484.472	0
baa7bae03e692a7e8e6aa1f89bccb740	k__Fungi;p__Ascomycota;c__Sordariomycetes;o__Xylariales;f__Xylariaceae	0	0	0	0	0	0	0	0	0	0	0	0	0	0	0	0	0	0	0	0	0	0	0	0	0	0	0	0	0	0	0	0	0	0	0	0	0	0	0	0	0	0	0	0	0	0	0	0
baad4f42a9072c3ca4973a33f54c705c	Unassigned	0	0	0	0	0	0	0	0	0	0	0	0	0	0	0	0	0	0	0	0	0	0	0	0	0	0	0	0	0	0	0	0	0	0	0	0	0	0	0	0	0	0	0	0	0	0	0	0
bad90d26ebc1dbfcf986343f1cb2ccba	k__Fungi;p__Ascomycota;c__Eurotiomycetes;o__Chaetothyriales	0	0	0	0	119.895	0	0	0	0	0	20.3735	0	0	0	0	0	0	0	0	0	0	0	0	0	0	0	0	0	0	0	0	0	0	0	0	0	0	0	0	0	0	0	0	0	0	0	0	0
baf75bd94564b569cd474d8d5ebc70ff	k__Fungi;p__Basidiomycota;c__Agaricomycetes;o__Agaricales;f__Strophariaceae;g__Hypholoma	0	0	0	0	0	0	0	0	0	0	0	0	0	0	0	0	0	0	0	0	0	0	0	0	0	0	0	0	0	0	0	0	0	0	0	0	0	0	0	0	0	0	0	0	0	0	0	0
bb2c7ac1c18c6b949f81e524890b6d6f	k__Fungi;p__Ascomycota;c__Saccharomycetes;o__Saccharomycetales;f__Saccharomycetales_fam_Incertae_sedis;g__Schwanniomyces	0	0	0	0	0	0	0	0	0	0	0	0	0	0	0	0	0	0	0	0	0	0	0	0	0	0	0	0	0	0	0	0	0	0	0	0	0	0	0	0	0	0	0	0	0	0	0	0
bb337a4538a3c46bce93c7099970d1ba	k__Fungi;p__Basidiomycota;c__Tremellomycetes;o__Tremellales;f__Tremellales_fam_Incertae_sedis;g__Fellomyces	0	0	0	0	0	0	0	0	0	0	0	0	0	0	0	0	0	0	0	0	0	0	0	0	0	0	0	0	0	0	15.4525	0	0	0	0	0	0	0	0	0	0	0	0	0	0	0	0	0
bb44aa6acf6448333cf0782e10882d45	Unassigned	0	0	0	0	0	0	0	0	0	0	0	0	0	0	0	0	0	0	0	0	0	0	0	0	0	0	0	0	0	0	0	0	0	0	0	0	0	0	0	0	0	0	0	0	0	0	0	0
bb52916c8e56c84a7b7628bef13beabc	k__Fungi;p__Ascomycota;c__Saccharomycetes;o__Saccharomycetales;f__Trichomonascaceae;g__Wickerhamiella	0	0	0	0	0	0	0	0	0	0	0	0	0	0	0	0	0	0	0	0	0	0	0	0	0	0	0	0	0	0	0	0	0	0	0	0	0	0	0	0	0	0	0	0	0	0	0	0
bb7e4c541cbbbf7bd76cdff2612cff14	k__Fungi;p__Ascomycota;c__Dothideomycetes;o__Pleosporales;f__Lophiostomataceae	0	0	0	0	0	0	0	0	0	0	0	0	0	0	0	0	0	0	0	0	0	0	0	0	0	0	0	0	0	0	0	0	0	0	0	0	0	0	0	0	0	0	0	0	0	0	0	0
bb91a9ed4cb2b5aaef4037bc43177894	k__Fungi;p__Ascomycota;c__Leotiomycetes;o__Helotiales;f__unidentified;g__unidentified;s__Helotiales_sp	0	0	0	0	0	0	0	0	0	0	0	0	0	0	0	0	0	0	0	0	9.9751	0	0	0	0	0	0	0	0	0	0	0	0	0	0	0	0	0	0	0	0	0	0	0	0	0	0	0
bbd7851eb49f555e9482a97ace147a95	k__Fungi	0	0	0	0	0	0	0	0	0	0	0	0	0	0	0	0	0	0	0	0	0	0	0	0	0	0	0	0	0	0	0	0	0	0	0	0	0	0	0	0	0	0	0	0	0	0	0	0
bc3154dca5ac576f2146e0b97315ca24	k__Fungi;p__Ascomycota;c__Dothideomycetes	0	0	0	0	0	0	0	0	0	0	0	0	0	0	0	0	0	0	0	0	0	0	0	0	0	0	0	0	0	0	0	0	0	0	0	0	0	0	0	0	0	0	0	0	0	0	0	0
bc39f159c4bbd1faf008cf805d0edceb	k__Fungi;p__Ascomycota;c__Dothideomycetes;o__Pleosporales	0	0	0	0	0	0	0	65.5738	0	0	0	108.943	0	0	0	0	0	0	0	0	19.9501	0	0	0	34.0265	167.742	0	0	0	0	0	56.4972	0	0	0	0	0	0	0	0	0	0	0	0	0	0	0	0
bc5a7ca467f12a69d50515a1da4c373a	k__Fungi;p__Ascomycota;c__Eurotiomycetes;o__Chaetothyriales;f__unidentified;g__unidentified;s__Chaetothyriales_sp	0	0	0	84.2912	0	0	0	0	0	0	0	0	0	0	0	0	0	0	0	0	0	0	0	0	0	0	0	0	0	0	0	0	0	0	0	0	0	0	0	0	0	0	0	0	0	0	0	0
bc82dc4d069a9f6147a923968b72ffa5	k__Fungi;p__Basidiomycota;c__Tremellomycetes;o__Tremellales;f__Tremellales_fam_Incertae_sedis	0	0	0	0	0	0	0	0	0	0	0	0	0	0	0	0	0	0	0	0	0	0	0	0	0	0	0	0	0	0	0	0	0	0	0	0	0	0	0	0	0	0	0	0	0	0	0	0
bcdbf7e0fa1a2e206c114b9edfcb95b7	k__Fungi;p__Basidiomycota;c__Agaricomycetes;o__Auriculariales;f__Auriculariales_fam_Incertae_sedis;g__Exidia	0	0	0	0	0	0	0	0	0	0	0	0	0	0	0	0	0	0	0	0	0	0	0	0	0	0	0	0	0	0	0	0	0	0	0	0	0	0	0	0	0	0	0	0	0	0	0	0
bcefdff582a51b3448ca92a4359d70f3	k__Fungi;p__Ascomycota;c__Eurotiomycetes;o__Chaetothyriales	0	0	0	0	0	0	0	0	0	0	0	0	0	0	0	0	0	0	0	0	0	0	0	0	0	0	0	0	0	0	13.245	0	0	0	0	0	0	0	0	0	0	0	0	31.5399	0	0	0	0
bd3a36c3a9a948d5d3087bd26bd5b6c3	k__Fungi;p__Ascomycota;c__Eurotiomycetes;o__Chaetothyriales	0	0	0	0	0	0	88.785	0	0	0	0	0	0	12.605	0	0	0	0	0	0	0	0	0	144.928	0	0	0	0	0	0	0	0	0	0	0	0	10.101	0	0	0	0	0	0	0	0	0	0	0
bd6aadaf6475a8afed9bccb41b1dd1a9	k__Fungi;p__Ascomycota;c__Pezizomycotina_cls_Incertae_sedis;o__Pezizomycotina_ord_Incertae_sedis;f__Pezizomycotina_fam_Incertae_sedis;g__Knufia	0	0	0	0	0	0	0	0	0	0	0	0	0	0	0	0	0	0	0	0	0	0	0	0	0	0	0	0	0	0	0	0	0	0	0	0	0	0	0	0	0	0	0	0	0	0	0	0
bdd9c4162e919077a9cdb85b11f4715e	k__Fungi;p__Basidiomycota;c__Agaricomycetes;o__Boletales;f__Boletaceae;g__Imleria;s__Imleria_badia	0	0	0	0	0	0	0	0	0	0	0	0	0	0	0	0	0	0	0	0	0	0	0	0	0	0	0	0	0	0	0	0	0	0	0	0	0	0	0	0	0	0	0	0	0	0	0	0
bdef0d36a1ebc42947f27f7b97adc0b5	k__Fungi;p__Ascomycota;c__Sordariomycetes;o__Hypocreales;f__Hypocreales_fam_Incertae_sedis;g__Acremonium;s__Acremonium_sp	0	0	0	0	0	0	0	0	0	0	0	0	0	0	0	0	0	0	0	0	0	0	0	0	0	0	0	0	0	0	0	0	0	0	0	0	0	0	0	0	0	0	0	0	0	0	0	0
be4fd907118b2a14fa79333f36ecc1c6	k__Fungi;p__Ascomycota;c__Sordariomycetes;o__Xylariales;f__Amphisphaeriaceae;g__Neopestalotiopsis	0	0	0	0	0	0	0	0	0	0	0	0	0	0	0	0	0	0	0	0	0	0	0	0	0	0	0	0	0	0	0	0	0	0	0	0	0	0	0	0	0	0	0	0	0	0	0	0
be595a64f01e00c48b94b1300b9d6049	k__Fungi;p__Basidiomycota;c__Agaricomycetes;o__Boletales;f__Boletaceae	0	0	0	0	0	0	0	0	0	0	0	0	0	0	0	0	0	0	0	0	0	0	0	0	0	0	0	0	0	0	0	0	0	0	0	0	0	0	0	0	0	0	0	0	0	0	0	0
be63997e12a2687e0f3ea5a0a8390cc7	Unassigned	0	0	0	0	0	0	0	0	0	0	0	0	0	0	0	0	0	0	0	0	0	0	0	0	0	0	0	0	0	0	0	0	0	0	0	0	0	0	0	0	0	0	0	0	0	0	0	0
be7c042505a265f9b03e6afff7e3f03d	k__Fungi;p__Ascomycota;c__Dothideomycetes;o__Pleosporales;f__Pleosporaceae	0	0	0	0	0	0	0	0	0	0	0	0	0	0	0	0	0	0	0	0	0	0	0	0	0	0	0	0	0	0	0	0	0	0	0	0	0	0	0	0	0	0	0	0	0	0	0	0
bec866c8fa3a830e85e5306d36bdf8ce	k__Fungi;p__Ascomycota;c__Sordariomycetes;o__Hypocreales;f__Nectriaceae	0	0	0	0	0	0	0	0	0	0	0	0	0	0	0	0	0	0	0	0	0	0	0	0	0	0	0	0	0	0	0	0	0	0	0	0	26.936	0	0	0	0	0	0	0	0	0	0	0
bed276dc1d777bb4c7755afb33f78fff	k__Fungi;p__Ascomycota;c__Lecanoromycetes;o__Acarosporales;f__Acarosporaceae;g__Acarospora	0	0	0	0	0	0	0	0	0	0	0	0	0	0	0	0	0	0	0	0	0	0	0	0	0	0	0	0	0	0	0	0	0	0	0	0	0	0	0	0	0	0	0	0	0	0	0	0
bf0f1598ce12a19b128e98320944c211	k__Fungi;p__Basidiomycota;c__Microbotryomycetes;o__Microbotryales;f__Microbotryaceae;g__Microbotryum	0	0	0	0	0	0	0	0	0	0	0	0	0	0	0	0	0	0	0	0	0	0	0	0	0	0	0	0	0	0	0	0	0	0	0	0	0	0	0	0	0	0	0	0	0	0	0	0
bf199d99e358a0c3a6f0fd6f26946a44	k__Fungi;p__Ascomycota;c__Leotiomycetes;o__Erysiphales;f__Erysiphaceae;g__Golovinomyces	0	0	0	0	0	0	0	0	0	0	0	0	0	0	0	0	0	0	0	0	0	0	0	0	0	0	0	0	0	0	0	0	0	0	0	0	0	0	0	0	0	0	0	0	0	0	0	0
bf3e3caaea2fd997624ec8ae4850530d	k__Fungi;p__Ascomycota;c__Lecanoromycetes;o__Teloschistales;f__Teloschistaceae;g__Caloplaca	0	0	0	0	0	0	0	0	0	0	0	0	0	0	0	0	0	0	0	0	0	0	0	0	0	0	0	0	0	0	0	0	0	0	0	0	0	0	0	0	0	0	0	0	0	0	0	0
bfade1d22071e3ea8b2fd062f7e0241a	k__Fungi;p__Basidiomycota;c__Agaricomycetes;o__Agaricales;f__Psathyrellaceae;g__Coprinopsis	0	0	0	0	0	0	0	0	0	0	0	0	0	0	0	0	0	0	0	0	0	0	0	0	0	0	0	0	0	0	0	0	0	0	0	0	0	0	0	0	0	0	0	0	0	0	0	0
c02b5b0bb0edd6a58dc6381443617e2e	k__Fungi;p__Basidiomycota;c__Pucciniomycetes;o__Pucciniales;f__Pucciniastraceae	0	0	0	0	0	0	0	0	0	0	0	0	0	0	0	0	0	0	0	0	0	0	0	0	0	0	0	0	0	0	0	0	0	0	0	0	0	0	0	0	0	0	0	0	0	0	0	0
c034d97202b55de243a299f0faba57c2	k__Fungi;p__Ascomycota;c__Dothideomycetes;o__Pleosporales	0	0	77.5316	0	97.4967	0	91.5888	37.4707	0	0	0	69.9187	0	0	86.2423	91.1361	13.1926	0	29.9252	228.916	32.419	24.0964	0	0	22.6843	0	68.4211	74.9354	0	396.396	101.545	67.7966	82.3529	26.8595	0	64.5161	13.468	78.3784	177.994	69.2308	131.783	0	82.8571	0	0	0	31.0559	0
c03c873725484bacd6055ff9d54bfd3c	Unassigned	0	0	0	0	0	0	0	0	0	0	8.489	0	0	12.605	0	0	0	0	0	69.2771	0	0	0	0	0	0	0	0	0	0	0	0	0	0	0	0	0	0	0	0	0	0	0	0	0	0	0	0
c040dce8469fede4f62426e71e9d306a	Unassigned	0	0	0	0	0	0	0	0	0	0	0	0	0	0	0	0	0	0	0	0	0	0	0	0	0	0	0	0	0	0	0	0	0	0	0	0	0	0	0	0	0	0	0	0	0	0	0	0
c05e109c871db12b46fc021e277ad8d2	k__Fungi;p__Ascomycota;c__Eurotiomycetes;o__Eurotiales;f__Trichocomaceae;g__Talaromyces	0	0	0	0	0	0	0	0	0	0	0	0	0	0	0	0	0	0	0	0	0	0	0	0	0	0	0	0	0	0	0	0	0	0	0	0	0	0	0	0	0	0	0	0	0	0	0	0
c097a75b4bfe0a3f9376d2b61f9aaeea	k__Fungi;p__Ascomycota;c__Sordariomycetes;o__Xylariales	0	0	0	0	0	0	0	0	0	0	0	0	0	0	0	0	0	0	0	0	0	0	0	0	0	0	0	0	0	0	0	0	0	0	0	0	0	0	0	0	0	0	0	27.8293	0	0	0	0
c0d1d2360ec7a8bcc5abd5da2beada0c	k__Fungi;p__Basidiomycota;c__Tremellomycetes;o__Tremellales;f__Tremellales_fam_Incertae_sedis;g__Dioszegia	0	0	0	0	0	0	2.8037	0	0	0	0	0	0	0	0	0	0	0	0	0	0	0	0	0	0	0	0	0	0	0	0	0	0	0	0	0	0	0	0	0	0	0	0	0	0	0	0	0
c10ed84749702b69e563e7f228285fe0	k__Fungi;p__Ascomycota;c__Dothideomycetes;o__Myriangiales;f__Elsinoaceae	0	0	0	0	0	0	0	0	0	0	0	0	0	0	0	0	0	0	0	0	0	0	0	0	0	0	0	0	0	0	0	0	0	0	0	0	0	0	0	0	0	0	0	0	0	0	0	0
c10ff043b96e4afdc2072399ba159bad	k__Fungi;p__Ascomycota;c__Dothideomycetes;o__Pleosporales	0	0	0	0	0	0	0	0	0	0	0	0	0	0	0	0	0	0	0	0	0	0	9.8684	0	0	0	0	0	0	0	0	0	0	0	0	0	0	0	0	0	0	0	0	0	0	0	0	0
c14cdaf6f7d653d4a47c3b77261e56ce	k__Fungi;p__Ascomycota;c__Leotiomycetes;o__Helotiales;f__Dermateaceae	0	0	0	0	0	0	0	0	0	0	0	0	0	0	0	0	0	0	0	0	0	0	0	0	0	0	0	0	0	0	55.1876	0	0	0	0	0	0	0	0	0	0	0	0	0	0	0	0	0
c17cc2a297c8ffe1e6d58bcc6ccf820c	k__Fungi;p__Basidiomycota;c__Tremellomycetes;o__Tremellales;f__Tremellales_fam_Incertae_sedis;g__Naganishia	0	0	0	0	0	0	0	39.8126	0	0	0	0	0	0	0	0	0	0	0	0	0	0	0	0	0	0	0	0	0	0	0	0	0	0	0	0	0	0	0	0	0	0	8.5714	0	0	0	0	0
c1895f1da5045b748bc55239cb8cb379	k__Fungi;p__Basidiomycota;c__Agaricomycetes	0	0	0	0	0	0	0	0	0	0	0	0	0	0	0	0	0	0	0	0	0	0	0	0	0	0	0	0	0	0	0	0	0	0	0	0	0	0	0	0	0	0	0	0	0	0	0	0
c18a4c4eb4d412aa80a2774e05656b8b	k__Fungi;p__unidentified;c__unidentified;o__unidentified;f__unidentified;g__unidentified;s__Fungi_sp	0	0	0	0	0	0	0	0	0	0	0	0	0	0	0	0	0	0	0	0	0	0	0	0	0	0	0	0	0	0	0	0	0	0	0	0	0	0	0	0	0	0	0	0	0	0	24.8447	0
c198f435d53aa9c2249f4161551cb7cf	k__Fungi;p__Ascomycota;c__Leotiomycetes;o__Helotiales;f__Helotiales_fam_Incertae_sedis	0	0	0	0	0	0	0	0	0	0	0	0	0	0	0	0	0	0	0	0	0	0	0	0	0	0	0	0	0	0	0	0	0	0	0	0	0	0	0	0	0	0	0	0	0	0	0	0
c1a8f4c657b88dd3ebe77776c55c64df	k__Fungi;p__Basidiomycota;c__Agaricomycetes;o__Auriculariales;f__Auriculariales_fam_Incertae_sedis;g__Exidia	0	0	0	0	0	0	0	0	0	0	0	0	0	0	0	0	0	0	0	0	0	0	0	0	0	0	0	0	0	0	0	0	0	0	0	0	0	0	0	0	0	0	0	0	0	0	0	0
c1d6bff3ba4108c1edb239890a4c67cc	k__Fungi;p__Ascomycota;c__Eurotiomycetes;o__Chaetothyriales	0	0	0	0	0	0	0	0	0	0	0	0	0	0	0	0	0	0	0	0	0	0	0	0	0	0	0	0	0	0	0	0	0	0	0	0	0	0	0	0	0	0	0	0	0	0	0	0
c1ecf1271e6ea9ca5955b8176d4422d3	k__Fungi;p__Basidiomycota;c__Agaricomycetes	0	0	0	0	0	0	0	0	0	0	0	0	0	0	0	0	0	0	0	0	0	0	0	0	0	0	0	0	0	0	0	0	0	0	0	0	0	0	0	0	0	0	0	0	0	0	0	0
c1fc4e16299e3882625b49bbd22c1a5c	k__Fungi;p__Ascomycota;c__Dothideomycetes;o__Pleosporales;f__Leptosphaeriaceae	0	0	0	0	0	0	0	0	0	0	0	0	0	0	0	0	0	0	0	0	0	0	0	0	0	0	0	0	0	0	0	0	0	0	0	0	0	0	0	0	0	0	0	0	0	0	0	0
c2146f9dbb02e194adb094bed00918e6	k__Fungi;p__Ascomycota;c__Sordariomycetes;o__Xylariales;f__Diatrypaceae	0	0	0	0	0	0	0	0	0	0	0	0	0	0	0	0	0	0	0	13.5542	0	0	0	0	0	0	0	0	0	0	0	0	0	0	0	0	0	0	0	0	0	0	0	0	0	0	0	0
c218a5af7726759c316aa48deea2bcb7	Unassigned	0	0	0	0	0	0	38.3178	0	0	0	0	0	0	0	0	0	0	0	0	0	0	0	0	0	0	0	0	0	0	0	0	0	0	0	0	0	0	0	0	0	0	0	0	0	0	0	0	0
c2487b3cbb8ca2e090f6fce5477cca5f	k__Fungi;p__Ascomycota;c__Sordariomycetes;o__Hypocreales	0	0	0	0	216.074	0	0	0	0	0	0	0	0	0	0	0	0	0	0	0	0	0	0	0	0	0	0	0	0	0	0	0	0	0	0	0	0	0	0	0	0	0	0	0	0	0	0	0
c262085e3abc1e3ddadf722f09c59116	k__Fungi;p__Basidiomycota;c__Microbotryomycetes;o__Sporidiobolales;f__Sporidiobolales_fam_Incertae_sedis;g__Rhodotorula	0	0	0	0	0	0	0	0	0	0	0	0	0	0	0	0	0	0	0	0	0	0	0	0	0	0	0	0	0	0	0	0	0	0	0	0	0	0	0	0	0	0	0	0	0	0	0	0
c2810e65d3a96d7a4cd5abe4e769f399	k__Fungi;p__Ascomycota;c__Dothideomycetes;o__Pleosporales	0	0	0	0	0	0	0	0	0	0	0	0	0	0	0	0	0	0	0	165.663	0	0	0	0	0	0	0	0	0	0	0	0	0	0	0	0	0	0	0	0	0	0	0	0	0	0	0	0
c295696f41b7a7ce7ac38b08da7d04ef	k__Fungi;p__Basidiomycota;c__Tremellomycetes;o__Cystofilobasidiales	0	0	0	0	0	0	0	0	0	0	0	0	0	0	0	0	0	0	0	0	0	0	0	0	0	0	0	0	0	0	0	0	0	0	0	0	0	0	0	0	0	0	0	0	0	0	0	0
c2ca1a6fe1b9d9c4e2c732e685567abf	k__Fungi;p__Basidiomycota;c__Agaricomycetes;o__Agaricales;f__Mycenaceae;g__Mycena	0	0	0	0	0	0	0	0	0	0	0	0	0	0	0	0	0	0	0	0	0	0	0	0	0	0	0	0	0	0	0	0	0	0	0	0	0	0	0	0	0	0	0	0	0	0	0	0
c2fc0d77eb3544a3af8394664f7ee299	k__Fungi;p__Ascomycota;c__Saccharomycetes;o__Saccharomycetales;f__Saccharomycetales_fam_Incertae_sedis;g__Candida	0	0	0	0	0	0	0	0	0	0	0	0	0	0	0	0	0	0	0	0	0	0	0	0	0	0	0	0	0	0	0	0	0	0	0	0	0	0	0	0	0	0	0	0	0	0	0	0
c3003de0b2dfe85ab911ceeecec8e734	k__Fungi;p__Zygomycota;c__Mortierellomycotina_cls_Incertae_sedis;o__Mortierellales;f__Mortierellaceae;g__Mortierella	0	0	0	0	0	0	0	0	0	0	0	0	0	0	0	0	0	0	0	0	0	0	0	0	0	0	0	0	0	0	0	0	0	0	0	0	0	0	0	0	0	0	0	0	0	0	0	0
c346c3631915b5d6f75474209414b23e	k__Fungi;p__Ascomycota	0	0	0	0	0	0	0	0	0	0	0	0	0	0	0	0	0	0	0	0	0	0	0	0	0	0	0	0	0	0	0	0	0	0	0	0	0	0	0	0	0	0	0	0	0	0	0	0
c34d46d9e6aa66abe39d985291cad370	k__Fungi;p__unidentified;c__unidentified;o__unidentified;f__unidentified;g__unidentified;s__Fungi_sp	0	0	0	0	0	0	0	0	0	0	0	0	0	0	0	0	0	0	0	0	0	0	0	0	0	0	0	0	0	0	0	0	0	0	0	0	0	0	0	0	0	0	0	0	0	0	0	0
c36fc0c9cd4e7709ffef1a5768d61a9f	k__Fungi;p__Ascomycota;c__Dothideomycetes;o__Dothideales	0	0	0	0	55.336	2432.68	0	0	0	0	47.5382	52.0325	0	26.6106	0	79.9001	0	65.1341	0	70.7831	0	0	0	26.087	11.3422	0	0	20.6718	65.4762	0	28.6976	0	0	37.1901	0	0	286.195	0	226.537	12.8205	0	0	28.5714	11.1317	0	31.348	0	0
c39a7504ca70b67572fa6a1fb851504e	k__Fungi;p__unidentified;c__unidentified;o__unidentified;f__unidentified;g__unidentified;s__Fungi_sp	0	0	0	0	0	0	0	0	0	0	0	0	0	0	0	0	0	0	0	0	0	0	0	0	0	0	0	0	0	0	0	0	0	0	0	0	0	0	0	0	0	0	0	11.1317	0	0	0	0
c3cc071b06b4b778d75c783794cd9ea9	k__Fungi;p__Ascomycota;c__Dothideomycetes;o__Pleosporales	0	0	0	0	0	0	0	0	0	0	0	0	0	0	0	0	0	0	0	0	0	0	0	0	64.2722	0	0	0	0	0	0	0	0	0	0	0	0	0	207.12	0	0	0	48.5714	9.2764	0	0	0	0
c3f128b121727f9f1523c7433df117d0	k__Fungi;p__Ascomycota;c__Dothideomycetes;o__Capnodiales	0	0	0	0	0	0	0	0	0	0	0	0	0	0	0	0	0	0	0	0	0	0	0	0	0	0	0	0	0	0	0	0	0	0	0	0	0	0	0	0	0	0	0	0	0	0	0	0
c3f6407bf6803db34029ec858390b030	k__Fungi;p__Ascomycota;c__Dothideomycetes;o__Pleosporales;f__Pleosporaceae;g__Alternaria	0	0	0	0	0	0	0	0	0	0	0	0	0	0	0	0	0	0	0	0	0	0	0	0	0	0	0	0	0	0	0	0	0	0	0	0	37.037	0	0	0	0	0	0	0	0	0	0	0
c44526d2e772a345369c87e592ca0601	Unassigned	0	0	0	0	0	0	0	0	0	0	0	0	0	0	0	0	0	0	0	0	0	0	0	0	0	0	0	0	0	0	0	0	0	0	0	0	0	0	0	0	0	0	0	0	0	0	0	0
c4a29e4a95ea2f22c6e69e827f2f2b75	k__Fungi;p__Basidiomycota;c__Microbotryomycetes;o__Microbotryales;f__Microbotryaceae;g__Microbotryum	0	0	0	0	11.8577	22.6929	0	0	0	0	0	11.3821	0	0	0	0	0	0	0	0	0	0	0	0	0	0	0	0	0	0	0	0	0	0	0	0	0	0	0	0	0	0	0	0	0	0	0	0
c4a8b07fa9bc6ddcaee023dd8973a6a9	k__Fungi;p__Basidiomycota;c__Agaricomycetes	0	0	0	0	0	0	0	0	0	0	0	0	0	0	0	0	0	0	0	0	0	0	0	0	0	0	0	0	0	0	0	0	0	0	0	0	0	0	0	0	0	0	0	0	0	0	0	0
c4fc727359c9f6c21d65de32b61a5bd0	k__Fungi;p__Ascomycota;c__Leotiomycetes	0	0	0	0	0	0	0	0	0	0	0	0	0	0	0	0	0	0	0	0	0	0	0	0	0	0	0	0	0	0	0	0	0	0	0	0	0	0	0	0	0	0	0	0	0	0	0	0
c5196a678e63d897280d1dd27ebf8617	k__Fungi;p__Ascomycota;c__Sordariomycetes;o__Xylariales;f__Xylariaceae;g__Nemania	0	35.8127	0	0	0	0	0	0	0	0	0	0	0	0	0	0	0	0	0	0	0	0	0	0	0	0	0	0	0	0	0	0	0	0	0	0	0	0	0	0	0	0	0	0	0	0	0	0
c52b62114d75eb77d41c02a2a6d1b914	k__Fungi;p__Ascomycota;c__Taphrinomycetes;o__Taphrinales;f__Taphrinaceae;g__Taphrina	0	0	0	0	0	0	0	0	0	0	0	0	0	0	0	0	0	0	0	0	0	0	0	0	0	0	0	0	0	0	0	0	0	0	0	0	0	0	0	0	0	0	0	0	0	0	0	0
c5444b364503858b6cc3d443cb55b133	k__Fungi;p__Ascomycota;c__Dothideomycetes;o__Pleosporales;f__Phaeosphaeriaceae	0	0	0	0	0	0	0	0	0	0	0	0	0	0	0	0	0	0	0	0	4.9875	0	0	0	0	0	0	0	0	0	0	0	0	0	0	0	0	0	0	0	0	0	0	0	0	0	0	0
c55b3d8beef5466c9165c06af791702e	k__Fungi;p__Ascomycota;c__Leotiomycetes;o__Erysiphales;f__Erysiphaceae;g__Golovinomyces	0	0	0	0	0	0	0	0	0	0	0	0	0	0	0	0	0	0	0	0	0	0	0	0	0	0	0	0	0	0	0	0	0	0	0	0	0	0	0	0	0	0	0	0	0	0	0	0
c5868415bb14e3439a695bb6d3c456d3	k__Fungi;p__Basidiomycota;c__Agaricostilbomycetes;o__Agaricostilbales;f__Kondoaceae;g__Kondoa	0	0	0	0	0	0	58.8785	0	0	0	0	0	0	81.2325	0	219.725	0	0	0	171.687	0	0	0	0	0	0	0	15.5039	0	0	0	0	0	0	0	0	0	27.027	0	0	38.7597	0	0	59.3692	15.9453	40.7524	0	0
c5c6be9c2f563c3e5696ba2cf6916625	k__Fungi;p__Basidiomycota;c__Wallemiomycetes;o__Wallemiales;f__Wallemiaceae;g__Wallemia	0	0	0	0	0	0	0	0	0	0	0	0	0	0	0	0	0	0	0	0	0	0	0	0	0	0	0	0	0	0	0	0	0	0	0	0	0	0	0	0	0	0	0	0	0	0	0	0
c5f062979326b5bef1b8cafc3b4d448c	k__Fungi;p__Ascomycota;c__Leotiomycetes;o__Helotiales	0	0	0	0	0	0	0	0	0	0	0	0	0	0	0	0	0	0	0	0	0	0	0	0	0	0	0	0	0	0	0	0	0	0	0	0	0	0	0	0	0	0	0	0	0	0	0	0
c68725d75862491803cf561814cab593	k__Fungi;p__Ascomycota;c__Saccharomycetes;o__Saccharomycetales;f__Saccharomycetales_fam_Incertae_sedis;g__Candida	0	0	0	0	0	0	0	0	0	0	0	0	0	0	0	0	0	0	0	0	0	0	0	0	0	0	0	0	0	0	0	0	0	0	0	0	0	0	0	0	0	0	0	0	0	0	0	0
c6c7592363bfd046cc23313d7f0769a5	k__Fungi;p__Ascomycota;c__Dothideomycetes;o__Dothideales;f__Dothioraceae;g__Aureobasidium	0	0	0	0	0	0	0	0	0	0	0	0	0	0	0	0	0	0	0	0	0	0	0	0	0	0	0	0	0	0	0	0	0	0	0	0	0	0	0	0	0	0	8.5714	0	0	0	0	0
c6dc06f9483442762cb69a517d947302	k__Fungi;p__Basidiomycota;c__Agaricomycetes;o__Agaricales;f__Mycenaceae;g__Mycena;s__Mycena_sp	0	0	0	0	0	0	0	0	0	0	0	0	0	0	0	0	0	0	0	0	0	0	0	0	0	0	0	0	0	0	0	0	0	0	0	0	0	0	0	0	0	0	0	0	0	0	0	0
c78ea7cddfb9f742b72622b1311ed318	Unassigned	0	0	0	0	0	0	0	0	0	0	13.5823	0	0	0	0	0	0	0	0	0	0	0	0	0	0	0	0	0	0	0	0	0	0	0	0	0	0	0	0	0	0	0	0	0	0	0	0	0
c7ce9b1d7f52f036e9749614c832f202	k__Fungi;p__Ascomycota	0	0	0	0	0	0	0	0	0	0	5.0934	0	0	0	0	0	0	0	0	0	0	0	0	0	0	0	0	0	0	0	0	0	0	0	0	0	0	0	0	0	0	0	0	0	0	0	0	0
c84790900cc328cbc3445dd694278e9c	k__Fungi;p__Ascomycota;c__Dothideomycetes;o__unidentified;f__unidentified;g__unidentified;s__Dothideomycetes_sp	0	0	0	0	0	0	14.9533	0	0	0	0	0	0	42.0168	0	0	0	0	0	0	19.9501	0	0	0	0	0	0	0	0	0	0	0	0	0	0	908.918	0	10.8108	0	0	0	0	0	0	0	0	12.4224	0
c851c9f8bdf99f739b23bed7a7c84105	k__Fungi;p__Ascomycota;c__Dothideomycetes;o__Venturiales;f__Venturiaceae;g__Venturia	0	0	0	0	0	0	0	0	0	0	0	0	0	0	0	0	0	0	0	0	0	0	0	0	0	0	0	0	0	0	0	0	0	0	0	0	0	0	0	0	0	0	0	0	0	0	0	0
c894332979fadb6db7305fc7c642ae5e	k__Fungi;p__Basidiomycota;c__Tremellomycetes;o__Tremellales;f__Tremellales_fam_Incertae_sedis;g__Cryptococcus	3414.99	12911.8	1416.14	3524.9	2179.18	3081.69	7548.6	8433.26	2738.46	2734.69	3623.09	2349.59	637.22	5728.29	13010.3	3490.64	2543.54	5513.41	3418.95	4799.7	17922.7	3638.55	6187.5	9695.65	4487.71	3187.1	4642.11	11966.4	4744.05	1581.08	8452.54	5005.65	10482.4	6049.59	4695.95	2070.21	5491.58	3448.65	7595.47	19376.9	6480.62	13863.1	7957.14	3888.68	6603.64	34188.1	11757.8	8648.22
c8b34c7bd68325c5b50cd881adb22ad3	k__Fungi;p__Ascomycota;c__Sordariomycetes;o__Diaporthales;f__Valsaceae	0	0	0	0	0	0	0	0	0	0	0	0	0	0	10.2669	0	0	0	0	0	0	0	0	0	0	0	0	0	0	0	0	0	0	0	0	0	0	0	0	0	0	0	0	0	0	0	0	0
c8b9581e8491d7b736822333b4119511	k__Fungi;p__Basidiomycota;c__Microbotryomycetes;o__Microbotryales;f__Microbotryaceae;g__Microbotryum	0	0	0	0	0	0	0	0	0	0	0	0	0	0	0	0	0	0	0	0	0	0	0	0	0	0	0	0	0	0	0	0	0	0	0	0	0	0	0	0	0	0	0	0	0	0	0	0
c90445f4388119d41a028bf02413f0a7	k__Fungi;p__Basidiomycota;c__Agaricomycetes;o__Polyporales;f__Phanerochaetaceae;g__Phanerochaete	0	0	0	0	0	0	0	0	0	0	0	0	0	0	0	0	0	0	0	0	0	0	0	0	0	0	0	0	0	0	0	0	0	0	0	0	0	0	0	0	0	0	0	0	0	0	0	0
c90e81a841e5729007fae26ee21aa8a6	k__Fungi;p__Basidiomycota;c__Exobasidiomycetes;o__Entylomatales;f__Entylomataceae;g__Entyloma	0	0	0	0	0	0	0	0	0	0	0	0	0	0	0	0	0	0	0	0	0	0	0	0	0	0	0	0	0	0	0	0	0	0	0	0	0	0	0	0	0	0	0	0	0	0	0	0
c93c1513e9d97e376b5aad2b8a63b3fc	k__Fungi;p__Ascomycota;c__Dothideomycetes;o__Pleosporales;f__Sporormiaceae	0	0	0	0	0	0	0	0	0	0	0	0	0	0	0	0	0	0	0	0	0	0	0	0	0	0	0	0	0	0	0	0	0	0	0	0	0	0	0	0	0	0	0	0	0	0	0	0
c93dca44db3ff61284fc08f2ba6006b5	Unassigned	0	0	0	0	0	0	0	0	0	0	0	0	0	0	0	0	0	0	0	0	0	0	0	0	0	0	0	0	0	0	0	0	0	0	0	0	0	0	0	0	0	0	0	0	0	0	0	0
c948eeaf7aa6191a7a6575c7a4ffd74e	k__Fungi;p__Basidiomycota;c__Agaricomycetes;o__Sebacinales;f__unidentified;g__unidentified;s__Sebacinales_sp	0	0	0	0	0	0	0	0	0	0	0	0	0	0	0	0	0	0	0	0	0	0	0	0	0	0	0	0	0	0	0	0	0	0	0	0	0	0	0	0	0	0	0	0	0	0	0	0
c9603d48effec7f8b9cbe03616bc8bf5	k__Fungi;p__Ascomycota;c__Dothideomycetes;o__Pleosporales	0	0	0	0	0	0	0	0	0	0	0	0	0	0	0	0	0	0	0	0	0	0	0	0	0	0	0	0	0	0	0	0	0	0	0	0	0	0	0	0	0	0	0	0	0	0	0	0
c96f2a39d6a630fe556f6ce0848506f1	k__Fungi;p__Ascomycota;c__Leotiomycetes;o__Helotiales	0	0	0	0	0	0	0	0	0	0	0	0	0	0	0	0	0	0	0	0	0	0	0	0	0	0	0	0	0	0	0	0	0	0	0	0	0	0	0	0	0	0	0	0	0	0	0	0
c98ad3e51db2f6ed5f61c8a3909f094e	k__Fungi;p__Ascomycota;c__Dothideomycetes;o__Pleosporales;f__Pleosporales_fam_Incertae_sedis;g__Periconia	0	0	0	0	0	326.778	0	0	0	0	0	0	0	0	0	0	0	0	0	0	0	0	0	0	0	0	0	0	0	0	0	0	0	0	0	0	0	0	0	0	0	0	0	7.4212	0	0	0	0
c9a09d589cfbb13ea383ad6e205885b3	k__Fungi;p__Basidiomycota;c__Agaricomycetes;o__Agaricales;f__Omphalotaceae;g__Gymnopus	0	0	0	0	0	0	0	0	0	0	0	0	0	0	0	0	0	0	0	0	0	0	0	0	0	0	0	0	0	0	0	0	0	0	0	0	0	0	0	0	0	0	0	0	0	0	0	0
ca14522ba3d3662fbb933a2f85e3c9a8	k__Fungi;p__Ascomycota;c__Saccharomycetes;o__Saccharomycetales;f__Saccharomycetales_fam_Incertae_sedis;g__Candida	0	0	0	0	0	0	0	0	0	0	0	0	0	0	0	0	0	57.4713	0	0	0	0	0	0	0	0	0	0	0	0	0	0	0	0	0	0	0	0	0	0	0	0	31.4286	0	0	0	0	0
ca2406b073d85f3b94e7be81dbd535a8	k__Fungi;p__Basidiomycota;c__Agaricomycetes;o__Agaricales;f__Psathyrellaceae	0	0	0	0	0	0	0	0	0	0	0	0	0	0	0	0	0	0	0	0	0	0	0	0	0	0	0	0	0	0	0	0	0	0	0	0	0	0	0	0	0	0	0	0	0	0	0	0
ca664f9279b1430cb9e521c7f623a983	k__Fungi;p__Basidiomycota;c__Exobasidiomycetes;o__Microstromatales;f__Quambalariaceae;g__Quambalaria	0	0	0	0	0	0	0	0	0	124.717	0	0	0	0	0	0	0	0	0	0	0	0	0	0	0	0	0	0	0	0	0	0	0	0	0	0	0	0	0	84.6154	23.2558	0	0	0	0	50.1567	0	0
ca78c41d9bd23999b0d12b0c5e385a33	k__Fungi;p__Ascomycota;c__Dothideomycetes;o__Capnodiales	0	0	44.3038	0	0	0	60.7477	0	0	0	0	0	21.2014	12.605	82.1355	171.036	0	798.851	0	0	0	200.301	36.1842	249.275	0	0	0	43.9276	0	81.0811	275.938	0	0	0	0	72.1063	0	140.541	213.592	0	0	0	20	0	34.1686	0	0	0
ca9370eef1785cbbfb890ce968752cee	k__Fungi;p__Zygomycota;c__Mucoromycotina_cls_Incertae_sedis;o__Mucorales;f__Rhizopodaceae;g__Rhizopus;s__Rhizopus_microsporus	0	0	0	0	0	0	0	0	0	0	0	0	0	0	0	0	0	0	0	0	0	0	0	0	0	0	0	0	0	0	0	0	0	0	0	0	0	0	0	0	0	0	0	0	0	0	0	0
cab17bb3052db6b7e1ff26d6fb65c350	Unassigned	0	0	0	0	0	0	0	0	0	0	0	0	0	0	0	0	0	0	0	0	0	0	0	0	0	0	0	0	0	0	0	0	0	0	0	0	10.101	0	0	0	0	0	0	0	0	0	0	0
cac219ef9a60dfe39580556dc529567a	k__Fungi;p__Basidiomycota;c__Agaricomycetes;o__Polyporales;f__Phanerochaetaceae	0	0	0	0	0	0	0	0	0	0	0	0	0	0	0	0	0	0	0	0	0	0	0	0	0	0	0	0	0	0	0	0	0	0	0	0	0	0	0	0	0	0	0	0	0	0	0	0
cacb3e9088afd637ec71165f2aa65aab	k__Fungi;p__Basidiomycota;c__Agaricomycetes;o__Corticiales;f__Corticiaceae;g__unidentified;s__Corticiaceae_sp	0	0	0	0	0	0	0	0	0	0	0	0	0	0	0	0	0	0	0	0	0	0	0	0	0	0	0	0	0	0	0	0	0	0	0	0	0	0	0	0	0	0	0	0	0	0	0	0
caeaf39a6ab247db7edf12f67bec9fe7	k__Fungi;p__Ascomycota;c__Eurotiomycetes;o__Eurotiales;f__Trichocomaceae;g__Penicillium	0	0	0	0	0	0	0	0	0	0	0	0	0	0	0	0	0	0	0	0	0	42.1687	0	0	0	0	0	0	0	0	0	0	0	0	0	0	0	0	0	0	0	0	0	0	0	0	0	0
cb2372581e324f358778880167aec52e	k__Fungi;p__Ascomycota;c__Saccharomycetes;o__Saccharomycetales;f__Pichiaceae	0	0	0	0	0	0	0	0	0	0	0	0	0	0	0	0	0	0	0	0	0	0	0	0	0	0	0	0	0	0	0	0	0	0	0	0	0	0	0	0	0	0	0	0	0	0	0	0
cb3e0a1012f3bf85d2204b02bd752050	k__Fungi;p__Basidiomycota;c__Tremellomycetes;o__Tremellales;f__Tremellales_fam_Incertae_sedis;g__Dioszegia	0	0	0	0	0	0	0	0	0	0	0	0	0	0	32.8542	4.9938	0	0	0	0	0	0	0	0	0	0	0	0	0	0	0	0	0	0	0	0	0	16.2162	0	0	0	0	0	0	0	0	0	47.4308
cba21ba3cc281c5e33c88387740829ee	k__Fungi;p__Basidiomycota;c__Agaricomycetes;o__Polyporales;f__Meruliaceae;g__Hyphoderma;s__Hyphoderma_setigerum	0	0	0	0	0	0	0	0	0	0	0	0	0	0	0	0	0	0	0	0	0	0	0	0	0	0	0	0	0	0	0	0	0	0	0	0	0	0	0	0	0	0	0	0	0	0	0	0
cbcbf4423157aeefbb599a279ac5b233	k__Fungi;p__Ascomycota;c__Saccharomycetes;o__Saccharomycetales;f__Metschnikowiaceae;g__Metschnikowia	0	0	0	0	0	0	0	0	0	0	0	0	0	0	0	0	0	0	0	0	0	0	0	0	0	0	0	0	0	0	0	0	0	0	0	0	0	0	0	0	0	0	0	0	0	0	0	0
cbd416372f8a6bc0eb3fd77bfb12a199	k__Fungi;p__Ascomycota;c__Dothideomycetes;o__Pleosporales;f__Dacampiaceae;g__Teichospora	0	0	0	0	0	0	0	0	0	0	0	0	0	0	0	0	0	0	0	0	0	0	0	0	0	0	0	0	0	0	0	0	0	0	0	0	0	0	0	0	0	0	0	0	0	0	0	0
cbd8c7e62fc5ab73dabcf5c525135d32	k__Fungi;p__Ascomycota;c__Eurotiomycetes;o__Eurotiales;f__Trichocomaceae;g__Penicillium	0	0	0	0	0	0	0	0	0	0	0	0	0	0	0	0	0	0	0	0	0	0	0	0	0	0	0	0	0	0	0	0	0	0	0	0	0	0	0	0	0	0	0	0	0	0	0	0
cc1306ec9fa00749e6dbabf32b75d331	k__Fungi;p__Basidiomycota;c__Tremellomycetes;o__Filobasidiales;f__Filobasidiaceae;g__Filobasidium	111.431	0	0	132.184	587.615	95.3101	100	79.6253	0	0	544.991	0	0	0	180.698	0	160.95	0	129.676	45.1807	127.182	138.554	52.6316	40.5797	553.875	348.387	426.316	77.5194	11.9048	0	357.616	265.537	1188.24	0	94.5946	0	60.6061	56.7568	0	328.205	77.5194	267.857	102.857	25.974	34.1686	257.053	49.6894	63.2411
cc3cb373d3da8f03e67c3f77eaf51172	Unassigned	0	0	0	0	0	0	0	0	0	0	0	0	0	0	0	0	0	0	0	0	0	0	0	0	0	0	0	0	0	0	0	0	0	0	0	0	0	0	0	0	0	0	0	0	0	0	0	0
cc60597e8b3cf235f29272379b91e816	k__Fungi;p__Ascomycota;c__Dothideomycetes;o__Pleosporales;f__Pleosporales_fam_Incertae_sedis	0	0	0	0	0	0	0	0	0	0	0	0	0	0	0	0	0	0	0	0	0	0	0	0	0	0	0	0	0	0	0	0	35.2941	0	0	0	0	0	0	0	0	0	0	0	0	0	0	0
ccd670d9202800fe82cd1d7a66bf922a	k__Fungi;p__Ascomycota;c__Leotiomycetes	0	0	0	0	0	0	0	0	0	0	0	0	0	0	0	0	0	0	0	0	0	0	0	0	0	0	0	0	0	0	0	0	0	0	0	0	0	0	0	0	0	0	0	18.5529	0	0	0	0
ccf3416d2b65918133129062e253008d	k__Fungi;p__Basidiomycota;c__Agaricomycetes;o__Agaricales	0	0	0	0	0	0	0	0	0	0	0	0	0	0	0	0	0	0	0	0	0	0	0	0	0	0	0	0	0	0	0	0	0	0	0	0	0	0	0	0	0	0	0	0	0	0	0	0
ccf8437dd044b38dc049db39942ba352	k__Fungi;p__Ascomycota;c__Sordariomycetes;o__Sordariales;f__Lasiosphaeriaceae	0	0	393.987	0	0	0	0	0	0	0	0	0	55.3592	0	0	0	0	0	0	0	0	0	0	0	0	0	0	0	0	0	0	0	0	0	0	0	0	0	0	0	0	0	0	0	0	0	0	0
cd075a17ec49beb4218cf1c9d9bebcff	Unassigned	0	0	0	0	0	0	0	0	0	0	0	0	0	0	0	0	0	0	0	0	0	0	0	0	0	0	0	0	0	0	0	0	0	0	0	0	0	0	0	0	0	0	0	0	0	0	0	0
cd12825cc1cc2743bcfb790fff7c526b	k__Fungi;p__Ascomycota;c__Sordariomycetes;o__Hypocreales;f__Hypocreales_fam_Incertae_sedis	0	0	0	0	0	0	0	0	0	0	25.4669	0	0	0	0	0	0	0	0	0	0	0	0	0	0	0	0	0	0	0	0	0	0	0	0	0	0	0	0	15.3846	0	0	0	0	0	0	0	0
cd2b6fca8c2871346e6725a193acb886	k__Fungi;p__Zygomycota;c__Mortierellomycotina_cls_Incertae_sedis;o__Mortierellales;f__Mortierellaceae;g__Mortierella	0	0	0	0	0	0	0	0	0	0	0	0	0	0	0	0	0	0	0	0	0	0	0	0	0	0	0	0	0	0	0	0	0	0	0	0	0	0	0	0	0	0	0	0	0	0	0	0
cd5e343ec41f51ced1a23dc4ecce0e38	k__Fungi;p__Ascomycota;c__Eurotiomycetes;o__Eurotiales;f__Trichocomaceae;g__Penicillium	0	0	0	0	0	0	0	0	0	0	0	0	0	0	0	0	0	0	0	0	0	67.7711	0	0	0	0	0	0	0	22.5225	0	0	0	0	0	0	0	0	0	0	0	0	0	0	0	0	0	0
cd7344d499bec562f4e8c23e6f75433e	Unassigned	0	0	0	0	0	0	0	0	0	0	0	0	0	0	0	0	0	0	0	0	0	0	0	0	0	0	0	0	0	0	0	0	0	0	0	0	0	0	0	0	0	0	0	0	0	0	0	0
cd7aadacb7a5d3fc998fca8b0e84e3a6	k__Fungi;p__Basidiomycota;c__Tremellomycetes;o__Tremellales;f__Tremellales_fam_Incertae_sedis;g__Tremella	0	0	0	0	0	0	0	0	0	0	0	0	0	0	0	0	0	0	0	0	0	0	0	0	0	0	0	0	0	0	0	0	0	0	0	0	0	0	0	0	0	0	0	0	0	0	0	0
ce18d0c4eb2852d599795fe7655d1b18	k__Fungi;p__Ascomycota;c__Leotiomycetes;o__Rhytismatales;f__Rhytismataceae	0	0	0	0	0	0	0	0	0	0	0	0	0	0	0	0	0	0	0	0	0	0	0	0	0	0	0	0	0	0	0	0	0	0	0	0	0	0	0	0	0	0	0	0	0	0	0	0
ce72f666aacf61eacb0e595681393ebc	k__Fungi;p__Basidiomycota	0	0	0	0	0	0	0	0	0	0	0	0	0	0	0	0	0	0	0	0	0	0	0	0	0	0	0	0	0	0	0	0	0	0	0	0	0	0	0	0	0	0	0	0	0	0	0	0
ced1a2831c98d2e86c6ed9755f3a05d0	k__Fungi;p__Ascomycota;c__Dothideomycetes;o__Pleosporales	0	0	0	0	0	0	0	0	0	0	0	0	0	0	0	0	0	0	0	0	0	0	0	0	0	0	0	0	0	0	0	0	0	0	0	0	0	0	38.835	0	0	0	0	0	0	0	0	0
cef4261fc91d9d49c4e8d094d90421d7	k__Fungi;p__Ascomycota	0	0	0	0	0	0	156.075	0	0	0	0	0	0	0	0	0	0	0	0	0	0	0	0	0	0	0	0	0	0	0	0	0	0	0	0	0	0	0	0	0	0	0	0	0	0	0	0	0
cf1949a3b1e09dd05bf19c3d8fedfb6e	k__Fungi;p__Ascomycota;c__Leotiomycetes;o__Erysiphales;f__Erysiphaceae;g__Podosphaera	0	0	0	0	0	0	0	0	0	0	0	0	0	0	0	0	0	0	0	0	0	0	0	0	0	0	0	0	0	0	0	0	0	0	0	0	0	0	35.5987	0	0	0	0	3.7106	0	0	0	0
cf224ca5950552a433913efd17adab14	k__Fungi;p__Ascomycota;c__Lecanoromycetes;o__Lecanorales	0	0	0	0	0	0	0	0	0	0	0	0	0	0	0	0	0	0	0	0	0	0	0	0	0	0	0	7.7519	0	0	0	0	0	0	0	0	0	18.9189	0	0	0	0	0	0	0	0	0	0
cf3cd54d43b02693411df65f27c56eaa	k__Fungi;p__Basidiomycota;c__Tremellomycetes	0	0	0	0	0	0	0	0	0	0	0	0	0	0	0	0	0	0	0	0	0	0	0	14.4928	0	0	0	0	0	0	0	0	0	0	0	0	0	0	0	0	0	0	0	0	0	0	0	0
cf4189bcef18879a94266344d2880523	k__Fungi;p__Ascomycota;c__Orbiliomycetes;o__Orbiliales;f__Orbiliaceae;g__Arthrobotrys	0	0	0	0	0	0	0	0	0	0	0	0	0	0	0	0	0	0	0	0	0	0	0	0	0	0	0	0	0	0	0	0	0	0	0	0	0	0	0	0	0	0	0	0	0	0	0	0
cf47e9298a6d58e9571f70369937efef	k__Fungi;p__Basidiomycota;c__Cystobasidiomycetes	0	0	0	0	0	0	0	0	0	0	0	0	0	0	0	0	0	0	0	0	0	0	0	0	0	0	0	0	0	0	0	0	0	0	0	0	0	0	0	0	0	0	0	0	0	0	0	0
cf6186f7da9e4ef527d1a90b8edb7c12	k__Fungi;p__Ascomycota;c__Pezizomycetes	0	0	0	0	0	0	0	0	0	0	0	0	0	0	0	0	0	0	0	0	0	0	0	0	0	0	0	0	0	0	0	0	0	0	0	0	0	0	0	0	0	0	0	0	0	0	0	0
cf61c4df911e8183eeda5fee39693178	k__Fungi;p__Ascomycota;c__Sordariomycetes;o__Hypocreales;f__Hypocreales_fam_Incertae_sedis;g__Myrothecium	0	0	0	0	0	0	0	0	0	0	0	0	0	0	0	0	0	0	0	0	0	0	0	0	0	0	0	0	0	0	0	0	0	0	0	0	0	0	0	0	0	0	0	0	0	0	0	0
cf6dc2d3d83e6a552ed4a5729a5b0588	k__Fungi;p__Ascomycota;c__Lecanoromycetes;o__Ostropales;f__Stictidaceae	0	0	0	0	0	0	0	0	0	0	0	0	0	0	0	0	0	0	0	0	0	0	0	0	0	0	0	0	0	0	0	0	0	0	0	0	0	0	0	0	0	0	0	0	0	0	0	0
cfbec1837a5f674d40f340c25b3a75ff	k__Fungi;p__Ascomycota;c__Sordariomycetes;o__Hypocreales	0	0	0	0	0	0	0	0	0	0	0	0	0	0	41.0678	0	0	0	0	0	192.02	0	0	0	0	19.3548	0	0	0	0	0	0	0	0	0	0	0	0	0	0	0	0	0	0	0	0	0	0
cfc6edf1f564e6008c2f9bf6beca53b2	Unassigned	0	0	0	0	0	0	0	0	0	0	0	0	0	0	0	0	0	0	0	0	0	0	0	0	0	0	0	0	0	0	0	0	0	0	0	0	0	0	0	5.1282	0	0	0	0	0	0	0	0
d027fb1a28dfe9613025b4f91e5b300d	k__Fungi;p__Ascomycota;c__Leotiomycetes;o__Helotiales;f__Helotiales_fam_Incertae_sedis;g__Tetracladium	0	0	0	0	0	0	0	0	0	0	0	0	0	0	0	0	0	0	0	0	0	0	0	0	0	0	0	0	0	0	0	0	0	0	0	0	6.734	0	0	0	0	0	17.1429	16.6976	0	0	0	0
d03b61daf4c4afb2bb07d0830b05a89b	k__Fungi;p__Basidiomycota;c__Agaricomycetes;o__unidentified;f__unidentified;g__unidentified;s__Agaricomycetes_sp	0	0	0	0	0	0	0	0	0	0	0	0	0	0	0	0	0	0	0	0	0	0	0	0	0	0	0	0	0	0	0	0	0	0	0	0	0	0	0	0	0	0	0	0	0	0	0	0
d06e01c65491e927eb129699373f0fb9	k__Fungi;p__Ascomycota;c__Leotiomycetes;o__Helotiales;f__unidentified;g__unidentified;s__Helotiales_sp	0	0	0	0	0	0	0	0	0	0	0	0	0	0	0	0	0	0	0	0	0	0	0	0	0	0	0	0	0	0	0	0	0	0	0	0	0	0	0	0	0	0	0	0	0	0	0	0
d070fbf76a488b95c989e5f99a965687	k__Fungi;p__Basidiomycota;c__Agaricomycetes;o__Corticiales;f__Corticiaceae	0	0	0	0	0	0	0	0	0	0	0	0	0	0	0	0	0	0	0	0	0	0	0	0	0	0	0	0	0	0	0	0	0	0	0	0	0	0	0	0	0	0	0	0	0	0	0	0
d07f36e7904d1fb86a3b17bed5121172	k__Fungi;p__Ascomycota;c__Dothideomycetes;o__Pleosporales;f__Dacampiaceae;g__Teichospora	0	0	0	0	0	0	0	0	0	0	0	0	0	0	0	49.9376	0	0	0	0	0	0	0	0	0	0	0	0	0	0	0	0	0	0	0	0	0	0	0	0	0	0	0	0	0	0	0	0
d089981e7375e8c67589429f2538effe	k__Fungi	0	0	0	0	0	0	0	0	0	0	0	0	0	0	0	0	0	0	0	0	0	0	0	0	0	0	0	0	0	0	0	0	0	0	0	0	0	0	0	0	0	0	0	0	0	0	0	0
d0b8dbf72a0beed7e0281aed6b872148	k__Fungi;p__Basidiomycota;c__Agaricomycetes;o__Hymenochaetales;f__Schizoporaceae;g__Hyphodontia;s__Hyphodontia_microspora	0	0	0	0	0	0	0	0	0	0	0	0	0	0	0	0	0	0	0	0	0	0	0	0	0	0	0	0	0	0	0	0	0	0	0	0	0	0	0	0	0	0	0	0	0	0	0	0
d0eb6f1bc69de27522bcf49e2c7284d8	k__Fungi;p__Ascomycota;c__Sordariomycetes;o__Diaporthales;f__Gnomoniaceae	0	0	0	0	0	0	0	0	0	0	0	0	0	0	0	0	0	0	0	0	0	0	0	0	0	0	0	0	0	0	0	0	0	0	0	0	0	0	0	0	0	0	0	0	0	0	0	0
d0f573455bfbeb629b452262df41fe23	k__Fungi;p__Basidiomycota;c__Agaricomycetes;o__Auriculariales;f__Auriculariales_fam_Incertae_sedis;g__Auricularia	0	0	0	0	0	0	0	0	0	0	0	0	0	0	0	0	0	0	0	0	0	0	0	0	0	0	0	0	0	0	0	0	0	0	0	0	0	0	0	0	0	0	0	0	0	0	0	0
d0f74bd8f662852d795ff7e2f4f5fc46	k__Fungi;p__Ascomycota	0	0	0	0	0	0	0	0	0	0	0	0	0	0	0	0	0	0	0	0	29.9252	0	0	0	0	38.7097	0	0	53.5714	13.5135	15.4525	0	0	0	0	0	0	0	0	0	0	0	0	0	0	0	0	0
d1049f80fac23b7e294589b329c9009f	k__Fungi;p__Ascomycota;c__Lecanoromycetes;o__Lecanorales;f__Lecanoraceae	0	0	0	0	0	0	0	0	0	0	0	0	0	0	0	0	0	0	0	0	0	0	0	0	0	0	0	0	0	0	0	0	0	0	0	0	0	0	0	0	0	0	0	0	0	0	0	0
d116ffaac3e9a2f806097a98cd80a819	k__Fungi;p__Ascomycota;c__Dothideomycetes	0	0	0	0	0	0	0	0	0	0	0	0	0	0	0	0	0	15.3257	0	0	0	0	0	0	0	0	0	0	0	0	0	0	0	0	0	0	0	0	0	0	0	0	0	0	0	0	0	0
d16485bc2bf2182bc02dc2ee9342e1ca	k__Fungi;p__Basidiomycota;c__Agaricomycetes;o__Agaricales;f__Mycenaceae;g__Mycena	0	0	0	0	0	0	0	0	0	0	0	0	0	0	0	0	0	0	0	0	0	0	0	0	0	0	0	0	0	0	0	0	0	0	0	0	0	0	0	0	0	0	0	0	0	0	0	0
d176477481c40e31e44078004cb7e422	k__Fungi;p__Ascomycota;c__Sordariomycetes;o__Hypocreales;f__Nectriaceae	0	0	0	0	0	0	0	0	0	0	0	0	0	0	0	0	0	0	0	0	0	0	0	0	0	0	0	0	0	0	0	0	0	0	0	0	0	0	0	0	0	0	0	0	0	0	0	0
d188e0df8f2a5a3e411d8d78ad12ea8e	k__Fungi;p__Ascomycota;c__Dothideomycetes;o__Pleosporales;f__Montagnulaceae	190.202	0	0	0	0	0	0	0	0	0	0	13.0081	0	0	0	0	0	0	0	0	19.9501	0	0	0	0	0	0	0	23.8095	0	0	0	0	0	0	0	0	0	64.7249	66.6667	0	0	0	0	0	0	0	0
d1cbeb5242537ad00effdbe10b894d92	k__Fungi;p__Basidiomycota;c__Agaricomycetes;o__unidentified;f__unidentified;g__unidentified;s__Agaricomycetes_sp	0	0	0	0	0	0	0	0	0	0	0	0	0	0	0	0	0	0	0	0	0	0	0	0	0	0	0	0	0	0	0	0	0	0	0	0	0	0	0	0	0	0	0	0	0	0	0	0
d1d3f45f3ddfc20c9478869e7acc1264	k__Fungi;p__Ascomycota;c__Dothideomycetes	0	0	0	0	0	0	0	0	0	0	0	0	0	0	0	0	31.6623	0	0	0	0	0	0	0	0	0	0	0	11.9048	0	0	0	0	0	0	0	0	0	0	0	0	0	0	0	0	0	0	0
d21a1765ec5017d53e63cc785bd01b3b	k__Fungi;p__Basidiomycota;c__Agaricostilbomycetes;o__Agaricostilbales;f__Agaricostilbaceae;g__Bensingtonia	0	0	0	0	0	0	0	0	0	0	0	0	0	0	0	0	0	0	0	0	0	0	0	0	0	0	0	0	0	0	0	0	0	0	0	0	0	0	0	0	0	0	0	0	0	0	0	0
d2224f6b1383ccb30bcafbdc857c2429	Unassigned	0	0	0	11.4943	0	0	0	0	0	0	0	0	0	0	0	0	0	0	0	0	0	0	0	0	0	0	0	0	0	0	0	0	0	0	0	0	0	0	0	0	0	0	0	0	0	0	0	0
d255bb523d9e4933be8fed20dfa06d0b	k__Fungi;p__Ascomycota;c__Dothideomycetes;o__Pleosporales	0	0	0	0	0	0	0	0	0	0	0	0	0	0	0	0	0	0	0	0	0	0	0	0	0	0	0	0	0	0	0	0	0	0	0	0	0	0	0	0	0	0	0	0	0	0	0	0
d2b2482750bf234cb9df4b47a699e010	Unassigned	0	0	0	0	0	0	0	0	0	0	0	6.5041	0	0	0	0	0	0	0	0	0	0	0	0	0	0	0	0	0	0	0	0	0	0	0	0	0	0	0	0	0	0	0	0	0	0	0	0
d2bbb624bc56c236e5e4449e5a8e6a0f	k__Fungi;p__Basidiomycota;c__Tremellomycetes;o__Tremellales;f__Tremellales_fam_Incertae_sedis	0	0	0	0	55.336	0	0	0	0	0	32.2581	0	0	500	0	0	0	0	0	13.5542	0	0	0	0	0	0	26.3158	0	0	0	37.5276	0	0	0	0	0	33.67	0	0	0	0	0	0	0	18.2232	0	0	43.4783
d2ffd9ae4bf003fc96c3bc7158162c89	k__Fungi;p__Basidiomycota;c__Agaricomycetes;o__Agaricales	0	0	0	0	0	0	74.7664	0	0	0	0	0	0	0	0	0	0	0	0	0	0	0	0	0	0	0	0	0	0	0	0	0	0	0	0	172.675	0	0	0	0	0	0	0	0	145.786	0	0	0
d30867394c2cbe4630850da50ec38b3c	k__Fungi;p__Basidiomycota;c__Agaricomycetes;o__Trechisporales;f__Hydnodontaceae;g__Trechispora	0	0	0	0	0	0	0	0	0	0	0	0	0	0	0	0	0	0	0	0	0	0	0	0	0	0	0	0	0	0	0	0	0	0	0	0	0	0	0	12.8205	0	0	0	0	0	0	0	0
d314a426337688b79464f2274c4b1028	k__Fungi;p__Basidiomycota;c__Tremellomycetes	0	0	0	0	17.1278	0	0	0	0	0	0	0	0	0	0	0	0	0	0	0	0	0	0	0	0	0	0	0	0	0	0	0	0	0	0	0	0	0	0	0	0	0	0	0	0	0	0	0
d363afe49c194be96d3287cd34bafbb3	k__Fungi;p__Basidiomycota;c__Agaricomycetes;o__Polyporales;f__Fomitopsidaceae;g__Postia	0	0	0	0	0	0	0	0	0	0	0	0	0	0	0	0	0	0	0	0	0	0	0	0	0	0	0	0	0	0	0	0	0	0	0	0	0	0	0	0	0	0	0	0	0	0	0	0
d38b2b0419880a6e062cd98a3fde2fd6	k__Fungi;p__Basidiomycota;c__Agaricomycetes;o__Cantharellales	0	0	0	0	0	0	0	0	0	0	0	0	0	0	0	0	0	0	0	0	0	0	0	0	0	0	0	0	0	0	0	0	0	0	0	0	0	0	0	0	0	0	0	0	0	0	0	0
d3f56d37c7b561cb70d43014abd585df	k__Fungi;p__Ascomycota;c__Dothideomycetes;o__Capnodiales;f__Mycosphaerellaceae	0	0	0	0	0	0	0	0	0	0	0	0	0	0	0	0	0	0	0	0	0	0	0	0	0	0	0	28.4238	0	0	26.4901	0	0	0	0	0	0	24.3243	0	0	0	17.8571	0	0	0	0	0	0
d4277454f9bc246719a0d9f51eecb580	k__Fungi;p__Basidiomycota;c__Agaricomycetes;o__Polyporales	0	0	0	0	0	0	0	0	0	0	0	0	0	0	0	0	0	0	0	0	0	0	0	0	0	0	0	0	0	0	0	0	0	0	60.8108	0	0	0	0	0	0	0	0	0	0	0	0	0
d42db4408c6e86121d28623a306d961f	k__Fungi;p__Basidiomycota;c__Tremellomycetes;o__Tremellales;f__Tremellales_fam_Incertae_sedis;g__Fibulobasidium	0	0	0	0	0	0	126.168	0	0	0	0	0	0	0	0	0	0	0	0	0	0	0	0	0	0	0	0	0	0	0	0	0	0	0	0	0	0	0	0	0	0	0	0	35.2505	0	0	0	0
d4316e2cf2b4fdc100402e45d0a15feb	Unassigned	0	0	0	0	0	0	0	0	0	0	0	0	0	0	0	0	0	0	0	0	0	0	0	0	0	0	0	0	0	0	0	0	0	0	0	0	0	0	0	0	0	0	0	0	0	0	0	0
d432534a4bc66449b3b1fc247dbff38d	k__Fungi;p__Basidiomycota;c__Agaricomycetes;o__Agaricales	0	0	0	0	0	0	0	0	0	0	0	0	0	0	0	0	0	0	0	0	0	0	0	0	0	0	0	0	0	0	0	0	0	0	0	0	0	0	0	0	0	0	0	0	0	0	0	0
d471e968dfc39d7fefdd277bb475e829	k__Fungi;p__Ascomycota;c__Eurotiomycetes;o__Chaetothyriales	13.4486	0	0	0	0	0	0	0	0	0	0	0	0	0	0	0	0	0	0	0	0	0	0	0	0	0	0	0	0	0	0	0	0	0	0	0	0	0	0	0	0	0	0	0	0	0	0	0
d47348b084cdd324d647f4130393bddb	k__Fungi;p__Ascomycota;c__Dothideomycetes;o__Pleosporales	0	0	0	0	0	0	0	0	0	0	0	0	0	0	0	0	0	0	0	0	0	0	0	0	0	0	0	0	0	0	0	0	0	0	0	0	0	0	0	0	0	0	0	0	0	0	0	0
d47b9614f06e4592a30c1e3f8c78883c	k__Fungi;p__Basidiomycota;c__Agaricomycetes;o__Russulales;f__Peniophoraceae	0	0	0	0	0	0	0	25.7611	0	0	0	0	0	0	0	0	0	0	0	0	0	0	0	0	0	0	0	0	0	0	0	0	0	0	0	0	0	0	0	0	0	0	0	0	0	0	0	0
d48fe8e4f538862625b5d88d81976bf2	k__Fungi;p__Ascomycota	0	0	0	0	0	0	0	0	0	0	0	0	0	0	0	0	0	0	0	0	0	0	0	0	0	0	0	0	0	0	0	0	0	0	0	0	0	0	0	0	0	0	0	0	0	0	0	0
d4a3e1aac72506b1394dcce508036cd2	k__Fungi;p__Ascomycota;c__Sordariomycetes;o__Diaporthales;f__Valsaceae	0	0	0	0	0	0	0	0	0	0	0	0	0	0	0	0	0	0	0	0	0	0	0	0	0	0	0	0	0	0	0	0	0	0	0	0	0	0	0	0	0	0	0	0	0	0	0	0
d4a9562f219d815928afca17a6e8abbf	k__Fungi;p__Ascomycota;c__Dothideomycetes;o__Pleosporales;f__Pleosporaceae;g__Alternaria	0	0	0	0	0	0	0	0	0	0	0	0	0	0	0	0	0	0	0	0	0	0	0	0	0	0	0	0	0	0	0	0	0	0	0	0	0	0	0	0	0	0	0	0	0	0	43.4783	0
d516f663c937a0d5ce1727c45d6cb819	k__Fungi;p__Basidiomycota;c__Agaricomycetes;o__Cantharellales;f__Hydnaceae	0	0	0	0	0	0	0	0	0	0	0	0	0	0	0	0	0	0	0	0	0	0	0	0	0	0	0	0	0	0	0	0	0	0	0	0	0	0	0	0	0	0	0	0	0	0	0	0
d5298cd377228a0fd12f7a465c22b7ea	k__Fungi;p__Ascomycota;c__Sordariomycetes;o__Hypocreales	0	0	0	0	0	0	0	0	0	0	0	0	188.457	0	0	0	0	0	0	0	0	0	0	0	0	0	0	0	0	0	0	0	0	0	0	0	0	0	0	0	0	0	0	0	0	0	0	0
d53688b4312f6600f62f68d4ca4014aa	Unassigned	0	0	18.9873	0	0	0	0	0	0	0	0	0	0	0	0	0	0	0	0	0	0	0	0	0	0	0	0	0	0	0	0	0	0	0	0	0	0	0	0	0	0	0	0	0	0	0	0	0
d560d3a94f2a51e13580dbacf1cf174c	k__Fungi;p__Basidiomycota;c__Agaricomycetes;o__Polyporales	0	0	0	0	0	0	0	0	0	0	0	0	0	0	0	0	0	0	0	0	0	28.6145	0	0	0	0	0	0	0	0	0	0	0	0	0	0	0	0	0	0	0	0	0	0	0	0	0	0
d568d716aac19d91d3a821465072a604	k__Fungi;p__Ascomycota;c__Dothideomycetes	0	0	0	0	0	0	0	0	0	0	0	0	0	0	0	0	0	0	0	0	0	0	0	0	0	0	0	0	0	0	0	0	0	0	0	0	0	0	0	0	0	0	0	0	0	0	0	0
d56b08114f191d36010bb39c6cd8a39d	Unassigned	0	0	0	0	0	0	0	0	0	0	0	4.878	0	0	0	0	0	0	0	0	0	0	0	0	0	0	0	0	0	0	0	0	0	0	0	0	0	0	0	0	0	0	0	0	0	0	0	0
d574c5f8ad91b1d35d04531194e79b4e	k__Fungi;p__Ascomycota;c__Saccharomycetes;o__Saccharomycetales;f__Trichomonascaceae;g__Blastobotrys	0	0	0	0	0	0	0	0	0	0	0	0	0	0	0	0	0	0	0	0	0	0	0	0	0	0	0	0	0	0	0	0	0	0	0	0	0	0	0	0	0	0	0	0	0	0	0	0
d5a8f77b83c56285076294f1b6361078	k__Fungi;p__Ascomycota;c__Saccharomycetes;o__Saccharomycetales;f__Saccharomycetales_fam_Incertae_sedis	0	0	0	0	0	0	0	0	0	0	0	0	0	0	0	0	0	0	0	0	0	0	0	0	0	0	0	0	0	0	0	0	0	0	0	0	0	0	0	0	0	0	0	0	0	0	0	0
d5eb633dbcc41a8407dfcd45a30f0d2a	Unassigned	0	0	0	0	0	0	0	0	0	0	0	0	0	0	0	0	0	0	0	0	0	0	0	0	0	0	0	0	0	0	0	0	0	0	0	0	0	0	0	0	0	0	0	0	0	0	0	0
d6058363670b5339b0065aae3e4e6c2d	k__Fungi;p__Ascomycota;c__Leotiomycetes;o__Erysiphales;f__Erysiphaceae;g__Podosphaera	0	0	0	0	0	0	0	0	0	0	0	0	0	0	0	0	0	0	0	0	0	0	0	0	0	0	0	0	0	0	0	0	0	0	0	0	0	0	0	0	0	0	0	0	0	0	0	0
d626458d4f44ddd25bdb189f269e36bc	k__Fungi;p__Basidiomycota;c__Agaricomycetes;o__Auriculariales;f__Auriculariales_fam_Incertae_sedis;g__Basidiodendron;s__Basidiodendron_eyrei	0	0	0	0	0	0	0	0	0	0	0	0	0	0	0	0	0	0	0	0	0	0	0	0	0	0	0	0	0	0	0	0	0	0	0	0	0	0	0	0	0	0	0	0	0	0	0	0
d661831bdb0ef268781c4289c03904ab	k__Fungi;p__Ascomycota;c__Dothideomycetes;o__Pleosporales	0	0	0	0	0	0	0	0	0	0	0	0	0	57.423	0	0	0	0	0	680.723	0	0	0	0	0	0	0	0	0	0	0	0	0	0	0	0	0	108.108	0	0	0	0	0	57.5139	0	0	0	0
d671e7a21d5b4eea66c4280f5238da62	k__Fungi;p__Basidiomycota;c__Tremellomycetes;o__Tremellales;f__Tremellales_fam_Incertae_sedis	0	0	0	0	0	0	0	0	0	0	0	0	0	0	0	0	0	0	0	0	0	0	0	0	0	0	0	0	0	0	0	0	0	0	0	0	0	0	0	0	0	0	0	0	0	0	0	0
d6847cdb685453135c93c2bfb7a05d41	k__Fungi;p__Ascomycota;c__Dothideomycetes;o__Pleosporales	0	0	0	0	0	0	0	0	0	0	0	0	0	15.4062	0	0	0	0	0	0	0	63.253	0	0	0	32.2581	0	0	0	0	0	0	0	0	0	0	47.138	0	0	0	0	0	11.4286	0	0	0	0	0
d70605fc6de419d1545beab39d7d3345	k__Fungi;p__Basidiomycota;c__Agaricomycetes;o__Polyporales;f__Phanerochaetaceae;g__Ceriporia;s__Ceriporia_bubalinomarginata	0	0	0	0	0	0	0	0	0	0	0	0	0	0	0	0	0	0	0	0	0	0	0	0	0	0	0	0	0	0	0	0	0	0	0	0	0	0	0	0	0	0	0	0	0	0	0	0
d71ab5608cc70306ffaa95c4571ee59f	Unassigned	0	0	0	0	0	0	0	0	0	0	0	0	0	0	0	0	0	0	0	0	0	0	0	0	0	0	0	0	0	0	0	0	0	0	0	0	0	0	0	0	0	0	0	0	0	0	0	0
d7274cb0b3a7df79503570ca9994cc61	k__Fungi;p__Ascomycota;c__Dothideomycetes;o__Pleosporales	0	0	0	536.399	0	0	0	0	0	0	0	0	0	0	0	0	0	0	0	0	0	0	0	0	0	0	0	0	0	0	0	0	0	0	0	0	0	0	0	0	0	0	0	0	0	0	0	0
d745b08153945024bf405261561b9cec	k__Fungi;p__Ascomycota;c__Dothideomycetes;o__Capnodiales	0	0	0	0	0	0	0	0	0	0	0	0	0	0	0	0	0	0	0	0	0	0	0	0	0	0	0	0	0	0	0	0	0	0	0	0	0	0	0	0	0	0	0	0	0	0	0	0
d74670fcea0db7d86353a728171a6ba1	Unassigned	0	0	0	0	0	0	0	0	0	0	0	0	0	0	0	0	0	0	0	0	0	0	0	0	0	0	0	0	0	0	0	0	0	0	0	0	0	0	0	0	0	0	0	0	0	0	0	0
d74f8e3fa41a58fd64d36540e82d84e0	k__Fungi;p__Ascomycota;c__Dothideomycetes;o__Capnodiales;f__Capnodiales_fam_Incertae_sedis;g__Vermiconia;s__Vermiconia_antarctica	0	0	0	0	0	0	0	11.7096	0	0	0	0	0	0	0	0	0	0	0	0	0	0	0	0	0	0	0	0	0	0	0	0	0	0	0	0	0	0	0	0	0	0	0	0	0	0	0	0
d75c91e1ea2c370197fe61a16f823311	k__Fungi;p__Ascomycota;c__Leotiomycetes;o__Rhytismatales;f__Cudoniaceae	0	0	0	0	0	0	0	0	0	0	0	0	0	0	0	0	0	0	0	0	0	0	0	0	0	0	0	0	0	0	0	0	0	0	0	53.1309	0	0	0	0	0	0	0	0	0	0	0	0
d77e27ad58d5c93f0843ecf079551e49	k__Fungi;p__Ascomycota;c__Saccharomycetes;o__Saccharomycetales;f__Debaryomycetaceae;g__Meyerozyma;s__Meyerozyma_guilliermondii	0	0	0	0	0	0	0	0	0	0	0	0	0	0	0	0	0	0	0	31.6265	0	0	0	0	0	0	0	0	0	0	0	0	0	0	0	0	0	0	0	0	0	0	0	0	0	0	0	0
d79f0c2efb216a78e2d6a047973b0409	k__Fungi;p__Ascomycota;c__Dothideomycetes;o__Pleosporales;f__Phaeosphaeriaceae	52.8338	0	0	0	0	0	0	0	0	0	0	22.7642	0	0	0	0	0	0	0	0	0	0	49.3421	0	130.435	0	31.5789	20.6718	0	0	0	0	11.7647	0	0	0	37.037	43.2432	0	0	0	0	31.4286	11.1317	0	0	12.4224	0
d7d7a9b917a6c5373dca1c88f3001521	Unassigned	0	0	0	0	0	0	0	0	0	0	0	0	0	0	0	0	0	0	0	0	0	0	0	0	0	0	0	0	0	0	0	0	0	0	0	0	0	0	0	0	0	0	0	0	0	0	0	0
d7de62c879f839abe1de3c888c311911	k__Fungi;p__Ascomycota;c__Dothideomycetes;o__Pleosporales	0	0	0	0	0	0	0	0	0	0	0	0	0	0	0	0	0	0	0	0	0	0	0	14.4928	0	0	0	0	0	0	0	0	0	0	0	0	0	0	0	0	0	0	0	0	0	0	0	0
d7e0b515f63178f7f6dcdbaf80eb23f6	k__Fungi;p__Ascomycota;c__Sordariomycetes;o__Xylariales;f__Diatrypaceae;g__Eutypa	0	0	0	0	0	0	0	0	0	0	0	0	0	0	0	0	0	0	0	0	0	0	19.7368	0	0	0	0	0	0	0	0	0	0	0	0	0	0	0	0	0	0	29.7619	0	0	0	0	0	0
d81d3c037b8e9468fb6861953f2431f3	k__Fungi;p__Ascomycota;c__Sordariomycetes;o__Hypocreales;f__Hypocreales_fam_Incertae_sedis;g__Acremonium	0	0	0	0	0	0	0	0	0	0	0	0	0	0	0	0	0	0	0	0	0	0	0	0	0	0	0	0	0	0	0	0	0	0	0	0	0	0	0	0	0	0	0	0	0	0	0	0
d83cdb60c27d488e8208c238806827f9	Unassigned	0	0	0	0	0	0	0	0	0	0	0	0	0	0	0	0	0	0	0	0	0	0	0	0	0	0	0	0	0	0	0	0	0	0	0	0	0	0	0	0	0	0	0	0	0	0	0	0
d86c445cbdf682bf1120f6e2d6943df3	Unassigned	0	0	0	0	0	0	0	0	0	0	0	0	0	0	0	0	0	0	0	0	0	0	0	0	0	0	0	0	0	0	0	0	0	0	0	0	0	0	0	0	0	0	0	0	0	0	0	0
d8c60693f9cba230ba92de264ceacd30	k__Fungi;p__Ascomycota;c__Dothideomycetes;o__Capnodiales	0	0	0	0	0	0	0	0	0	0	0	0	0	21.0084	0	0	0	0	0	6.0241	0	0	0	0	0	0	0	0	0	0	0	0	0	0	0	0	0	0	0	0	0	0	0	0	66.0592	0	0	0
d8ef6176d0649c95a080a02fcdb80b07	k__Fungi;p__Basidiomycota;c__Agaricomycetes;o__Agaricales	0	0	0	0	0	0	0	0	0	0	0	0	0	0	0	0	0	0	0	0	0	0	0	0	0	0	0	0	0	0	0	0	0	0	0	0	0	0	0	0	0	0	0	0	0	0	0	0
d905e714f140b6859015f4ed68d47872	k__Fungi;p__Ascomycota;c__Dothideomycetes;o__Capnodiales	0	0	0	0	0	0	0	0	0	0	0	0	0	0	0	0	0	0	0	0	0	0	0	0	0	0	0	0	0	0	0	0	0	0	0	0	0	0	0	0	0	0	0	0	0	0	0	0
d95cfd4f6d621e56150f31ce989da9ae	k__Fungi;p__Ascomycota;c__Leotiomycetes;o__Leotiomycetes_ord_Incertae_sedis;f__Myxotrichaceae	0	0	0	0	0	0	0	0	0	0	0	0	0	0	0	0	0	0	0	0	0	0	0	0	0	0	0	0	0	0	0	0	0	0	0	0	0	0	0	0	0	0	0	0	0	0	0	0
d970adf00b26c08c4848faa858dc812d	k__Fungi;p__Ascomycota;c__Leotiomycetes;o__Helotiales;f__Helotiales_fam_Incertae_sedis;g__Tetracladium;s__Tetracladium_sp	0	0	0	0	0	0	0	0	0	0	0	0	0	0	188.912	0	0	0	0	0	17.4564	0	0	0	0	0	0	0	0	0	0	0	0	0	0	0	0	0	0	0	0	0	0	0	0	0	0	0
d98d9e0280f74f77d8f383bf5e5f9509	k__Fungi;p__Ascomycota;c__Dothideomycetes;o__Pleosporales;f__Phaeosphaeriaceae	0	0	0	0	0	0	0	0	0	0	0	0	0	0	0	0	0	0	0	0	0	0	0	0	0	0	0	85.2713	0	0	0	0	0	0	0	0	0	0	0	0	0	0	0	0	0	0	0	0
d9c0a0cb5795031f75c0ef02a227b941	k__Fungi;p__Ascomycota;c__Sordariomycetes;o__Xylariales;f__Amphisphaeriaceae	0	0	0	0	0	0	0	0	0	0	0	0	0	0	0	0	0	0	0	0	0	0	0	0	0	0	0	0	0	0	0	0	0	0	0	0	0	0	0	0	0	0	0	0	0	0	0	0
d9d4478ff19debf3908c62acc31b5ab4	k__Fungi;p__Basidiomycota;c__Agaricomycetes;o__Polyporales;f__Fomitopsidaceae	0	0	0	0	0	0	0	0	0	0	0	0	0	0	0	0	0	0	0	0	0	0	0	0	0	0	0	0	0	0	0	0	0	0	0	0	0	0	0	0	0	0	0	0	0	0	0	0
da2e5c424c412d43da7dbd8b8ba234a3	k__Fungi;p__Basidiomycota;c__Agaricomycetes;o__Polyporales;f__Meruliaceae;g__Phlebia	0	0	0	0	0	0	0	0	0	0	0	0	0	0	0	0	0	0	0	0	0	0	0	0	0	0	0	0	0	0	0	0	0	0	0	0	0	0	0	0	0	0	0	0	0	0	0	0
db44afbe7381f5646830e9b5e339c546	k__Fungi;p__Basidiomycota;c__Agaricomycetes	0	0	0	0	0	0	0	0	0	0	0	0	0	0	0	0	0	0	0	0	0	0	0	0	0	0	0	0	0	0	0	0	0	0	0	0	0	0	0	0	0	0	0	0	0	0	0	0
db460092c94fae7450af608afabdbca9	k__Fungi;p__Basidiomycota;c__Exobasidiomycetes;o__Exobasidiomycetidae_ord_Incertae_sedis;f__Exobasidiomycetidae_fam_Incertae_sedis;g__Tilletiopsis;s__Tilletiopsis_pallescens	0	0	0	0	0	0	0	0	0	0	0	0	0	0	0	0	0	0	0	0	0	0	0	0	41.5879	0	0	0	0	0	22.0751	0	0	0	0	0	0	0	0	0	0	0	0	24.1187	0	0	0	0
db493618073cebd1afc95fe5788a902c	k__Fungi;p__Ascomycota;c__Eurotiomycetes;o__Eurotiales;f__Trichocomaceae;g__Penicillium	0	0	0	0	0	0	0	0	0	0	0	0	0	0	0	0	0	0	0	0	0	0	0	0	0	0	0	0	0	0	0	0	0	0	0	0	0	0	0	0	0	0	0	0	0	0	0	0
db508c33eab94db8add58ddb57aaf396	k__Fungi;p__Basidiomycota;c__Tremellomycetes;o__Trichosporonales;f__Trichosporonaceae;g__Cutaneotrichosporon	0	0	0	0	0	0	0	0	0	0	0	0	0	0	0	0	0	0	0	0	0	0	0	0	0	0	0	0	0	0	0	0	0	0	0	0	0	0	0	0	0	0	0	0	0	0	0	0
db80b58ea9a1ea2f58f4fd9b725cf514	k__Fungi;p__Basidiomycota;c__Agaricomycetes;o__Auriculariales;f__Auriculariales_fam_Incertae_sedis;g__Auricularia	0	0	0	0	0	0	0	0	0	0	0	0	0	0	0	0	0	0	0	0	0	0	0	0	0	0	0	0	0	0	0	0	0	0	0	0	0	0	0	0	0	0	0	0	0	0	0	0
db8be927bafb0a79708beee69891ccdb	Unassigned	0	0	0	0	0	0	0	0	0	0	0	0	0	0	0	0	0	0	0	0	0	0	0	0	0	0	0	0	0	0	0	0	0	0	0	0	0	0	0	0	0	0	0	0	0	0	0	0
dbaf4f82d2b0908572d9f8bd1420b9a1	k__Fungi;p__Basidiomycota;c__Agaricomycetes;o__Hymenochaetales;f__Schizoporaceae	0	0	0	0	0	0	0	0	0	0	0	0	0	0	0	0	0	0	0	0	0	0	0	0	0	0	0	0	0	0	0	0	0	0	0	0	0	0	0	0	0	0	0	0	0	0	0	0
dbc3e3d6891fdada670ac6712ce86f5b	k__Fungi;p__Ascomycota;c__Dothideomycetes;o__unidentified;f__unidentified;g__unidentified;s__Dothideomycetes_sp	0	0	0	0	0	0	0	0	0	0	0	0	0	0	0	0	0	0	0	0	0	0	0	0	0	0	0	0	0	0	0	0	0	0	0	0	0	0	0	0	0	0	0	0	0	0	0	0
dbc7bbc0afdf5666cc2abd58d5855388	k__Fungi;p__Ascomycota	0	0	0	0	0	0	75.7009	0	0	0	0	0	0	0	0	0	0	0	0	0	17.4564	0	0	0	0	0	0	0	0	0	0	0	0	0	0	0	0	0	0	0	0	0	0	0	0	0	0	0
dbf152a65f98c01eedfc72323f7b8544	k__Fungi;p__Basidiomycota;c__Exobasidiomycetes;o__Tilletiales;f__Tilletiaceae;g__Tilletia	0	0	0	0	0	0	0	0	0	0	0	0	0	0	0	0	0	0	0	0	0	0	0	0	0	0	0	0	0	0	0	0	0	0	0	0	0	0	0	0	0	0	0	0	0	0	0	0
dc1d8d558d0c0f327003c611a5ee1c77	k__Fungi;p__Ascomycota;c__Leotiomycetes;o__Helotiales;f__Helotiales_fam_Incertae_sedis;g__Pilidium	0	0	0	0	0	0	0	0	0	0	0	0	0	0	0	0	0	0	0	0	0	0	0	0	0	0	0	0	0	0	0	0	0	0	0	0	0	0	0	0	0	0	0	0	0	0	0	0
dc549e80aac15a647fe8e3368ed30073	k__Fungi;p__Ascomycota;c__Eurotiomycetes;o__unidentified;f__unidentified;g__unidentified;s__Eurotiomycetes_sp	0	0	0	0	0	0	0	0	0	0	0	19.5122	0	0	0	0	0	0	0	0	0	0	0	0	0	0	0	0	0	0	0	0	0	0	0	0	0	0	0	0	0	0	0	0	0	0	0	0
dc709e195725bb3024be203a21e06d88	k__Fungi;p__Ascomycota;c__Dothideomycetes;o__Tubeufiales;f__Tubeufiaceae	0	0	0	0	0	0	0	0	0	0	0	0	0	0	0	0	0	0	0	0	0	0	0	0	0	0	0	0	0	0	0	0	0	0	0	0	0	0	0	0	0	0	0	0	0	0	0	0
dca952f1cdca1b7dab6a617935d5c7a5	Unassigned	0	0	0	0	0	0	0	0	0	0	0	0	0	0	0	0	0	0	0	0	0	0	0	0	0	0	0	0	0	0	0	0	0	0	0	0	0	0	0	0	0	0	0	0	0	0	0	0
dcc914bb3fa17a6561a91eedc432cee0	k__Fungi;p__Ascomycota;c__Dothideomycetes;o__Pleosporales;f__Pleosporales_fam_Incertae_sedis;g__Periconia	0	0	0	0	13.1752	90.7716	114.953	0	0	0	11.8846	82.9268	0	0	0	141.074	0	70.8812	0	0	79.8005	88.8554	16.4474	46.3768	0	0	21.0526	0	660.714	0	0	0	29.4118	0	391.892	56.926	37.037	54.0541	42.0712	0	31.0078	35.7143	77.1429	38.961	52.3918	18.8088	37.2671	0
dcdc2c8575615d515da5ae811af6b12d	k__Fungi;p__Ascomycota;c__Saccharomycetes;o__Saccharomycetales;f__Saccharomycetales_fam_Incertae_sedis;g__Barnettozyma;s__Barnettozyma_californica	0	0	0	0	0	0	0	0	0	0	0	0	0	0	0	0	0	0	0	0	0	0	0	0	0	0	0	0	0	0	0	0	0	0	0	0	0	0	0	0	0	0	0	0	0	0	0	0
dce41359a05576159891217bb447fee2	k__Fungi;p__Ascomycota;c__Saccharomycetes;o__Saccharomycetales;f__Saccharomycetales_fam_Incertae_sedis;g__Schwanniomyces;s__Schwanniomyces_occidentalis	0	0	0	0	0	0	0	0	0	0	0	0	0	0	0	0	0	0	0	0	0	0	0	0	0	0	0	0	0	0	0	0	0	0	0	0	0	0	0	0	0	0	0	0	0	0	0	0
dd0b3242fd868c16f9a4fdc9e1277f6c	k__Fungi;p__Ascomycota;c__Sordariomycetes;o__Sordariales	0	0	0	0	0	0	0	0	0	0	0	0	0	0	0	0	0	0	0	0	0	0	0	11.5942	0	0	0	0	0	0	0	0	0	0	0	0	0	0	0	0	0	0	0	0	0	0	0	0
dd631f020158b1b7e9af4f15f47fbb93	k__Fungi;p__Ascomycota;c__Dothideomycetes;o__Pleosporales	0	0	0	0	0	28.7443	0	0	0	0	0	42.2764	0	0	0	44.9438	0	26.8199	0	0	0	52.7108	0	0	0	0	57.8947	0	0	0	0	0	0	0	0	0	57.2391	75.6757	155.34	64.1026	0	125	0	33.3952	111.617	0	68.323	51.3834
dd8342eb8e346dc6889390da5c712d25	k__Fungi;p__Ascomycota;c__Eurotiomycetes;o__Eurotiales;f__Trichocomaceae;g__Penicillium	0	0	0	0	0	0	0	0	0	0	0	0	0	0	0	0	0	0	0	0	0	0	0	0	0	0	0	0	0	0	0	0	0	0	0	0	0	0	0	0	0	0	0	0	0	0	0	0
ddbe6be2a133af252b36f3fdfb5b3ef3	Unassigned	0	0	0	0	0	0	0	0	0	0	0	0	0	0	0	0	0	0	0	0	0	0	0	0	0	0	0	0	0	0	0	0	0	0	0	0	0	0	0	0	0	0	0	0	0	0	0	0
ddd377a55f8ddcafa2bf06dbcbf0e6b5	k__Fungi;p__Basidiomycota;c__Agaricomycetes;o__Corticiales;f__Corticiaceae;g__Vuilleminia	0	294.766	14.2405	0	30.303	0	0	0	0	0	0	0	0	0	0	0	0	0	17.4564	42.1687	0	0	0	0	0	0	36.8421	36.1757	0	0	0	0	0	117.769	0	0	0	0	0	0	15.5039	0	28.5714	0	0	0	111.801	0
ddd5d785ad5d0991bc84d26dadde85b0	k__Fungi;p__Ascomycota;c__Saccharomycetes;o__Saccharomycetales;f__Saccharomycetales_fam_Incertae_sedis;g__Wickerhamomyces	25.9366	0	0	0	44.7958	0	0	0	0	0	0	0	0	0	112.936	0	0	17.2414	34.9127	0	0	0	0	92.7536	0	0	0	0	0	0	0	0	0	0	60.8108	0	0	0	0	0	0	11.9048	17.1429	0	0	18.8088	0	0
de55f6547748fdbb7b4d689422ef46bf	k__Fungi;p__Basidiomycota;c__Ustilaginomycetes;o__Ustilaginales;f__Ustilaginaceae	0	0	0	0	0	0	0	0	0	0	0	0	0	0	0	0	0	0	0	0	0	0	0	0	0	0	0	0	0	0	0	0	0	0	0	0	0	0	0	0	0	0	0	0	0	0	0	0
de5bf6cf13e1e4869e0dffa574e3fc82	k__Fungi;p__Basidiomycota;c__Agaricomycetes;o__Polyporales;f__Meruliaceae	0	0	0	0	0	0	0	0	0	0	0	0	0	0	0	0	0	0	0	0	0	0	0	0	0	0	0	0	0	0	0	0	0	0	0	0	0	0	0	0	0	0	0	0	0	0	0	0
dec5a8844f9888665a5eb4ddf3ed1d67	k__Fungi;p__Basidiomycota;c__Microbotryomycetes;o__Microbotryales;f__Microbotryaceae;g__Microbotryum	0	0	0	0	0	0	0	0	0	0	0	0	0	0	0	0	0	0	0	0	0	0	0	0	0	0	0	0	0	0	0	0	0	0	0	0	0	0	0	0	0	0	0	0	0	0	0	0
def859e991e646646e8022a51cde4f10	k__Fungi;p__Basidiomycota;c__Agaricomycetes;o__Polyporales;f__Polyporaceae	0	0	0	0	0	0	0	0	0	0	0	0	0	0	0	0	0	0	0	0	0	0	0	0	0	0	0	0	0	0	0	0	0	0	0	0	0	0	0	0	0	0	0	0	0	0	0	0
df0d3d291f2f15e8cc696f9fd7c8f4cc	k__Fungi;p__Ascomycota;c__Dothideomycetes;o__Pleosporales	0	0	0	0	0	0	0	32.7869	0	0	0	790.244	0	0	0	73.6579	543.536	0	735.661	289.157	0	552.711	0	0	0	0	236.842	0	0	0	0	271.186	311.765	111.57	0	0	60.6061	0	0	0	248.062	0	237.143	565.863	189.066	0	0	0
df385713b6c20ae3f8335edfb02a5964	k__Fungi;p__Basidiomycota;c__Agaricomycetes;o__Agaricales;f__unidentified;g__unidentified;s__Agaricales_sp	0	0	0	0	0	0	0	0	0	0	0	0	0	0	0	0	0	0	0	0	0	0	0	0	0	0	0	0	0	0	0	0	0	0	0	0	0	0	0	0	0	0	0	0	0	0	0	0
df6c4d6d992f00e7af1d3ad297a5c9d4	k__Fungi;p__Basidiomycota;c__Tremellomycetes;o__Tremellales;f__Tremellales_fam_Incertae_sedis;g__Fellomyces	0	0	0	0	0	0	0	0	0	0	0	0	0	0	0	0	0	0	0	0	0	0	0	0	0	0	0	0	0	0	0	0	0	0	0	0	0	0	0	0	0	0	0	0	0	0	0	0
df71bd69a6f42ef94f3f51137d36c2c6	k__Fungi;p__Basidiomycota;c__Cystobasidiomycetes;o__Cystobasidiales;f__Cystobasidiaceae	0	0	0	0	6.5876	0	0	0	0	0	0	22.7642	0	252.101	301.848	0	34.3008	0	84.788	319.277	284.289	0	332.237	0	37.8072	45.1613	0	31.0078	0	0	26.4901	0	0	0	0	0	6.734	27.027	0	0	0	17.8571	11.4286	53.8033	22.779	90.9091	0	0
df764933604d7789e039fee2743ccfa0	k__Fungi;p__Ascomycota;c__Sordariomycetes;o__Hypocreales	0	0	0	0	0	0	0	0	0	0	0	0	0	33.6134	0	0	0	0	0	0	12.4688	0	0	0	0	0	0	0	0	0	0	0	0	0	0	0	0	0	0	0	0	0	0	0	0	0	0	0
dfd830f8b6c32b57010101fda5cf7159	k__Fungi;p__Ascomycota;c__Sordariomycetes;o__Xylariales;f__Diatrypaceae;g__Eutypa	0	0	0	0	0	0	0	114.754	0	0	0	0	0	0	0	0	0	0	0	0	0	0	0	0	0	0	0	0	0	0	0	0	0	0	0	0	0	0	0	0	0	0	0	0	0	0	0	0
dfd8f8fdae6d7df1d7015fceacb891b4	k__Fungi;p__Ascomycota;c__Eurotiomycetes;o__Eurotiales;f__Trichocomaceae;g__Penicillium	0	0	0	0	0	0	0	0	0	0	0	0	0	0	0	0	0	0	0	0	0	0	0	0	0	0	0	0	0	0	0	0	0	0	0	0	0	0	0	0	0	0	0	0	0	0	0	0
dff2fedd08027abe0c7fc536f23d3b44	k__Fungi;p__Ascomycota;c__Dothideomycetes	0	0	0	0	0	0	0	0	0	0	0	0	0	0	0	0	0	0	0	0	0	0	0	0	0	0	0	0	0	0	0	0	0	0	0	0	0	13.5135	0	0	0	0	0	0	0	0	0	0
dff5ef235ffa573eab7dd511e4206582	k__Fungi;p__unidentified;c__unidentified;o__unidentified;f__unidentified;g__unidentified;s__Fungi_sp	0	0	0	0	0	0	0	0	0	0	0	0	0	0	0	0	0	0	0	0	0	0	0	0	0	0	0	0	0	0	0	0	0	0	0	0	0	0	0	0	0	0	0	0	0	0	0	0
dff62516866272d49091d874ce8070ec	k__Fungi;p__Basidiomycota;c__Tremellomycetes;o__Tremellales;f__Tremellales_fam_Incertae_sedis	14.4092	0	0	11.4943	44.7958	0	0	0	0	0	147.708	39.0244	0	26.6106	0	28.7141	42.2164	53.6398	0	67.7711	29.9252	0	131.579	46.3768	13.2325	45.1613	0	0	0	0	37.5276	0	17.6471	97.1074	0	0	50.5051	37.8378	177.994	64.1026	162.791	35.7143	28.5714	50.0928	250.57	141.066	136.646	0
e0136897d75fa4e253aa2d056d8eecc4	k__Fungi;p__Basidiomycota;c__Agaricomycetes;o__Auriculariales;f__Auriculariales_fam_Incertae_sedis;g__Auricularia	0	0	0	0	0	0	0	0	0	0	0	0	0	0	0	0	0	0	0	0	0	0	0	0	0	0	0	0	0	0	0	0	0	0	0	0	0	0	0	0	0	0	0	0	0	0	0	0
e037f9c293bb5050438a54aff36f2311	k__Fungi;p__Ascomycota;c__Dothideomycetes	0	0	0	0	0	0	0	0	0	0	0	0	0	0	0	0	0	0	0	0	0	55.7229	0	0	0	0	0	0	0	0	0	0	23.5294	0	0	0	0	0	0	0	0	0	0	0	0	0	0	0
e0574a2df4f439178a5752105cc4e51b	k__Fungi;p__Ascomycota;c__Dothideomycetes;o__Pleosporales	0	0	0	0	0	0	0	0	0	0	0	0	0	0	0	182.272	0	0	0	0	0	0	0	0	0	0	0	0	0	0	0	0	0	0	0	0	0	0	0	0	0	0	0	0	0	0	0	0
e06b6083b2650d36ffa61b5b59c10853	k__Fungi;p__Basidiomycota;c__Agaricomycetes;o__Agaricales;f__Entolomataceae;g__Clitopilus	0	0	0	0	0	0	0	0	0	0	0	0	0	0	0	0	0	0	0	0	0	0	0	0	0	0	0	0	0	0	0	0	0	0	0	0	0	0	0	0	0	0	0	0	0	0	0	0
e0711803010e262465f444af1dd6e4f1	Unassigned	0	0	0	0	0	0	0	0	0	0	0	0	0	0	0	0	0	0	0	0	0	0	0	0	0	0	0	0	0	0	0	0	0	0	0	0	0	0	0	0	31.0078	0	0	0	0	0	0	0
e095fb9c6207f2082fc5b973424a678a	k__Fungi;p__Basidiomycota;c__Agaricomycetes;o__Boletales;f__Boletaceae;g__Leccinum	0	0	0	0	0	0	0	0	0	0	0	0	0	0	0	0	0	0	0	0	0	0	0	0	0	0	0	0	0	0	0	0	0	0	0	0	0	0	0	0	0	0	0	0	0	0	0	0
e0ac08aafefaf68a7067e95551e362f7	k__Fungi;p__Ascomycota;c__Sordariomycetes;o__Diaporthales;f__Diaporthaceae	0	0	0	0	0	0	0	0	0	0	0	0	0	0	0	0	0	0	0	0	0	0	0	0	0	0	0	0	0	0	0	0	0	0	0	0	0	0	0	0	0	0	0	0	0	0	0	0
e0b7746d9a1eb453051234669e6ffb7e	k__Fungi;p__Basidiomycota;c__Cystobasidiomycetes	0	0	0	0	0	0	0	0	0	0	0	0	0	0	0	0	0	0	0	34.6386	0	0	0	0	0	0	0	0	0	0	0	0	0	0	0	0	0	0	0	0	0	0	0	0	0	0	0	0
e0cba0f2843ad85831836bb1a8fa1939	k__Fungi;p__Ascomycota;c__Lecanoromycetes;o__Lecanorales;f__Cladoniaceae;g__Cladonia	0	0	0	0	0	0	0	0	0	0	0	0	0	0	0	0	0	0	0	0	0	0	0	0	0	0	0	0	0	0	0	0	0	0	0	0	0	0	0	0	0	0	0	25.974	0	0	0	0
e0e4bdb72540ee046c7f6015601f0b97	Unassigned	0	0	0	0	0	0	0	0	0	0	0	0	0	0	0	0	0	0	0	0	0	0	0	0	0	0	0	0	0	0	0	0	0	0	0	0	0	0	0	0	0	0	0	0	0	0	0	0
e110e140411540a3e84a1a0200ffc317	k__Fungi;p__Ascomycota;c__Sordariomycetes;o__Hypocreales;f__Nectriaceae	0	0	0	0	0	0	0	0	0	0	0	0	0	0	0	0	0	0	0	0	87.2818	0	0	0	0	0	0	0	0	0	0	0	0	0	0	0	0	0	0	0	0	0	0	0	0	0	0	0
e1307721e510a9645afb05c8ea31bb3f	Unassigned	0	0	0	0	0	0	0	0	0	0	0	0	0	0	0	0	0	0	0	0	0	0	0	0	0	0	0	0	0	0	0	0	0	0	0	0	0	0	0	0	0	0	0	0	0	0	0	0
e14869c61b2136e3313d34dbd7b4b9fe	k__Fungi;p__Ascomycota;c__Dothideomycetes;o__Pleosporales	0	0	0	0	0	0	0	0	0	0	0	0	0	0	0	0	0	0	0	0	0	0	0	0	0	0	0	0	0	0	0	0	0	0	0	0	0	0	0	0	0	0	0	0	0	0	0	0
e17812e779ff5a655ac2b9e1c033cbca	k__Fungi;p__Basidiomycota;c__Exobasidiomycetes;o__Exobasidiales;f__Exobasidiaceae;g__Exobasidium	0	0	0	0	0	0	0	0	0	0	0	0	0	0	0	0	0	0	0	0	0	0	0	0	0	0	0	0	0	0	0	0	0	0	0	0	0	0	0	0	0	0	0	0	0	0	0	0
e19c621ca35691fa9b484cd66844a069	k__Fungi;p__Ascomycota;c__Sordariomycetes;o__Sordariomycetidae_ord_Incertae_sedis;f__Glomerellaceae;g__Colletotrichum	0	0	0	0	0	0	0	0	0	0	0	0	0	0	0	0	0	0	0	0	0	0	0	0	0	0	0	0	0	0	0	0	0	0	0	0	0	0	0	0	0	0	0	0	0	0	0	0
e1cca509380d60375e66909aa4c249d3	Unassigned	0	0	0	0	0	0	0	0	0	0	0	0	0	0	0	0	0	0	0	0	0	0	0	0	0	0	0	0	0	0	0	0	0	0	0	0	0	0	0	0	0	0	0	0	0	0	0	0
e1d851a8f6503505f7aaf3170a2581eb	k__Fungi;p__Ascomycota;c__Dothideomycetes;o__Pleosporales	0	0	0	0	0	0	0	0	0	0	0	0	0	0	0	0	0	0	0	0	0	0	0	0	0	0	0	0	0	0	0	0	0	0	0	0	0	0	0	0	0	0	0	0	0	0	0	0
e1eec71b4f49ef7725c1014abca155f1	k__Fungi;p__Basidiomycota;c__Agaricomycetes;o__Agaricales;f__Niaceae	0	0	0	0	0	0	0	0	0	0	0	0	0	0	0	0	0	0	0	0	0	0	0	0	0	0	0	0	0	0	0	0	0	0	0	0	0	0	0	0	0	0	0	0	0	0	0	0
e226f9b85b10182077d459a6b23f3a48	k__Fungi;p__Ascomycota;c__Leotiomycetes	0	0	0	0	0	0	0	0	0	0	0	0	0	0	0	0	0	0	0	0	0	0	0	0	0	0	0	0	0	0	0	0	0	0	0	0	0	0	0	0	0	0	0	0	0	0	0	0
e257c0f88c0cc6d6d9d72e6061d397f2	k__Fungi;p__Ascomycota;c__Sordariomycetes;o__Microascales;f__Microascaceae	0	0	0	0	0	0	0	0	0	0	0	0	0	0	0	0	0	0	0	0	0	0	0	0	0	0	0	0	0	0	0	0	0	0	0	0	0	0	0	0	0	0	0	0	0	0	0	0
e25f488a4186b77c964f020b8cd02fa5	k__Fungi;p__Ascomycota;c__Lecanoromycetes;o__Ostropales;f__Stictidaceae	0	0	0	0	0	0	0	0	0	0	0	0	0	0	0	0	0	0	0	0	0	0	0	0	0	0	0	0	0	0	0	0	0	0	0	0	0	0	0	0	0	0	0	0	0	0	0	0
e29c2b323e3eac336a447f5d8b8cd824	k__Fungi;p__Ascomycota;c__Lecanoromycetes;o__Lecanorales;f__Lecanoraceae	0	0	0	0	0	0	0	0	0	0	13.5823	0	0	0	0	0	0	0	0	0	0	0	0	0	0	0	0	0	0	0	0	0	0	0	0	0	0	0	0	0	0	23.8095	0	0	0	0	0	0
e2d016383443792571e1011739a769bc	k__Fungi;p__Ascomycota;c__Sordariomycetes;o__Xylariales;f__Diatrypaceae;g__Eutypa	0	0	0	0	0	0	0	0	0	0	0	0	0	0	0	0	0	13.41	0	0	0	0	0	0	0	0	0	0	0	0	0	0	0	0	0	0	0	0	0	0	0	0	0	0	0	0	0	0
e300b46bbdc499ee2b9aa869666f251e	Unassigned	0	0	0	0	0	0	0	0	0	0	37.3514	0	0	0	0	0	0	0	0	0	0	0	0	0	0	0	0	0	0	0	0	0	0	0	0	0	0	0	0	0	0	0	0	0	0	0	0	0
e3044dbf5014b5ccf0e709634c6d2ab8	k__Fungi;p__Basidiomycota;c__Agaricomycetes;o__Agaricales;f__Pleurotaceae	0	0	0	0	0	0	0	0	0	0	0	0	0	0	0	0	0	0	0	0	0	0	0	0	0	0	0	0	0	0	0	0	0	0	0	0	0	0	0	0	0	0	0	0	0	0	0	0
e33d1812c5076efdada540dd95de7148	Unassigned	0	0	0	0	0	0	0	0	0	0	0	0	0	0	0	0	0	0	0	0	0	0	0	0	0	0	0	0	0	0	0	0	0	0	0	0	0	0	0	0	0	0	0	0	0	0	0	0
e3af823ef7e5c19bc474005e59da2ca8	k__Fungi;p__Basidiomycota;c__Tremellomycetes;o__Tremellales;f__Tremellales_fam_Incertae_sedis;g__Bullera	0	0	0	0	0	0	0	0	0	0	0	0	0	0	0	0	0	0	0	0	0	0	0	0	0	0	0	0	0	0	0	0	0	0	0	0	0	0	0	0	0	0	0	0	0	0	0	0
e3b21b4797734423f4e66d7aae067991	k__Fungi;p__Ascomycota;c__Dothideomycetes;o__Pleosporales;f__Phaeosphaeriaceae	0	0	0	0	0	15.1286	9.3458	0	0	0	0	68.2927	0	0	0	0	0	0	0	0	0	0	55.9211	37.6812	0	32.2581	21.0526	38.7597	0	0	26.4901	0	0	16.5289	0	0	124.579	129.73	29.1262	43.5897	0	59.5238	14.2857	74.2115	61.5034	0	0	0
e3bdf5ef156588ab49c27526a4ce8867	k__Fungi;p__Basidiomycota;c__Agaricostilbomycetes;o__Agaricostilbales;f__Kondoaceae;g__Kondoa	0	0	0	0	0	0	0	0	0	0	0	0	0	0	0	0	0	0	0	0	0	0	0	0	0	0	0	23.2558	0	0	0	0	0	0	0	0	0	0	0	0	0	0	0	0	0	0	0	0
e4039d98bc3b349a0ba40e4be4ed5670	k__Fungi;p__Basidiomycota;c__Ustilaginomycotina_cls_Incertae_sedis;o__Malasseziales;f__Malasseziaceae;g__Malassezia;s__Malassezia_globosa	0	27.5482	0	0	26.3505	9.0772	0	0	0	0	0	0	16.49	0	0	0	0	0	32.419	0	0	0	9.8684	0	0	0	0	0	0	0	0	0	0	0	0	0	0	0	0	0	0	0	0	0	0	0	0	0
e46335bd3620f4c447968bf38f3ec933	k__Fungi;p__Basidiomycota;c__Agaricomycetes;o__Agaricales;f__Psathyrellaceae;g__Coprinopsis	0	0	0	0	0	0	0	0	0	0	0	0	0	0	0	0	0	0	0	0	0	0	0	0	0	0	0	0	0	0	0	0	0	0	0	0	0	0	0	0	0	0	0	0	0	0	0	0
e494178ef4f161e614057e32ed9a4172	k__Fungi;p__Ascomycota;c__Sordariomycetes;o__Hypocreales;f__Nectriaceae;g__Microcera;s__Microcera_coccophila	0	0	0	0	0	0	0	0	0	0	0	0	0	0	0	0	0	0	0	0	0	0	0	0	0	0	0	0	0	0	0	0	0	0	0	0	0	0	0	0	0	0	0	0	0	0	0	0
e4f5c3cb7575abb020b26c5a1449f26d	k__Fungi;p__Ascomycota;c__Eurotiomycetes;o__Eurotiales;f__Trichocomaceae;g__Aspergillus	0	0	0	0	0	0	0	0	0	0	0	0	0	0	0	0	0	0	0	0	0	0	0	0	0	0	0	0	0	0	0	0	0	0	0	0	0	0	0	0	0	0	0	0	0	0	0	0
e5090c1cff6aa771ccb9590988d198a9	k__Fungi;p__Ascomycota;c__Dothideomycetes;o__Pleosporales	0	0	0	0	0	0	0	0	0	0	0	0	0	0	0	0	0	0	0	0	0	0	0	0	0	0	0	0	0	0	0	0	0	0	0	0	0	0	0	0	0	0	0	0	0	0	0	0
e5122703b625fa651f664eb4c89df5bb	Unassigned	0	0	0	0	0	0	0	0	0	0	0	0	0	0	0	0	0	0	0	0	0	0	0	0	0	0	0	0	0	0	0	16.9492	0	0	0	0	0	0	0	0	0	0	0	0	0	0	0	0
e51b412c07ad89cd13becf11fc833e18	k__Fungi;p__Ascomycota;c__Sordariomycetes;o__Hypocreales	0	0	0	0	0	0	0	0	0	0	0	0	0	0	0	0	0	0	0	0	0	0	0	0	0	0	0	0	0	0	0	0	0	0	0	0	0	0	0	0	0	0	0	0	0	0	0	0
e5267874dc10614d0cc42bcbe06ffb71	k__Fungi;p__Basidiomycota;c__Agaricomycetes;o__Agaricales;f__Psathyrellaceae;g__Psathyrella	46.1095	0	0	0	0	0	0	56.2061	0	0	16.9779	0	0	9.8039	0	29.9625	0	0	0	0	0	0	0	14.4928	34.0265	0	26.3158	0	0	0	66.2252	0	0	0	0	0	0	0	16.1812	0	0	0	17.1429	5.5659	0	0	68.323	0
e54147a76da568767d97114c23f0f41e	k__Fungi;p__Ascomycota;c__Dothideomycetes;o__Capnodiales;f__Davidiellaceae;g__Cladosporium	0	0	0	0	0	0	0	0	0	0	0	0	0	0	0	0	0	0	0	0	0	0	0	0	0	0	0	0	0	0	0	0	0	0	0	0	0	0	0	0	0	0	0	0	0	0	0	0
e5459fd1b3cba46ad9be4e1502dfe749	k__Fungi;p__Ascomycota;c__Sordariomycetes;o__Magnaporthales;f__Magnaporthaceae	0	0	0	0	0	0	0	0	0	0	0	0	0	0	0	0	0	0	0	0	0	0	0	0	0	0	0	0	0	0	0	0	0	0	0	0	0	0	0	0	0	0	0	0	0	0	0	0
e58ec7078ce12f1bfd24e99a16aa063a	k__Fungi;p__Basidiomycota;c__Tremellomycetes;o__Tremellales;f__Tremellales_fam_Incertae_sedis;g__Cryptococcus	58.5975	0	0	0	96.1792	240.545	0	156.909	0	0	89.983	105.691	0	0	244.353	0	73.8786	0	0	19.5783	149.626	0	0	159.42	0	0	0	315.245	0	0	30.9051	28.2486	0	210.744	40.5405	0	767.677	145.946	29.1262	471.795	0	47.619	791.429	352.505	50.1139	680.251	118.012	0
e5b993fff75763d4145f30a7a3a99610	k__Fungi;p__Ascomycota;c__Sordariomycetes	0	0	0	0	0	0	0	0	0	0	0	0	0	0	0	0	0	0	0	0	0	0	0	0	0	0	0	0	0	0	0	0	0	0	0	0	0	0	0	0	0	0	0	0	0	0	0	0
e5bb67ad01312b31a2a09495669a06a9	k__Fungi;p__Ascomycota;c__Eurotiomycetes;o__Eurotiales;f__Trichocomaceae;g__Penicillium;s__Penicillium_chrysogenum	0	0	0	0	0	0	0	0	0	0	0	0	0	0	0	0	0	0	0	0	0	0	0	0	0	0	0	0	0	0	0	0	0	0	0	0	0	0	0	0	0	0	0	0	0	0	0	0
e5d2be9db34cd4a4d3aeec1d9f3d6490	k__Fungi;p__Ascomycota	0	0	0	0	0	0	0	0	0	0	0	0	0	0	0	0	0	0	0	0	0	0	0	0	0	0	0	0	0	0	0	0	0	0	0	0	0	0	0	0	0	0	0	0	0	0	0	0
e5e6e46c5c6117780bbf305aba40ae63	Unassigned	0	0	0	0	0	0	0	0	0	0	0	0	0	0	0	0	0	0	0	0	0	0	0	0	0	0	0	0	0	0	0	0	0	0	0	0	0	0	0	0	0	0	0	0	0	0	0	0
e63c555a494734b394db3408d66abd93	Unassigned	0	0	0	0	0	0	0	0	0	0	0	0	0	0	0	0	0	0	0	0	0	0	0	0	0	0	0	0	0	0	0	0	0	0	0	0	0	0	0	0	0	0	0	0	0	0	0	0
e654242e96ab5ccef1e441cc3931e176	k__Fungi;p__Ascomycota;c__Saccharomycetes;o__Saccharomycetales;f__Metschnikowiaceae;g__Metschnikowia	0	0	0	0	0	0	0	0	0	0	0	0	0	0	0	0	0	0	0	0	0	0	0	0	0	0	0	0	0	0	0	0	0	0	114.865	0	0	0	0	0	0	0	0	0	0	0	0	0
e656ad5096e7963451c0f9daca9b64b6	k__Fungi;p__Ascomycota;c__Sordariomycetes;o__Xylariales;f__Xylariaceae	0	0	0	0	0	0	0	0	0	0	0	0	0	0	0	0	0	0	0	0	0	0	0	0	0	0	0	0	0	0	0	0	0	0	0	0	0	0	0	0	0	0	0	14.8423	0	0	0	0
e666221a189bd693c62f78b131284b81	Unassigned	0	0	0	0	0	0	0	0	0	0	0	0	0	0	0	0	0	0	0	0	0	0	0	0	0	0	0	0	0	0	0	0	0	0	0	0	0	0	0	0	0	0	0	0	0	0	0	0
e6b9c77d7d59a71f3fb412fc82071c99	k__Fungi;p__Basidiomycota;c__Agaricomycetes;o__Cantharellales;f__Hydnaceae	0	0	0	0	0	0	0	0	0	0	0	0	0	0	0	0	0	0	0	0	0	0	0	0	0	0	0	0	0	0	0	0	0	0	0	0	0	0	0	0	0	0	0	0	0	0	0	0
e712ff40a34a9555cdff1e20f92d579a	k__Fungi;p__Basidiomycota;c__Microbotryomycetes	0	0	0	0	0	0	0	0	0	0	0	0	0	0	0	0	0	0	0	0	0	0	0	0	0	0	0	0	0	0	0	0	0	0	0	0	0	0	0	0	0	0	0	0	0	0	0	0
e71ba10df12228aef674952fd5203fea	k__Fungi;p__Basidiomycota;c__Agaricomycetes;o__Polyporales;f__Polyporaceae	0	0	0	0	0	0	0	0	0	0	0	0	0	19.6078	0	0	0	0	0	0	0	0	0	0	0	0	0	0	0	0	0	0	0	0	0	0	0	0	0	0	0	0	0	0	0	0	0	0
e72759b861db35525ce227b5daf4874e	k__Fungi;p__Zygomycota;c__Mucoromycotina_cls_Incertae_sedis;o__Mucorales;f__Mucoraceae;g__Mucor;s__Mucor_sp	0	0	0	0	0	0	0	0	0	0	0	0	0	0	0	0	0	0	0	0	0	0	0	0	0	0	0	0	0	0	0	0	0	0	0	0	0	0	0	0	0	0	0	0	0	0	0	0
e73e61d1113eff605fcd2d8d00b5d431	k__Fungi;p__Ascomycota;c__Dothideomycetes;o__Pleosporales;f__Pleosporaceae	0	779.614	0	599.617	1470.36	0	1168.22	709.602	0	0	45.8404	19.5122	519.435	116.246	117.043	1317.1	1219	1492.34	2561.1	4676.2	1164.59	195.783	1273.03	304.348	111.531	516.129	821.053	98.1912	65.4762	72.0721	3026.49	694.915	829.412	0	0	136.622	925.926	1354.05	796.116	4379.49	403.101	184.524	1080	2623.38	865.604	3304.08	540.373	245.059
e73f88eb7ec6c6ac9a97bf46af099a9a	k__Fungi	0	0	0	0	0	0	0	0	0	0	0	0	0	0	0	0	0	0	0	0	0	0	0	0	0	0	0	0	0	0	0	0	0	0	0	0	0	0	0	0	0	0	0	0	0	0	0	0
e789125749654a2eabd979e471c9b011	k__Fungi;p__Ascomycota;c__Sordariomycetes;o__Hypocreales;f__Hypocreales_fam_Incertae_sedis	0	0	0	0	0	0	0	0	0	0	0	0	0	0	0	0	0	0	0	0	0	0	0	0	0	0	0	0	0	0	0	0	0	0	0	0	0	0	0	0	0	0	0	0	0	0	0	0
e79a34488f9f94d3e533e47319b07763	k__Fungi;p__Basidiomycota;c__Pucciniomycetes;o__Pucciniales	0	0	0	0	0	0	0	0	0	0	0	0	0	0	0	0	0	0	0	0	0	0	0	0	0	0	0	0	0	0	0	0	0	0	0	0	0	0	0	0	0	0	0	0	0	0	0	0
e7ac8ea1d7825c6381fb57f61119c2e9	Unassigned	0	0	0	0	0	0	0	0	0	0	0	0	0	0	0	0	0	0	0	0	0	0	0	0	0	0	0	0	0	0	0	0	41.1765	0	0	0	0	0	0	0	0	0	0	0	0	0	0	0
e7de801507f4e64f55830e8cd7174ccf	k__Fungi;p__Basidiomycota;c__Tremellomycetes;o__Cystofilobasidiales;f__Cystofilobasidiaceae	0	0	0	0	0	491.679	0	0	0	0	164.686	378.862	0	0	0	0	0	0	0	0	0	0	0	31.8841	5.6711	380.645	84.2105	0	0	0	0	135.593	23.5294	0	0	0	0	59.4595	55.0162	0	0	0	0	16.6976	0	0	0	0
e82d0e50593efe68576667386ddaa7cc	k__Fungi;p__Basidiomycota;c__Agaricomycetes;o__Russulales;f__Stereaceae;g__Stereum	0	0	0	0	0	0	0	0	0	0	0	0	0	0	0	0	0	0	0	0	0	0	0	0	0	0	0	0	0	0	0	0	0	0	0	0	0	0	0	0	0	0	0	0	0	0	0	0
e854d5309e98b5d1d2791e3217c6d642	k__Fungi;p__Basidiomycota;c__Agaricomycetes;o__Auriculariales;f__Auriculariales_fam_Incertae_sedis;g__Exidia	0	0	0	0	0	0	0	0	0	0	0	0	0	0	0	0	0	0	0	0	0	0	0	0	0	0	0	0	0	0	0	0	0	0	0	0	0	0	0	0	0	0	0	0	0	0	0	0
e867ddbe2815d2923decddf75bb65bd8	k__Fungi;p__Ascomycota;c__Dothideomycetes;o__Pleosporales;f__Sporormiaceae	0	0	0	0	0	0	742.991	0	0	0	0	0	0	0	0	0	0	0	0	0	0	0	0	0	0	0	0	0	0	0	0	0	0	0	0	0	0	0	0	0	0	0	0	0	0	0	0	0
e8c7b6c2b705c2c2082bd89307f6f0a1	k__Fungi;p__Ascomycota;c__Lecanoromycetes;o__Lecanorales;f__Lecanoraceae	0	0	0	0	0	0	0	0	0	0	0	0	0	0	0	0	0	0	0	0	0	0	0	0	0	0	0	0	0	0	0	0	0	0	0	0	0	0	0	0	0	0	0	0	0	0	0	0
e8eda54cf161f368b4789d905c431ceb	k__Fungi;p__Ascomycota;c__Sordariomycetes;o__Microascales;f__Microascaceae;g__Microascus	0	0	0	0	0	0	0	0	0	0	0	0	0	0	0	0	0	0	0	0	32.419	0	0	0	0	0	0	0	0	0	0	0	0	0	0	0	0	0	0	0	0	0	0	0	0	0	0	0
e8faced1976a3fba615df70e4e8a11ab	k__Fungi;p__Basidiomycota;c__Agaricomycetes;o__Agaricales	0	0	0	0	0	0	0	0	0	0	0	0	0	19.6078	0	0	0	0	0	0	0	0	0	0	0	0	0	0	0	0	0	0	0	0	0	0	0	0	0	0	0	0	34.2857	0	0	0	0	0
e90f5c3e79791e781f252aecb647fcc1	k__Fungi;p__Ascomycota;c__Sordariomycetes;o__Hypocreales	0	0	0	0	0	0	0	0	0	0	0	0	0	0	0	0	0	0	0	0	0	0	0	0	0	0	0	0	0	0	0	0	0	0	0	0	0	0	0	0	0	0	0	0	0	0	0	0
e927e406537c8fe992ef730cf6e4dc34	k__Fungi;p__Ascomycota;c__Leotiomycetes;o__Helotiales;f__Dermateaceae	0	0	0	0	0	0	0	0	0	0	0	0	0	0	0	0	0	0	0	0	0	0	0	0	0	0	0	0	0	0	0	0	0	0	0	0	0	0	0	0	0	0	0	0	0	0	0	0
e95f0f437603fa5f6ab5861b333ead92	k__Fungi;p__Ascomycota;c__Dothideomycetes;o__Capnodiales;f__Davidiellaceae;g__Cladosporium	0	0	0	0	0	0	0	0	0	0	0	0	0	0	0	0	0	0	0	0	0	0	0	0	0	0	0	0	0	0	0	0	0	0	0	0	0	0	0	0	0	0	0	0	0	0	0	0
e98ffb93e13ad767f4b5d81c959d5c99	k__Fungi;p__Ascomycota;c__Leotiomycetes;o__Erysiphales;f__Erysiphaceae;g__Podosphaera	0	0	0	0	0	0	0	0	0	0	0	0	0	0	47.2279	0	348.285	0	0	0	0	0	0	0	0	0	0	0	0	0	0	0	0	0	0	0	101.01	10.8108	0	917.949	0	0	102.857	42.6716	68.3371	570.533	0	0
e9bfc35fbb23d697d353364a5cd79845	k__Fungi;p__Ascomycota	0	0	0	0	0	0	0	14.0515	0	0	0	0	0	0	0	0	0	0	9.9751	0	0	0	0	0	0	0	0	0	0	0	28.6976	0	0	0	0	0	0	16.2162	0	0	0	0	0	0	0	0	0	0
e9c7c8ea7a957ab140b4ecf5d26e0d10	k__Fungi;p__Ascomycota;c__Eurotiomycetes	0	0	0	0	0	0	0	0	0	0	0	816.26	0	0	0	0	0	0	0	0	0	0	0	0	0	0	0	0	0	0	0	0	0	0	0	0	0	0	0	0	0	0	0	0	0	0	0	0
e9d3e7918216fcd14c3b217379097218	k__Fungi;p__Zygomycota;c__Mortierellomycotina_cls_Incertae_sedis;o__Mortierellales;f__Mortierellaceae;g__Mortierella	0	0	0	0	0	0	0	0	0	0	0	0	0	0	0	0	0	0	0	0	0	0	0	0	0	0	0	0	0	0	0	0	0	0	0	0	0	0	0	0	0	0	0	0	0	0	0	0
ea16322b7bb6f57f24ff867208011837	Unassigned	0	5.5096	0	0	0	0	0	0	0	0	0	0	0	0	0	0	0	0	0	0	0	0	0	0	0	0	0	0	0	0	0	0	0	0	0	0	0	0	0	0	0	0	0	0	0	0	0	0
eaba62518e6a5027698e2878c22d54d3	k__Fungi;p__Ascomycota;c__Dothideomycetes;o__Pleosporales	0	0	0	0	18.4453	0	0	0	0	0	64.5161	0	0	0	0	0	0	0	0	0	0	0	0	0	0	0	0	0	17.8571	0	0	11.2994	0	0	0	0	6.734	16.2162	9.7087	0	0	0	0	14.8423	0	0	0	0
ead2e9c96dd8236c672eb1470a13ed6d	k__Fungi;p__Ascomycota;c__Sordariomycetes;o__Hypocreales	0	0	0	0	0	0	0	0	0	0	0	0	0	0	0	0	0	0	0	0	0	0	0	0	0	0	0	0	0	0	0	0	0	0	0	0	0	0	77.6699	0	0	0	0	0	0	0	0	0
eaeb015d28f4ba2c817957289e2d39e4	Unassigned	0	0	0	0	0	0	0	0	0	0	0	0	0	0	0	0	0	0	0	0	0	0	0	0	0	0	0	0	0	0	0	0	0	0	0	0	0	0	0	0	0	0	0	0	0	0	0	0
eaee52e54926b34aac49e416c4de088d	k__Fungi;p__Basidiomycota;c__Microbotryomycetes;o__Sporidiobolales;f__Sporidiobolales_fam_Incertae_sedis;g__Sporobolomyces	0	0	0	0	0	0	0	0	0	0	0	0	0	0	0	0	0	0	0	0	0	0	0	0	0	0	0	0	0	0	0	0	0	0	0	0	0	0	0	0	0	0	0	0	0	0	0	0
eb2a3c477db26a30fa0cc61ad2348113	k__Fungi;p__Basidiomycota;c__Agaricomycetes;o__Agaricales;f__Psathyrellaceae;g__Psathyrella	0	0	0	0	0	0	0	0	0	0	0	0	0	0	0	0	0	0	0	0	0	0	0	0	0	0	0	0	0	0	0	0	0	0	0	0	0	0	0	0	0	0	0	0	0	0	0	0
eb2cf8f889b98ad0b2d62778d473bcff	k__Fungi;p__Ascomycota;c__Sordariomycetes;o__Diaporthales;f__Valsaceae	0	0	0	0	0	0	0	0	0	0	0	0	0	0	0	0	0	0	0	0	0	0	0	0	0	0	0	0	0	0	0	0	0	0	0	0	0	0	0	0	0	0	0	0	0	0	0	0
eb71862f3ae5f53dc0c6fd619e7b2599	k__Fungi;p__Basidiomycota;c__Agaricomycetes;o__Russulales;f__Stereaceae;g__Gloeocystidiellum;s__Gloeocystidiellum_kenyense	0	0	0	0	0	0	0	0	0	0	0	0	0	0	0	0	0	0	0	0	0	0	0	0	0	0	0	0	0	0	0	0	0	0	0	0	0	0	0	0	0	0	0	0	0	0	0	0
eb86e89bc044147f7eac25add0b5660d	k__Fungi;p__Ascomycota;c__Eurotiomycetes;o__Coryneliales;f__Coryneliaceae;g__Caliciopsis	0	0	0	0	0	0	0	0	0	0	0	0	0	0	0	0	0	0	0	0	0	0	0	0	0	0	0	0	0	0	0	0	0	0	0	0	0	0	0	0	0	0	0	0	0	0	0	0
ebac1b1a28d3f4a20d9d258f0d5bcaa4	k__Fungi;p__Basidiomycota;c__Cystobasidiomycetes;o__Cystobasidiomycetes_ord_Incertae_sedis;f__Symmetrosporaceae;g__Symmetrospora	0	0	0	0	0	0	0	0	0	0	0	0	0	0	0	0	0	0	0	0	0	0	0	0	0	0	0	0	0	0	0	0	0	0	0	0	10.101	0	0	0	0	0	0	0	0	0	0	0
ebc3cd87fcf48df30e7bb88205fca320	k__Fungi;p__Basidiomycota;c__Agaricomycetes	0	0	0	0	0	0	0	0	0	0	0	0	0	0	0	0	0	0	0	0	0	0	0	0	0	0	0	0	0	0	0	0	0	0	0	0	0	0	0	0	0	0	0	0	0	0	0	0
ebdfd80410bfa9539969662e090985bf	Unassigned	0	0	0	0	30.303	0	0	0	0	0	0	0	0	0	0	0	0	0	0	24.0964	0	0	0	0	0	0	0	0	0	0	0	0	0	0	0	0	0	10.8108	0	0	0	0	0	0	0	0	0	0
ebf6af7c6f6f9ee4208c602e3838a03f	k__Fungi;p__Basidiomycota;c__Agaricomycetes;o__Hymenochaetales;f__Hymenochaetaceae;g__Fuscoporia;s__Fuscoporia_ferrea	0	0	0	0	0	0	0	0	0	0	0	0	0	0	0	0	0	0	0	0	0	0	0	0	0	0	0	0	0	0	0	0	0	0	0	0	0	0	0	0	0	0	0	0	0	0	0	0
ec07c525399fb893a999d673917966cf	k__Fungi;p__Basidiomycota;c__Agaricomycetes	0	0	0	0	0	0	0	0	0	0	0	0	0	0	0	0	0	0	0	0	0	0	0	0	0	0	0	0	0	0	0	0	0	0	0	0	0	0	0	0	0	0	0	0	0	0	0	0
ec1a22befb2f0962baa9d29099659bc4	k__Fungi;p__Ascomycota;c__Sordariomycetes;o__Xylariales;f__Xylariaceae	0	0	0	0	0	0	0	0	0	0	0	0	0	0	0	0	0	0	0	0	0	0	0	0	0	0	0	0	0	0	0	0	0	0	0	0	0	0	0	0	0	0	0	0	0	0	0	0
ec3c597a521dd60ad4f783bb6ee3755b	k__Fungi;p__Ascomycota;c__Dothideomycetes;o__Capnodiales	0	0	0	0	0	0	0	0	0	0	0	0	0	0	0	0	0	0	0	0	0	0	0	0	0	0	0	0	0	0	0	0	0	0	0	0	0	0	0	0	0	0	0	0	0	0	0	0
ec5d5d4d66e3447ed701b11c3c258392	k__Fungi;p__Basidiomycota;c__Tremellomycetes;o__Tremellales;f__Tremellales_fam_Incertae_sedis;g__Papiliotrema	0	82.6446	0	0	21.0804	0	0	37.4707	0	0	0	0	0	51.8207	24.6407	0	0	0	0	22.5904	0	0	62.5	23.1884	0	0	0	0	0	0	17.66	0	0	0	0	0	0	0	0	10.2564	0	0	0	0	0	0	0	0
ec7cdf5422a68f447725eaf62011117c	k__Fungi;p__Basidiomycota;c__Microbotryomycetes;o__Sporidiobolales;f__Sporidiobolales_fam_Incertae_sedis;g__Sporobolomyces	0	0	0	0	0	0	0	18.7354	0	0	0	0	0	0	0	0	0	0	0	9.0361	0	0	0	0	0	0	0	0	0	0	0	0	0	0	0	0	0	0	0	0	0	0	0	0	0	0	0	0
ece89ec513dd15f08c4150d196d25d65	k__Fungi;p__Ascomycota;c__Lecanoromycetes;o__Ostropales;f__Stictidaceae	0	0	0	0	0	0	0	0	0	0	0	0	0	0	0	0	0	0	0	0	0	0	0	72.4638	0	0	0	0	0	0	0	0	0	0	0	0	0	0	0	0	0	0	0	0	0	0	0	0
ecf19c7b1f046893e7a5b1f72b99ebab	k__Fungi;p__Basidiomycota;c__Agaricomycetes;o__Agaricomycetes_ord_Incertae_sedis;f__Agaricomycetes_fam_Incertae_sedis;g__Peniophorella;s__Peniophorella_praetermissa	0	0	0	0	0	0	0	0	0	0	0	0	0	0	0	0	0	0	0	0	0	0	0	0	0	0	0	0	0	0	0	0	0	0	0	0	0	0	0	0	0	0	0	0	0	0	0	0
ecfecbabd9a377be3304f56cd86e2b68	Unassigned	0	0	0	0	0	0	0	0	0	0	0	0	0	0	0	0	0	0	0	0	0	0	0	0	0	0	0	0	0	0	0	0	0	0	0	0	0	0	0	0	0	0	0	14.8423	0	0	0	0
ed17cb872eda096b9641d453c83547c4	k__Fungi;p__Ascomycota;c__Saccharomycetes;o__Saccharomycetales;f__Pichiaceae	0	0	0	0	0	0	0	0	0	0	0	0	0	0	0	0	50.1319	0	0	0	0	0	0	0	0	0	0	0	0	0	0	0	0	0	0	0	0	0	0	0	0	0	22.8571	0	0	0	0	0
ed4577d917c53273eb677442359f0d34	k__Fungi;p__Ascomycota;c__Leotiomycetes	0	0	0	0	0	0	0	0	0	0	0	0	0	0	0	0	0	0	0	0	0	0	0	0	0	0	0	0	0	0	0	0	0	0	0	0	0	0	0	0	0	0	0	0	0	0	0	0
ed47fe8354bb6af44a4429a767acb11c	k__Fungi;p__Basidiomycota;c__Tremellomycetes;o__Filobasidiales;f__Filobasidiaceae;g__Filobasidium	67.243	0	0	0	172.595	9.0772	72.8972	192.037	0	0	536.503	40.6504	0	544.818	166.324	186.018	31.6623	157.088	142.145	135.542	241.895	167.169	52.6316	34.7826	209.83	174.194	31.5789	1105.94	0	81.0811	640.177	129.944	82.3529	266.529	67.5676	0	37.037	94.5946	197.411	100	131.783	785.714	31.4286	96.475	334.852	65.8307	298.137	391.304
ed4bdcaae32f5613ad780d077581aff9	k__Fungi;p__Ascomycota;c__Leotiomycetes;o__Helotiales;f__Hyaloscyphaceae;g__Lachnum	0	0	0	0	0	0	0	0	0	0	0	0	0	0	0	0	0	0	0	0	0	0	0	0	0	0	0	0	0	0	0	0	0	0	0	0	0	0	0	0	0	0	0	5.5659	0	0	0	0
ed8492efa2c06e509dc2959837f06da7	Unassigned	9.6061	0	0	0	0	12.1029	0	0	0	0	280.136	68.2927	0	140.056	0	0	0	0	0	112.952	39.9002	7.5301	0	0	28.3554	25.8065	0	15.5039	0	0	24.2826	0	47.0588	0	0	0	0	0	6.4725	0	0	0	20	0	34.1686	0	291.925	0
edf37c757158badf59804375e9b6bb33	k__Fungi;p__Ascomycota;c__Eurotiomycetes;o__Ascosphaerales;f__Ascosphaeraceae;g__Ascosphaera;s__Ascosphaera_apis	0	0	0	0	0	0	0	0	0	0	0	0	0	0	0	0	0	0	0	0	0	0	0	0	0	0	0	0	0	0	0	0	0	0	0	0	0	0	0	0	0	0	0	0	0	0	0	0
ee01a5fef2091b85ef516d9b6aee60bf	k__Fungi;p__Basidiomycota;c__Microbotryomycetes;o__Microbotryales;f__Ustilentylomataceae;g__Ustilentyloma;s__Ustilentyloma_graminis	0	0	0	0	0	0	0	0	0	0	0	0	0	0	0	0	0	0	0	0	7.4813	0	0	0	0	0	0	0	0	0	0	0	0	0	0	0	0	0	0	0	0	0	0	0	0	0	0	0
ee30ee545b88f28b71d00fd7c2d23639	Unassigned	0	0	0	0	0	0	0	0	0	0	0	0	0	0	0	0	0	0	0	0	0	0	0	0	0	0	0	0	0	0	0	0	0	0	0	0	0	16.2162	0	0	0	0	0	0	0	0	0	0
ee5d36ee61ef4b00e1b3abbcc105355b	k__Fungi;p__Basidiomycota;c__Agaricomycetes;o__Hymenochaetales;f__Schizoporaceae	0	0	0	0	0	0	0	0	0	0	0	0	0	0	0	0	0	0	0	0	0	0	0	0	0	0	0	0	0	0	0	0	0	0	0	0	0	0	0	0	0	0	0	0	0	0	0	0
ee6b4aab2117317795fc3213089487bb	k__Fungi;p__Ascomycota;c__Dothideomycetes;o__Capnodiales;f__Davidiellaceae;g__Cladosporium	8.6455	0	0	24.9042	0	10.59	0	14.0515	13.8462	47.619	33.9559	11.3821	0	11.2045	0	0	0	19.1571	22.4439	7.5301	17.4564	19.5783	23.0263	17.3913	0	77.4194	0	7.7519	0	0	17.66	28.2486	70.5882	28.9256	0	24.6679	0	13.5135	12.945	0	38.7597	23.8095	20	22.2635	20.5011	12.5392	0	39.5257
ee9955f33453887d0bc653284a938621	k__Fungi;p__Ascomycota;c__Dothideomycetes;o__unidentified;f__unidentified;g__unidentified;s__Dothideomycetes_sp	0	0	0	0	0	0	0	0	0	0	0	0	0	0	0	0	0	0	0	0	0	0	0	0	0	0	0	0	0	0	0	0	0	0	0	0	0	0	0	0	0	0	0	0	0	0	0	0
eebea5d9cc1d6f0dcae50c3964d1fd4c	k__Fungi;p__Ascomycota;c__Saccharomycetes;o__Saccharomycetales;f__Saccharomycetales_fam_Incertae_sedis;g__Candida	0	0	0	0	0	0	0	0	0	0	0	0	0	0	0	0	0	0	0	0	0	0	0	0	0	0	0	0	0	0	0	0	0	0	0	0	0	0	0	0	0	0	0	0	0	0	0	0
eef042ee64adb9ab743a980b72a1cd59	k__Fungi;p__Ascomycota;c__Saccharomycetes;o__Saccharomycetales;f__Pichiaceae;g__Hyphopichia;s__Hyphopichia_burtonii	0	0	0	0	0	0	0	0	0	0	0	0	0	0	0	0	0	0	0	0	0	0	0	0	0	0	0	0	0	0	0	0	0	0	0	0	0	0	0	0	0	0	0	0	0	0	0	0
eef2dc1cc6fcf5fc6601dc89bf720ebc	k__Fungi;p__Ascomycota;c__Sordariomycetes;o__Xylariales;f__Amphisphaeriaceae	0	0	0	0	0	0	0	0	0	0	0	45.5285	0	0	0	0	0	0	0	0	0	0	0	0	0	0	31.5789	0	0	0	0	0	0	0	0	0	0	0	0	0	0	0	0	0	0	0	0	0
eef543aa39f738ac95ede0fb3b6f9013	k__Fungi;p__Ascomycota;c__Sordariomycetes;o__unidentified;f__unidentified;g__unidentified;s__Sordariomycetes_sp	0	0	0	0	0	0	0	0	0	0	0	0	0	0	0	0	0	0	0	0	0	0	0	0	0	0	0	0	0	0	0	0	0	0	0	0	0	0	0	0	0	0	0	0	0	0	0	0
eef70f9346ea0d284f51db7681097089	k__Fungi;p__Basidiomycota;c__Agaricomycetes;o__Auriculariales;f__Auriculariales_fam_Incertae_sedis;g__Exidia	0	0	0	0	0	0	0	0	0	0	0	0	0	0	0	0	0	0	0	0	0	0	0	0	0	0	0	0	0	0	0	0	0	0	0	0	0	0	0	0	0	0	0	0	0	0	0	0
ef023f0d07188987c14318437f680841	Unassigned	0	0	0	0	0	0	0	0	0	0	0	0	0	0	0	0	0	0	0	0	0	0	0	0	0	0	0	0	0	0	0	0	0	0	0	0	0	0	0	0	0	0	0	0	0	0	0	0
ef15eca8bab7c74778741f345978e4dc	k__Fungi;p__Ascomycota;c__Dothideomycetes	0	0	18.9873	0	0	0	0	0	0	0	23.7691	0	0	0	0	0	0	0	0	0	0	0	0	86.9565	0	0	0	0	0	0	0	0	0	0	0	0	0	0	0	0	0	0	0	0	0	0	0	0
ef22bffb49449b9d014ee50f1f457bc9	k__Fungi;p__Ascomycota;c__Saccharomycetes;o__Saccharomycetales;f__Saccharomycetales_fam_Incertae_sedis;g__Candida;s__Candida_rugosa	0	0	0	0	0	0	0	0	0	0	0	0	0	0	0	0	0	0	0	0	0	0	0	0	0	0	0	0	0	0	0	0	0	0	0	0	0	0	0	0	0	0	0	0	0	0	0	0
ef48ce47aceb8db329ddf4dcf82229e2	k__Fungi;p__Ascomycota;c__Dothideomycetes	0	0	0	0	0	0	0	0	0	0	0	0	0	0	0	0	0	0	0	0	0	0	0	0	0	0	0	0	0	0	0	0	0	0	0	0	0	0	0	0	0	0	0	0	0	0	0	0
efa8f9d143a13ffcae0f28102971e032	k__Fungi;p__Basidiomycota;c__Agaricomycetes;o__Polyporales;f__Ganodermataceae;g__Ganoderma	0	0	0	0	0	0	0	0	0	0	0	0	0	0	0	0	0	0	0	0	0	0	0	0	0	0	0	0	0	0	0	0	0	0	0	0	0	0	0	0	0	0	0	0	0	0	0	0
efc28fe14ca4dbf12e472779b5f1f95c	k__Fungi;p__Basidiomycota;c__Agaricomycetes;o__Agaricales;f__Pleurotaceae;g__Pleurotus	0	0	0	0	0	0	0	0	0	0	0	0	0	40.6162	0	0	0	0	0	0	0	0	0	0	0	0	0	0	0	0	0	0	0	0	0	0	0	0	0	23.0769	0	0	0	0	0	0	0	0
efcec9218a289e000b7e4abc1f1ba892	k__Fungi;p__Ascomycota;c__Dothideomycetes	0	0	0	0	0	0	0	0	0	0	0	0	0	0	0	0	0	0	0	0	0	0	0	0	0	0	0	0	0	0	0	0	0	0	0	0	0	0	0	0	0	0	0	0	0	0	0	0
f002ca0cccd0ac273f049af1b4540401	k__Fungi;p__Ascomycota;c__Sordariomycetes;o__Hypocreales;f__Hypocreales_fam_Incertae_sedis	0	0	0	0	0	0	0	0	0	0	0	0	0	0	0	0	0	0	0	0	0	0	0	0	0	0	0	0	0	0	0	0	0	0	0	0	0	0	0	28.2051	0	0	0	0	0	0	0	0
f018ef70ce80895e6f8362873b70a788	k__Fungi;p__Ascomycota;c__Leotiomycetes;o__Helotiales;f__Hyaloscyphaceae;g__Lachnum	0	0	0	0	0	0	0	0	0	0	0	0	0	0	0	0	0	0	0	0	0	0	0	0	0	0	0	0	0	0	0	0	0	0	0	0	0	0	0	0	0	0	0	0	0	0	0	0
f0253f4a61735d71a708c900de967818	k__Fungi;p__Ascomycota	0	0	0	0	0	0	0	0	0	0	0	0	0	0	0	0	0	0	0	0	0	0	0	0	0	0	0	0	0	0	0	0	0	0	0	0	0	0	0	0	0	0	0	0	0	0	0	0
f029cf355ec7c96970e43d4b95df606e	Unassigned	0	0	0	0	0	0	0	0	0	0	0	0	0	0	0	0	0	0	0	0	0	0	0	0	0	0	0	0	0	0	0	0	0	0	0	0	0	0	0	0	0	0	0	0	0	0	0	0
f03aaba3c77fe3518c190a85d7ef974d	k__Fungi;p__Basidiomycota;c__Agaricomycetes;o__Polyporales;f__Meruliaceae;g__Hyphoderma;s__Hyphoderma_setigerum	0	0	0	0	0	0	0	0	0	0	0	0	0	0	0	0	0	0	0	0	0	0	0	0	0	0	0	0	0	0	0	0	0	0	0	0	0	0	0	0	0	0	0	0	0	0	0	0
f0959a808381710952d6f15c3b04c62f	k__Fungi;p__Basidiomycota;c__Agaricomycetes;o__Corticiales;f__Corticiaceae;g__unidentified;s__Corticiaceae_sp	0	0	0	0	0	0	0	0	0	0	0	0	0	0	0	0	0	0	0	0	0	0	0	0	0	0	0	0	0	0	0	0	0	0	0	0	0	0	0	0	0	0	0	0	0	0	0	0
f0b0daaa9e48c7ca207f7df18e2c8d8f	k__Fungi;p__Ascomycota;c__Pezizomycetes	0	0	0	0	0	0	0	0	0	0	0	0	0	0	0	0	0	0	0	0	0	0	0	0	0	0	0	0	0	0	0	0	0	0	0	0	0	0	0	0	0	0	0	0	0	0	0	0
f1098d98efb83b2be1493f3280d5945c	Unassigned	0	0	0	0	0	0	0	0	0	0	0	0	0	0	0	0	0	0	0	0	0	0	0	23.1884	0	0	0	0	0	0	0	0	0	0	0	0	0	0	0	0	0	0	22.8571	14.8423	0	0	0	0
f11d8c60e4a8c75850cc13ea7a91ec90	k__Fungi;p__Basidiomycota;c__Tremellomycetes;o__Tremellales;f__Tremellales_fam_Incertae_sedis	0	0	0	0	0	0	0	0	0	0	0	0	0	0	0	0	0	0	0	0	0	0	0	0	0	0	0	0	0	0	0	0	0	0	0	0	0	0	0	0	0	0	0	0	0	0	0	0
f13aed778e36ba2ca5fbc8d0479df257	k__Fungi;p__Basidiomycota;c__Tremellomycetes	0	0	0	0	0	0	0	0	0	0	0	0	0	0	0	0	0	0	0	0	0	0	0	0	0	0	0	0	0	0	0	0	0	0	0	0	0	0	0	0	0	0	0	0	0	0	0	0
f143e5e4eb0420691cb348cfd077bb14	k__Fungi;p__Ascomycota;c__Dothideomycetes;o__Capnodiales;f__Mycosphaerellaceae	0	0	0	0	0	0	0	0	0	0	0	0	0	0	0	0	0	0	0	0	0	0	0	0	0	0	0	0	0	0	0	0	0	0	0	0	0	0	0	0	0	0	0	9.2764	0	0	0	0
f1f6158762c3f2ea4450dbb6d3468d1a	k__Fungi;p__Ascomycota;c__Dothideomycetes;o__Pleosporales	0	0	0	0	0	0	0	0	0	0	0	0	0	0	0	0	0	0	0	0	0	0	0	0	0	0	0	0	0	0	0	0	0	0	0	0	0	0	0	0	0	0	0	0	0	0	0	0
f2273fad6839cf4950c0d1e0f639f4b7	k__Fungi;p__Ascomycota;c__Dothideomycetes;o__Pleosporales;f__Leptosphaeriaceae	0	0	0	0	0	0	0	0	0	0	0	0	0	0	0	0	0	0	0	0	0	0	0	0	0	0	0	0	0	0	0	0	0	0	0	0	0	0	0	0	0	0	0	0	0	0	0	0
f232e8fcddc076386255cf141b865e5d	k__Fungi;p__Ascomycota;c__Leotiomycetes;o__Helotiales;f__Hyaloscyphaceae	0	0	0	0	0	0	0	0	0	0	0	0	0	0	0	0	0	0	0	12.0482	0	0	0	0	0	0	0	0	0	0	0	0	0	0	0	0	0	0	0	0	0	0	0	0	0	0	0	0
f25d6901734416ff84321c89c87a1c99	k__Fungi;p__Ascomycota;c__Dothideomycetes;o__Pleosporales;f__Pleosporaceae	0	0	0	0	0	0	0	0	0	0	0	0	0	0	0	0	0	0	0	0	0	0	0	0	0	0	0	0	0	0	0	0	0	0	0	0	0	0	0	0	0	0	0	0	0	0	0	0
f27a30ba843f1a39be6721de8a094474	k__Fungi;p__Ascomycota;c__Dothideomycetes;o__Pleosporales	0	0	0	0	0	0	0	0	0	0	0	0	0	0	0	0	0	0	0	0	0	0	0	0	0	0	0	0	0	0	0	0	0	0	0	0	26.936	0	0	0	0	0	0	0	0	0	0	0
f2b5aa7c9593591fb92d32ba5efaa2c9	k__Fungi;p__Zygomycota;c__Mortierellomycotina_cls_Incertae_sedis;o__Mortierellales;f__Mortierellaceae;g__Mortierella	0	0	0	0	0	0	0	0	0	0	0	0	0	0	0	0	0	0	0	0	0	0	0	0	0	0	0	0	0	0	0	0	0	0	0	0	0	0	0	0	0	0	0	0	0	0	0	0
f2c49d1113794e64eaf4189e829aa465	k__Fungi;p__Basidiomycota;c__Agaricomycetes;o__Polyporales;f__Meruliaceae	0	0	0	0	0	0	0	0	0	0	0	0	0	0	0	0	0	0	0	0	0	0	0	0	0	0	0	0	0	0	0	0	0	0	0	0	0	0	0	0	0	0	0	0	0	0	0	0
f2dcc5af5b1c181ba3785c71d75e6024	k__Fungi;p__Basidiomycota;c__Tremellomycetes;o__Tremellales;f__Tremellales_fam_Incertae_sedis	0	0	0	0	0	0	0	0	0	0	0	0	0	0	0	0	0	0	0	0	39.9002	0	0	0	0	0	0	0	0	0	0	0	0	0	0	0	0	0	25.89	0	0	0	0	0	0	0	0	0
f2f12c7df0c3264db17593e604632a8b	k__Fungi;p__Basidiomycota;c__Tremellomycetes;o__Trichosporonales;f__Trichosporonaceae;g__Apiotrichum	0	0	0	0	0	0	0	0	0	0	0	0	0	0	0	0	0	0	0	0	0	0	0	0	0	0	0	0	0	0	0	0	0	0	0	0	0	0	0	0	0	0	0	0	0	0	0	0
f32c98bb6c50ada78d5109f3c3470df1	k__Fungi;p__Ascomycota	0	0	0	0	0	0	0	0	0	0	0	0	0	0	0	0	0	0	0	0	0	0	0	0	0	0	0	0	17.8571	0	0	0	0	0	0	0	13.468	0	0	0	0	0	0	0	0	0	0	0
f35e0456dcf4a172cce42bd14b09d30d	k__Fungi;p__Basidiomycota;c__unidentified;o__unidentified;f__unidentified;g__unidentified;s__Basidiomycota_sp	0	0	0	0	0	0	0	0	0	0	0	0	0	0	0	0	0	0	0	0	0	0	0	0	0	0	0	0	0	0	0	0	0	0	0	0	0	0	0	0	0	0	0	0	0	0	0	0
f36463730599acaa90c77a79e291cd19	k__Fungi;p__Ascomycota;c__Dothideomycetes;o__Pleosporales	1791.55	898.072	4322.78	1812.26	1287.22	5196.67	4388.78	23667.4	0	1723.36	3045.84	2744.72	0	5439.78	2160.16	1349.56	4862.8	44.0613	4344.14	9240.96	2174.56	253.012	6411.18	4289.86	6028.36	1670.97	3226.32	4082.69	2178.57	3315.32	9472.41	2706.21	4452.94	502.066	2851.35	4248.58	9777.78	7727.03	4307.44	2658.97	2240.31	1511.9	3025.71	7484.23	1749.43	1012.54	1416.15	853.755
f391686902ba759cd0c41acec3c8af48	k__Fungi;p__Chytridiomycota;c__Chytridiomycetes;o__Rhizophydiales;f__Rhizophydiaceae;g__Rhizophydium	0	0	0	0	0	0	0	0	0	0	0	0	0	0	0	0	0	0	0	0	0	0	0	0	0	0	0	0	0	0	0	0	0	0	0	0	0	0	0	0	0	0	0	0	0	0	0	0
f3a4202ac341a7037402d48bce097a95	k__Fungi;p__Basidiomycota;c__Agaricomycetes;o__Agaricales;f__Pluteaceae;g__Pluteus	0	0	0	0	0	0	0	0	0	0	0	0	0	0	0	0	0	0	0	0	0	0	0	0	0	0	0	0	0	0	0	0	0	0	0	0	0	0	0	0	0	0	0	0	0	0	0	0
f3d972ce20123955cdf8d6699b5e58f2	k__Fungi;p__Ascomycota;c__Sordariomycetes;o__Hypocreales;f__Clavicipitaceae	0	0	0	0	0	0	0	0	0	0	0	0	0	0	0	0	0	0	0	0	0	0	0	0	0	0	0	0	0	0	0	0	0	0	0	0	0	0	0	0	0	0	0	0	0	0	0	0
f3da1af30ba8b747c0f60a3690e75dee	k__Fungi;p__Ascomycota;c__Saccharomycetes;o__Saccharomycetales;f__Saccharomycetales_fam_Incertae_sedis;g__Cyberlindnera	0	0	0	0	0	0	0	0	0	0	0	0	0	0	0	0	0	0	0	0	0	0	0	0	0	0	0	0	0	0	0	0	0	0	0	0	0	0	0	0	0	0	0	0	0	0	0	0
f448b97b657eb1b99ec740c3887f1d90	Unassigned	0	0	0	0	0	0	0	0	0	0	0	0	0	0	0	0	0	0	0	0	0	0	0	0	0	0	0	0	0	0	0	0	0	0	0	0	0	0	0	0	0	0	0	0	0	0	0	0
f46d0d3dec662fe33a9f13e97d75e3a5	k__Fungi;p__Basidiomycota;c__Exobasidiomycetes;o__Exobasidiomycetidae_ord_Incertae_sedis;f__Exobasidiomycetidae_fam_Incertae_sedis;g__Tilletiopsis;s__Tilletiopsis_pallescens	126.801	2157.02	0	833.333	359.684	249.622	514.019	538.642	117.692	1306.12	356.536	120.325	150.766	376.751	57.4949	339.575	390.501	258.621	364.09	207.831	142.145	219.88	480.263	423.188	39.6975	309.677	326.316	397.933	255.952	198.198	207.506	508.475	847.059	51.6529	371.622	20.8729	979.798	1508.11	414.24	476.923	418.605	226.19	1142.86	2012.99	460.137	551.724	1055.9	118.577
f48684c6e5a240badc857e9d85cefc3a	k__Fungi;p__Basidiomycota;c__Agaricomycetes;o__Russulales;f__Peniophoraceae	0	132.231	0	0	0	0	0	0	0	0	0	0	0	0	0	0	0	0	0	0	0	0	0	0	0	0	0	0	0	0	0	0	0	0	0	0	0	0	0	0	0	0	0	0	0	0	0	0
f5302431d99e5e5292ba3e4fbe437939	k__Fungi;p__Ascomycota;c__Eurotiomycetes;o__Chaetothyriales;f__Herpotrichiellaceae	0	0	0	0	0	0	0	0	0	0	0	0	0	0	8.2136	0	0	0	0	0	0	0	0	5.7971	0	0	0	0	0	0	0	0	0	0	0	0	0	0	0	0	0	0	0	0	0	0	0	0
f54c9a27a0bd38fb9c38b38dbf68bf6b	k__Fungi;p__Ascomycota;c__Eurotiomycetes;o__Chaetothyriales;f__Herpotrichiellaceae	0	0	0	0	0	0	0	0	0	0	0	0	0	0	0	0	0	0	0	0	0	0	0	0	0	0	0	0	0	0	0	0	0	0	0	0	0	0	0	0	0	0	0	0	0	0	0	0
f570ebc3491f98508c3ef8f1a065a66b	k__Fungi;p__Ascomycota;c__Eurotiomycetes;o__Chaetothyriales;f__Herpotrichiellaceae;g__Exophiala;s__Exophiala_moniliae	0	0	0	0	0	0	0	0	0	0	0	0	0	0	0	0	0	0	0	0	0	0	0	0	0	0	0	0	0	0	0	0	0	0	0	0	0	0	0	0	0	0	0	0	0	0	31.0559	0
f57ceb1034ed3e302fdd4a7e8e2e007f	k__Fungi;p__Basidiomycota;c__Agaricomycetes;o__Polyporales;f__Fomitopsidaceae;g__Laetiporus	0	0	0	0	0	0	0	0	0	0	0	0	0	0	0	0	0	0	0	0	0	0	0	0	0	0	0	0	0	0	0	0	0	0	0	0	0	0	0	0	0	0	0	0	0	0	0	0
f5ef5648210d859ff6d5f126fb2fc76d	k__Fungi;p__Ascomycota;c__Dothideomycetes;o__Pleosporales	0	0	0	0	0	0	0	0	0	0	0	0	0	0	0	0	0	0	0	0	0	0	0	0	0	0	0	0	0	0	0	0	0	0	0	0	0	0	0	0	0	0	0	0	0	0	0	0
f60d805eeee9d28b29a9ab52aa09de59	k__Fungi;p__Basidiomycota;c__Agaricomycetes;o__Trechisporales;f__Hydnodontaceae;g__Sistotremastrum;s__Sistotremastrum_sp	0	0	0	0	0	0	0	0	0	0	0	0	0	0	0	0	0	0	0	0	0	0	0	0	0	0	0	0	0	0	0	0	0	0	13.5135	0	0	0	0	0	0	0	0	0	0	0	0	0
f6288580cb9e7ff3116157f50d5fada8	k__Fungi;p__Ascomycota;c__Saccharomycetes;o__Saccharomycetales;f__Saccharomycetales_fam_Incertae_sedis;g__Kodamaea;s__Kodamaea_ohmeri	293.948	0	0	187.739	130.435	54.4629	0	0	0	0	0	0	329.8	0	484.6	249.688	139.842	145.594	0	0	0	0	0	0	0	0	115.79	7.7519	0	0	0	0	370.588	0	0	0	20.202	0	0	0	0	0	37.1429	0	0	25.0784	0	0
f63d4b57c5ef8cd5395cee11048abab7	k__Fungi;p__Ascomycota;c__Lecanoromycetes;o__Teloschistales;f__Teloschistaceae;g__Xanthoria	0	0	0	0	0	0	0	0	0	0	0	0	0	0	0	0	0	0	0	0	7.4813	0	0	0	0	0	0	0	23.8095	0	0	0	0	0	0	0	0	5.4054	0	0	0	0	0	14.8423	0	0	0	0
f64881d1038fd1903996f5459dc21a82	k__Fungi;p__Basidiomycota;c__Agaricomycetes;o__Russulales;f__Russulaceae;g__Lactarius	0	0	0	0	0	0	0	0	0	0	0	0	0	0	0	0	0	0	0	0	0	0	0	0	0	0	0	0	0	0	0	0	0	0	0	0	0	0	0	0	0	0	0	0	0	0	0	0
f677ab00e705a591e51616e6635dbf1f	k__Fungi;p__Ascomycota;c__Sordariomycetes;o__Xylariales;f__Xylariaceae;g__Xylaria	0	0	0	0	0	0	0	0	0	0	0	0	0	0	0	0	0	0	0	0	0	0	0	0	0	0	0	0	0	0	0	0	0	0	0	0	0	0	0	0	0	0	0	0	0	0	0	0
f75c06f03b34ee7af677da7f3a2764e0	k__Fungi;p__Ascomycota;c__Eurotiomycetes;o__Eurotiales;f__Trichocomaceae;g__Aspergillus	0	0	0	0	0	0	0	0	0	0	0	0	0	0	0	0	0	0	0	0	0	0	0	0	0	0	0	0	0	0	0	0	0	0	0	0	0	0	0	0	0	0	0	0	0	0	0	0
f7660beb2d096e7cc0fd7ed7769b8efe	k__Fungi;p__Basidiomycota;c__Agaricomycetes;o__Polyporales;f__Ganodermataceae;g__Ganoderma	0	0	0	0	0	0	0	0	0	0	0	0	0	0	0	0	0	0	0	0	0	0	0	0	0	0	0	0	0	0	0	0	0	0	0	0	0	0	0	0	0	0	0	0	0	0	0	0
f7860169abfcb989ac4cfa49adb41ae1	k__Fungi;p__Basidiomycota;c__Agaricomycetes;o__Russulales;f__Peniophoraceae	0	0	0	0	0	0	0	0	0	0	0	0	0	0	0	0	0	0	0	0	0	0	0	0	0	0	0	0	0	0	0	0	0	0	0	0	0	0	0	0	0	0	0	0	0	0	0	0
f7948ee13d30d2aae4e16c1fab2585a2	k__Fungi;p__Ascomycota;c__Leotiomycetes;o__Helotiales	0	0	0	0	0	0	0	0	0	0	0	0	0	0	0	0	0	0	0	0	0	0	0	0	0	0	0	0	0	0	0	0	0	0	0	0	0	0	0	0	0	0	0	0	0	0	0	0
f7a249e28a52c78e7d75b260ac7b3869	k__Fungi;p__Basidiomycota;c__Agaricomycetes;o__Agaricales;f__Pterulaceae;g__Aphanobasidium;s__Aphanobasidium_pseudotsugae	0	0	0	0	0	0	0	0	0	0	0	0	0	0	0	0	0	0	0	0	0	0	0	0	0	0	0	0	0	0	0	0	0	0	0	0	0	0	0	0	0	0	0	0	0	0	0	0
f7bfc7478c19790a8cc78f62ff23c5cb	k__Fungi;p__Ascomycota;c__Dothideomycetes;o__Pleosporales;f__Pleosporaceae;g__Alternaria	9949.09	17807.2	1136.08	1241.38	1434.78	944.024	7707.48	18318.5	653.077	2074.83	2719.86	915.447	116.608	1542.02	515.4	1478.15	1918.21	1511.49	394.015	2655.12	1538.65	1250	2440.79	5643.48	1642.72	1677.42	2736.84	2708.01	3482.14	3265.77	5701.99	881.356	3523.53	365.702	3182.43	1836.81	5730.64	6970.27	5359.22	1471.79	3604.65	1803.57	6497.14	6940.63	4537.59	3711.6	4639.75	1806.32
f816032a0540d0ec7bb341ba2e3acfe2	k__Fungi;p__Basidiomycota;c__Agaricomycetes;o__Cantharellales;f__Ceratobasidiaceae;g__Ceratobasidium;s__Ceratobasidium_sp	0	0	0	0	0	0	0	0	0	0	0	0	0	0	0	0	0	0	0	0	0	0	0	0	0	0	0	0	0	0	0	0	0	0	0	0	0	0	0	0	0	0	0	0	0	0	0	0
f81f7a53129d211cee21694e924622ed	k__Fungi;p__Ascomycota;c__Sordariomycetes	0	0	0	0	0	0	0	0	0	0	0	0	0	0	0	0	0	0	0	0	0	0	0	0	0	0	0	0	0	0	0	0	0	0	0	0	0	0	0	0	0	0	0	0	0	0	0	0
f8247489b2a905acb89bd71691c3ba58	k__Fungi;p__Ascomycota;c__Dothideomycetes;o__Myriangiales;f__Elsinoaceae;g__Sphaceloma	0	0	0	53.6398	0	0	0	0	0	0	0	0	0	0	0	0	0	0	0	0	0	0	0	0	0	0	0	0	0	0	0	0	0	0	0	0	0	0	0	0	0	0	0	0	0	0	0	0
f8809124c73066a19b2ff00173cb917f	k__Fungi;p__Basidiomycota;c__Exobasidiomycetes;o__Exobasidiales;f__Exobasidiaceae;g__Exobasidium	0	0	0	0	0	0	0	0	0	0	0	0	0	0	0	0	0	0	0	0	0	0	0	0	0	0	0	0	0	0	0	0	0	0	0	0	0	0	0	0	0	0	0	0	0	0	0	0
f8925d41ff2f5474fd178189be9d1ce6	k__Fungi;p__Ascomycota	0	0	0	0	0	0	0	0	0	0	0	0	0	0	0	0	0	0	0	0	0	0	0	0	0	0	0	0	0	0	0	0	0	0	0	0	0	0	0	0	0	0	0	0	0	0	0	0
f8b552404374c91f2f752731fe7988de	k__Fungi;p__Ascomycota;c__Dothideomycetes;o__Pleosporales	0	0	0	0	0	0	0	0	0	0	0	0	0	0	0	0	0	0	0	0	0	0	0	0	0	0	0	0	0	0	0	0	0	0	0	0	0	0	0	0	0	0	0	0	0	0	0	0
f8d00f50bd2328555bc62da56140d4c9	k__Fungi;p__Ascomycota;c__Sordariomycetes;o__Hypocreales	0	0	0	0	0	0	0	0	0	0	0	0	0	0	0	0	0	0	0	0	0	0	0	0	0	0	0	0	0	0	0	0	0	0	0	0	0	0	0	0	0	0	0	0	0	0	0	0
f8d0ae78fea9cd99539735c0de8cc3b1	k__Fungi;p__Ascomycota;c__Dothideomycetes;o__Pleosporales	0	0	0	0	0	27.2315	0	0	0	0	79.7963	0	0	0	0	0	0	0	0	0	0	0	0	0	0	0	0	0	0	0	0	0	0	0	0	0	0	0	0	87.1795	0	0	8.5714	0	0	0	0	0
f8ee869d60013bd378cf53c709d85b3a	k__Fungi;p__Ascomycota;c__Eurotiomycetes;o__Chaetothyriales	650.336	0	0	0	18.4453	78.6687	569.159	0	0	20.4082	71.3073	560.976	61.2485	33.6134	0	24.9688	0	0	47.3815	0	49.8753	12.0482	0	40.5797	0	38.7097	0	59.4315	47.619	198.198	17.66	225.989	17.6471	0	0	123.34	70.7071	70.2703	0	12.8205	0	0	25.7143	42.6716	0	18.8088	0	0
f8f423b81b1b6cccf9642fa25fc964fe	k__Fungi;p__Ascomycota;c__Sordariomycetes;o__Hypocreales;f__Nectriaceae	0	0	0	0	0	0	0	0	0	0	0	0	0	0	0	0	0	0	0	0	0	0	0	0	0	0	0	0	0	0	0	0	0	0	0	0	0	0	0	0	0	0	0	0	0	0	0	0
f900cfb73e9ca420b0f355997b1c5cd8	k__Fungi;p__Basidiomycota;c__Microbotryomycetes;o__Heterogastridiales;f__Heterogastridiaceae;g__Colacogloea	0	0	0	0	0	0	0	0	0	0	0	0	0	0	0	0	0	0	0	0	0	0	0	0	0	0	0	0	0	0	0	0	0	0	0	0	0	0	0	0	0	0	0	0	0	0	0	0
f93352e447b14f56de0e30108af8d805	k__Fungi;p__Ascomycota;c__Eurotiomycetes;o__Eurotiales;f__Eurotiales_fam_Incertae_sedis;g__Thermomyces	0	0	0	0	0	0	0	0	0	0	0	0	0	0	0	0	0	0	0	0	0	0	0	0	0	0	0	0	0	0	0	0	0	0	0	0	0	0	0	0	0	0	0	0	0	0	0	0
f985b1e15b4602a8fbce8644cd5db277	k__Fungi;p__Basidiomycota;c__Agaricostilbomycetes;o__Agaricostilbales;f__Kondoaceae;g__Kondoa	0	0	0	0	0	0	0	0	0	0	0	0	0	0	0	0	0	0	0	0	19.9501	0	0	0	0	0	0	0	0	0	209.713	0	0	0	0	0	0	0	0	0	0	0	0	0	0	0	0	0
f9daa95ea0d49df386fc6062993ea8a7	k__Fungi;p__Basidiomycota;c__Agaricomycetes;o__Polyporales;f__Meruliaceae;g__Phlebia	0	0	0	0	0	0	0	0	0	0	0	0	0	0	0	0	0	0	0	0	0	0	0	0	0	0	0	0	0	0	0	0	0	0	0	0	0	0	0	0	0	0	0	0	0	0	0	0
f9feb7e546bc62e330e71506248874c3	k__Fungi;p__Ascomycota;c__Dothideomycetes	0	0	0	0	0	0	0	0	0	0	42.4448	0	0	21.0084	0	29.9625	0	0	0	0	0	0	148.026	31.8841	0	0	0	0	0	0	0	0	0	0	121.622	0	40.404	64.8649	0	0	0	0	0	7.4212	0	0	37.2671	0
fa112e12f8ffccbf26e8d6ce050054ed	k__Fungi;p__Basidiomycota;c__Agaricomycetes;o__Agaricales;f__Strophariaceae;g__Psilocybe	0	0	0	321.839	0	0	0	0	0	0	0	0	0	0	0	0	0	0	0	0	0	0	0	0	0	0	0	0	0	0	0	0	0	0	0	0	0	0	0	0	0	0	0	0	0	25.0784	0	0
fa176b90669bb369b637b6e37d6c100a	k__Fungi;p__Basidiomycota;c__Agaricomycetes;o__Agaricales;f__Marasmiaceae;g__Marasmius	0	0	0	0	0	0	0	0	0	0	0	0	0	0	0	0	0	0	0	0	0	0	0	0	0	0	0	0	0	0	0	0	0	0	0	0	0	0	0	0	0	0	0	0	0	0	0	0
fa66e637041ef80e4511cea8a2e35c75	Unassigned	0	0	0	0	0	0	0	0	0	0	0	0	0	0	0	0	0	0	0	0	0	0	0	0	0	0	0	0	0	0	0	0	0	0	0	0	0	0	0	0	0	0	0	0	0	0	0	0
fa70ad3f8aeb19085ee6c16688bb93da	k__Fungi;p__Ascomycota;c__Dothideomycetes;o__Pleosporales	239.193	0	0	0	0	170.953	330.841	0	0	0	0	252.032	0	0	28.7474	0	0	256.705	47.3815	0	0	30.1205	42.7632	40.5797	107.751	225.806	0	183.463	53.5714	0	44.1501	84.7458	41.1765	0	0	0	239.057	21.6216	223.301	20.5128	0	0	0	40.8163	164.009	0	0	19.7628
faa62f5c5d4d4389b739ecbacb0c3c98	k__Fungi;p__Basidiomycota;c__Agaricomycetes;o__Agaricales;f__Psathyrellaceae;g__Coprinopsis	0	0	0	0	71.1462	0	0	0	0	0	64.5161	0	0	0	0	0	0	0	0	54.2169	32.419	0	26.3158	0	0	0	78.9474	0	35.7143	0	0	0	52.9412	0	20.2703	0	30.303	0	0	141.026	0	71.4286	42.8571	14.8423	56.9476	68.9655	0	0
faa6a38f5417a03ae87a125a3db34cb0	k__Fungi;p__Ascomycota;c__Eurotiomycetes;o__Eurotiales;f__Trichocomaceae;g__Aspergillus	0	0	0	0	0	0	0	0	0	0	0	0	0	0	0	0	0	0	0	0	0	0	0	0	0	0	0	0	0	0	0	0	0	0	0	0	0	0	0	0	0	0	0	0	0	0	0	0
fac5e010e29d69167f764a6d0eb587fa	k__Fungi;p__Basidiomycota;c__Agaricomycetes;o__Polyporales	0	0	0	0	0	0	0	0	0	0	0	0	0	0	0	0	0	0	0	0	0	0	0	0	0	0	0	0	0	0	0	0	0	0	0	0	0	0	0	0	0	0	0	53.8033	0	0	0	0
fae73e6976a92d9d11a81901bba803e0	Unassigned	0	0	0	0	0	0	0	0	0	0	0	0	0	0	0	0	0	0	0	0	0	0	0	0	0	0	0	0	0	0	0	0	0	0	0	0	0	0	0	0	0	0	0	0	0	0	0	0
faf24333aad7d1102dc6ac1b40793d1f	k__Fungi;p__Basidiomycota;c__Pucciniomycetes;o__Helicobasidiales;f__Helicobasidiaceae;g__unidentified;s__Helicobasidiaceae_sp	0	0	0	0	0	0	0	0	0	0	0	0	0	0	0	0	0	0	0	0	0	0	0	0	0	0	0	0	0	0	33.1126	0	0	0	0	0	0	0	0	0	0	0	0	0	0	0	0	0
fb12465444f0b2acbe52abf35bf24340	k__Fungi;p__Ascomycota;c__Dothideomycetes;o__Pleosporales;f__Phaeosphaeriaceae	0	391.185	0	0	0	0	0	0	0	0	0	0	0	0	0	0	0	0	0	0	0	0	0	0	0	0	0	0	0	0	0	0	0	0	0	0	0	0	0	0	0	0	0	0	0	0	0	0
fc24f5e5c1e501de3126729a031cc757	k__Fungi;p__Ascomycota;c__Leotiomycetes;o__Helotiales	0	0	0	0	0	0	0	0	0	0	0	0	0	0	0	0	0	0	0	0	0	0	0	0	0	0	0	0	0	0	0	0	0	0	0	0	0	0	0	0	0	0	0	0	0	0	0	0
fc47763940729caac7f9df39761229be	k__Fungi;p__Basidiomycota;c__Tremellomycetes;o__Tremellales;f__Tremellales_fam_Incertae_sedis	0	0	0	0	0	0	0	0	0	0	0	0	0	0	0	0	0	0	0	0	0	0	0	0	0	0	0	0	0	0	0	0	0	0	0	0	0	0	0	0	0	0	0	0	0	0	0	0
fd096ff0a70e594cefb7d59c06bf094a	k__Fungi;p__Ascomycota;c__Dothideomycetes;o__Pleosporales	0	0	0	0	0	0	0	0	0	0	0	0	0	0	0	0	0	0	0	0	0	0	0	0	0	0	0	0	0	0	0	0	0	0	0	0	0	0	0	0	0	0	0	0	0	0	0	0
fd44f8629fe1d4a2d820631af20c328b	Unassigned	0	0	0	0	0	0	21.4953	0	0	0	0	0	0	0	0	0	0	0	0	0	0	0	0	0	0	0	0	0	0	0	0	0	0	0	0	0	0	0	0	0	0	0	0	0	0	0	0	0
fd6184464172cda4683ba207cb0c16be	Unassigned	0	0	0	0	0	0	0	0	0	0	0	0	0	0	0	0	0	0	0	0	0	0	0	0	0	0	0	0	0	0	0	0	0	0	0	0	0	0	0	0	0	0	0	0	0	0	0	0
fd77420dcafeeeb64ed22ccd38fdb7cd	k__Fungi;p__Basidiomycota;c__Agaricostilbomycetes;o__Agaricostilbales;f__Kondoaceae;g__Kondoa	0	0	0	0	0	0	0	0	0	0	0	0	0	0	0	0	0	0	0	0	0	0	0	0	0	0	0	0	0	0	0	0	0	0	0	0	0	0	0	0	0	0	0	7.4212	0	0	0	0
fd85acf16833064946b1d8c6922c3a38	Unassigned	0	0	0	0	0	0	0	0	0	0	0	0	0	0	0	0	0	0	0	0	0	0	0	0	0	0	0	0	0	0	0	0	0	0	0	0	0	0	0	0	0	0	0	0	0	0	0	0
fd8e2cbe21de3ffa86018c0eecd6dd6e	k__Fungi;p__Basidiomycota;c__Agaricomycetes;o__Polyporales;f__Meruliaceae;g__Phlebia	0	0	0	0	0	0	0	0	0	0	0	0	0	0	0	0	0	0	0	0	0	0	0	0	0	0	0	0	0	0	0	0	0	0	0	0	0	0	0	0	0	0	0	0	0	0	0	0
fda8fae708032d2677e886b8ecaa315d	k__Fungi;p__Ascomycota;c__Eurotiomycetes;o__Eurotiales;f__Trichocomaceae;g__Penicillium	0	0	0	0	0	0	0	0	0	0	0	0	0	0	0	0	0	0	0	0	0	0	0	0	0	0	0	0	0	0	0	0	0	0	0	0	0	0	0	0	0	0	0	0	0	0	0	0
fdd4b60fe46b22a7884520df55eb441b	k__Fungi;p__Basidiomycota;c__Agaricomycetes;o__Agaricales;f__Schizophyllaceae;g__Schizophyllum;s__Schizophyllum_commune	0	0	0	0	0	0	0	0	0	0	0	0	0	0	0	0	0	0	0	0	0	0	0	0	0	0	0	0	0	0	0	0	0	0	0	0	0	0	0	0	0	0	0	0	0	0	0	0
fdef12840357e562c0502d03086694ef	Unassigned	0	0	0	0	0	0	0	0	0	0	0	0	0	0	0	0	0	0	0	0	4.9875	0	0	0	0	0	0	0	0	0	8.83	0	0	0	0	0	0	0	0	0	0	0	0	0	0	0	0	0
fe13fdd766143248880aca125c0bcdcd	Unassigned	0	8.2645	0	0	0	0	0	0	0	0	0	0	0	0	0	0	0	0	0	0	0	0	0	0	0	0	0	0	0	0	0	0	0	0	0	0	0	0	0	0	0	0	0	0	0	0	0	0
fe41e7e4db596b6fe86fd5cd286d00f2	k__Fungi;p__Ascomycota	0	0	0	0	0	0	0	0	0	0	0	0	0	0	0	0	0	0	0	0	0	0	0	0	0	0	0	0	0	0	0	0	0	0	0	0	0	0	0	0	0	0	0	0	0	0	0	0
fe4a75abcd70de6d3d54287394f9eac1	k__Fungi;p__Basidiomycota;c__Agaricomycetes;o__Agaricales;f__Agaricaceae;g__Agaricus	0	0	0	0	0	0	0	0	0	0	0	0	0	0	0	0	0	0	0	0	0	0	0	0	0	0	0	0	0	0	0	0	0	0	0	0	0	0	0	0	0	0	0	0	0	0	0	0
fe742309a28f86ac1fdbb278a4e5f26f	k__Fungi;p__Ascomycota;c__Eurotiomycetes;o__Eurotiales;f__Trichocomaceae;g__Aspergillus	0	0	22.1519	0	0	21.18	0	0	0	0	0	0	0	0	0	0	0	0	0	0	0	0	0	0	62.3819	0	0	31.0078	0	0	0	0	0	0	0	0	0	0	0	0	0	0	0	0	0	0	0	0
fea941c1f080f74b6bd81ed5eef8e364	k__Fungi;p__Basidiomycota;c__Ustilaginomycetes;o__Ustilaginales;f__Ustilaginaceae	646.494	4696.97	1427.22	1243.3	5318.84	3077.16	2153.27	2016.39	283.077	1462.59	8730.05	3785.37	263.84	976.191	340.862	601.748	432.718	528.736	396.509	966.867	620.948	775.602	934.211	542.029	582.231	238.71	221.053	682.17	130.952	189.189	505.519	322.034	476.471	138.43	101.351	432.638	542.087	772.973	359.223	194.872	248.062	196.429	600	1480.52	332.574	586.207	248.447	75.0988
fed661a7e26235fcf293c71b78c8a041	k__Fungi;p__Ascomycota;c__Sordariomycetes;o__Xylariales;f__Xylariales_fam_Incertae_sedis;g__Microdochium	0	0	0	0	0	0	0	0	0	0	0	0	0	0	0	0	0	0	0	0	0	0	0	0	0	0	0	31.0078	0	0	0	0	0	103.306	0	0	0	0	0	0	0	0	0	0	0	0	0	71.1462
fedf09df16026bfae9191f3b7efaa1c5	Unassigned	0	0	0	0	0	0	0	0	0	0	0	0	0	0	0	0	0	0	0	0	0	0	0	0	0	0	0	0	0	0	0	0	0	0	0	0	0	0	0	0	0	0	0	0	0	0	0	0
ff37f7e3357e62f341ebbc7c4af652af	Unassigned	0	0	0	0	0	0	0	0	0	0	0	0	0	0	0	0	0	0	0	0	0	0	0	0	0	0	0	0	0	0	0	0	0	0	0	0	0	0	0	0	0	0	0	0	0	0	0	0
ff3aa22d0a578296480e29a238718e97	k__Fungi;p__Basidiomycota;c__Agaricomycetes;o__Polyporales;f__Ganodermataceae;g__Ganoderma	0	110.193	0	0	11.8577	31.77	19.6262	0	0	0	151.104	37.3984	0	0	0	0	0	0	84.788	0	0	0	0	81.1594	0	0	0	0	0	0	0	16.9492	0	0	47.2973	0	0	35.1351	0	0	0	53.5714	0	0	50.1139	25.0784	24.8447	27.668
ff4c711c9e04945c61b5dca81bfe7d17	k__Fungi;p__Ascomycota;c__Leotiomycetes;o__Erysiphales;f__Erysiphaceae;g__Blumeria;s__Blumeria_graminis	0	0	0	0	0	22.6929	0	0	0	0	0	0	0	0	0	0	0	0	0	7.5301	0	0	0	0	0	0	0	0	125	0	0	0	0	0	0	13.2827	0	13.5135	0	0	23.2558	89.2857	0	0	0	0	0	0
ffbd09029779f20f7020e681ebfd0f80	k__Fungi;p__Basidiomycota;c__Agaricomycetes;o__Agaricales;f__Agaricaceae	0	0	0	0	0	0	0	0	0	0	0	0	0	0	0	0	0	0	0	0	0	0	0	0	0	0	0	0	0	0	0	0	0	0	0	0	0	0	0	0	0	0	0	0	0	0	12.4224	0
ffcfb04897f52ab7c7a18b3d10d5538d	k__Fungi;p__Zygomycota;c__Mortierellomycotina_cls_Incertae_sedis;o__Mortierellales;f__Mortierellaceae;g__Mortierella	0	0	0	0	0	0	0	0	0	0	0	0	0	0	0	0	0	0	0	0	0	0	0	0	0	0	0	0	0	0	0	0	0	0	0	0	0	0	0	0	0	0	0	0	0	0	0	0
ffd0173d02c436f4c60a6684d8287534	k__Fungi;p__Basidiomycota;c__Tremellomycetes;o__Filobasidiales;f__Filobasidiaceae;g__Filobasidium	0	0	0	0	0	0	0	0	0	0	13.5823	0	0	0	0	0	0	0	0	0	0	0	0	0	0	0	0	0	0	0	0	0	0	0	0	0	0	0	0	0	0	5.9524	0	20.4082	0	0	0	27.668
fff95729666498c97f2841904d2e5d7d	k__Fungi;p__Basidiomycota;c__Ustilaginomycetes;o__Urocystidales;f__Glomosporiaceae;g__Thecaphora	0	0	0	0	0	0	0	0	0	0	0	0	0	0	0	0	0	0	0	0	0	0	0	0	0	0	0	0	0	0	0	0	0	0	0	0	0	0	0	0	0	0	0	0	0	0	0	0
[truncated: 143 more columns]

## Sheet: Table S11
Table S12. Core fruit fungal microbiome. Relative abundance of all fungal phylotypes present across all fruit types.
	Phylotype*	relative abundance (total reads)
Saccharomycetales yeasts
	g__Hanseniaspora	684967
	k__Fungi (Metschnikowia)	371314
	k__Fungi (Metschnikowia)	188659
	g__Kodamaea	53642.9
	g__Saccharomyces	32389.6
	k__Fungi (Metschnikowia)	29613.7
	k__Fungi (Metschnikowia)	24740.7
	g__Candida	15902.6
	g__Pichia	11216.5
	k__Fungi (Metschnikowia)	10575.1
	k__Fungi (Candida)	10253
	g__Debaryomyces	8843.75
	g__Wickerhamomyces	5391.11
	f__Pichiaceae	4451.07
	g__Candida	2285.27
	f__Saccharomycetales_fam_Incertae_sedis	398.527
	g__Candida	359.435
	g__Torulaspora	293.801
	g__Meyerozyma	173.902
	o__Saccharomycetales	165.084
Other fungi
	g__Cladosporium	2.3382e+07
	g__Aureobasidium	7.15677e+06
	g__Cryptococcus	1.05478e+06
	g__Sporobolomyces	728365
	o__Pleosporales	570476
	f__Sclerotiniaceae	564387
	g__Alternaria	492311
	g__Podosphaera	376038
	g__Penicillium	365226
	g__Cryptococcus	151714
	g__Alternaria	120034
	g__Tilletiopsis	90871.3
	g__Cryptococcus	84634.4
	g__Filobasidium	73039.5
	f__Pleosporaceae	69628.2
	f__Cystobasidiaceae	69509.1
	g__Tilletiopsis	54165.8
	g__Filobasidium	39902.3
	g__Acremonium	37522.3
	g__Sporobolomyces	34180.8
	f__Tremellales_fam_Incertae_sedis	29108.1
	g__Symmetrospora	26087.3
	o__Pleosporales	21257.7
	f__Clavicipitaceae	20674.8
	f__Tremellales_fam_Incertae_sedis	19506.8
	f__Holtermanniales_fam_Incertae_sedis	19140.1
	o__Dothideales	18004.1
	g__Vuilleminia	16511.6
	o__Hypocreales	16071.4
	g__Daldinia	15043.8
	o__Cystofilobasidiales	14902.7
	g__Cladosporium	14539.8
	f__Ustilaginaceae	14411
	f__Peniophoraceae	13188.5
	g__Fusarium	13141.4
	g__Udeniomyces	12013.2
	g__Quambalaria	11511.1
	g__Ramularia	10383.1
	g__Rhodotorula	9991
	g__Ganoderma	9981.39
	o__Pleosporales	9491.43
	k__Fungi	8249.21
	f__Nectriaceae	8183.5
	o__Ustilaginales	8149.78
	g__Periconia	7305.74
	g__Penicillium	6870.93
	c__Microbotryomycetes	6769.04
	f__Leucosporidiaceae	6594.53
	g__Physcia	5958.92
	c__Sordariomycetes	5929.24
	p__Basidiomycota	5464.54
	o__Chaetothyriales	5269.01
	g__Ustilago	5196.36
	g__Farysia	4696.25
	o__Pleosporales	4427.23
	o__Pleosporales	3958.83
	g__Ganoderma	3771.25
	f__Nectriaceae	3758.22
	o__Agaricales	3498.89
	c__Cystobasidiomycetes	3394.8
	g__Erysiphe	3392.45
	f__Schizoporaceae	3387.43
	f__Nectriaceae	3315.33
	f__Hypocreales_fam_Incertae_sedis	3169.63
	o__Pleosporales	3164.97
	f__Mycosphaerellaceae	3159.44
	o__Helotiales	3052.92
	g__Malassezia	3040.87
	o__Pleosporales	2835.61
	c__Dothideomycetes	2680.28
	c__Dothideomycetes	2641.69
	g__Penicillium	2537
	g__Dioszegia	2472.11
	g__Cryptococcus	2215.85
	f__Tremellales_fam_Incertae_sedis	2168.07
	g__Diaporthe	2126
	g__Cystobasidium	2116.51
	g__Blumeria	1947.52
	g__Golovinomyces	1815.21
	g__Mortierella	1696.32
	g__Microdochium	1686.78
	p__Ascomycota	1686.15
	f__Helotiales_fam_Incertae_sedis	1582.74
	o__Hypocreales	1566.72
	c__Dothideomycetes	1553.38
	f__Phaeosphaeriaceae	1534.41
	c__Leotiomycetes	1390.2
	p__Ascomycota	1370.3
	g__Symmetrospora	1360.73
	g__Kondoa	1334.34
	g__Psathyrella	1287.44
	f__Amphisphaeriaceae	1276.44
	g__Periconia	1271.44
	g__Cladosporium	1245.8
	g__Dioszegia	1152.92
	f__Mycosphaerellaceae	1138.68
	g__Phaeosphaeria	1117.2
	o__Pleosporales	1109.78
	p__Ascomycota	1106.74
	f__Montagnulaceae	1096.21
	f__Mycosphaerellaceae	1083.48
	o__Lecanorales	1071.63
	g__Alternaria	1070.56
	f__Pleosporaceae	1054.13
	g__Stereum	1040.48
	f__Tremellales_fam_Incertae_sedis	1025.49
	f__Nectriaceae	940.881
	o__Pleosporales	930.476
	g__Coprinellus	903.061
	f__Herpotrichiellaceae	859.976
	o__Microstromatales	850.622
	o__Agaricales	830.578
	c__Agaricomycetes	813.512
	o__Pleosporales	779.197
	f__Pleosporaceae	735.77
	o__Pleosporales	719.99
	f__Polyporaceae	706.393
	f__Phaeosphaeriaceae	631.887
	f__Cystobasidiaceae	630.148
	o__Pleosporales	627.194
	o__Hypocreales	612.163
	o__Hypocreales	601.524
	g__Sphaerulina	570.541
	f__Leucosporidiaceae	566.032
	c__Exobasidiomycetes	564.79
	g__Hypoxylon	564.635
	o__Pleosporales	553.945
	g__Quambalaria	544.605
	f__Pleosporaceae	527.968
	p__Ascomycota	526.429
	g__Microdochium	504.18
	g__Zymoseptoria	491.818
	k__Fungi	471.383
	g__Aspergillus	459.265
	o__Pleosporales	439.673
	k__Fungi	439.459
	g__Tetracladium	416.179
	g__Eutypa	393.701
	g__Dioszegia	389.252
	g__Tetracladium	375.956
	g__Bensingtonia	373.848
	f__Bondarzewiaceae	371.691
	f__Polyporaceae	371.259
	o__Cystofilobasidiales	367.384
	g__Xanthoria	344.246
	p__Ascomycota	332.08
	o__Pleosporales	328.643
	g__Kondoa	315.188
	g__Pleurotus	312.283
	g__Malassezia	307.874
	g__Eutypa	305.194
	g__Bjerkandera	298.395
	o__Agaricales	297.302
	g__Trametes	297.274
	p__Ascomycota	277.539
	f__Polyporaceae	264.445
	k__Fungi	236.442
	f__Meruliaceae	233.945
	c__Microbotryomycetes	233.899
	g__Myrmecridium	218.068
	o__Capnodiales	217.52
	g__Peniophora	215.405
	c__Tremellomycetes	206.816
	f__Vibrisseaceae	202.651
	g__Vuilleminia	201.792
	g__Naganishia	196.887
	p__Ascomycota	193.193
	k__Fungi	183.653
	g__Mortierella	174.037
	f__Tremellales_fam_Incertae_sedis	156.143
	g__Eutypa	148.397
	f__Lophiostomataceae	145.145
	f__Stictidaceae	120.089
	p__Ascomycota	119.609
	p__Ascomycota	114.349
	k__Fungi	78.532
	g__Alternaria	68.4994
	k__Fungi	68.3946
	f__Xylariaceae	52.7278
*genera in parentheses are Gen bank deposits high homology (>97%) identified from manual Blast searches

## Sheet: Table S12
Table S13. Relative abundance of all fungal phylotypes unique to each fruit species
		relative abundance (total reads)
	Phylotype*	Blueberry	Cherry	Raspberry	Strawberry
Saccharomycetales yeasts
	o__Saccharomycetales	350	0	0	0
	g__Metschnikowia	115	0	0	0
	k__Fungi (Pichia)	24	0	0	0
	g__Candida	0	91	0	0
	g__Candida	0	34	0	0
	k__Fungi (Blastobotrys)	0	29	0	0
	k__Fungi (Yarrowia)	0	14	0	0
	g__Hanseniaspora	0	7	0	0
	k__Fungi (Martiniozyma)	0	0	44485	0
	g__Schwanniomyces	0	0	33964	0
	g__Candida	0	0	8726	0
	g__Candida	0	0	1090	0
	g__Candida	0	0	562	0
	g__Barnettozyma	0	0	330	0
	g__Barnettozyma	0	0	318	0
	g__Candida	0	0	269	0
	k__Fungi (Hanseniaspora)	0	0	145	0
	k__Fungi (Candida)	0	0	127	0
	o__Saccharomycetales	0	0	85	0
	f__Saccharomycetales_fam_Incertae_sedis	0	0	71	0
	k__Fungi (Pichia)	0	0	31	0
	g__Barnettozyma	0	0	26	0
	k__Fungi (Starmerella)	0	0	25	0
	f__Saccharomycetales_fam_Incertae_sedis	0	0	22	0
	g__Candida	0	0	17	0
	g__Pichia	0	0	15	0
	g__Saccharomycopsis	0	0	15	0
	g__Hanseniaspora	0	0	15	0
	g__Lipomyces	0	0	15	0
	g__Hanseniaspora	0	0	14	0
	g__Wickerhamiella	0	0	14	0
	g__Candida	0	0	9	0
	g__Wickerhamomyces	0	0	7	0
	g__Metschnikowia	0	0	0	8737
	k__Fungi (Starmerella)	0	0	0	301
	g__Kodamaea	0	0	0	57
	g__Blastobotrys	0	0	0	49
	f__Saccharomycetales_fam_Incertae_sedis	0	0	0	45
	g__Candida	0	0	0	38
	k__Fungi (Candida)	0	0	0	25
	g__Cyberlindnera	0	0	0	25
	k__Fungi (Blastobotrys)	0	0	0	22
	f__Pichiaceae	0	0	0	18
	g__Wickerhamomyces	0	0	0	12
	f__Pichiaceae	0	0	0	11
	g__Candida	0	0	0	9
	g__Torulaspora	0	0	0	7
	g__Hanseniaspora	0	0	0	6
Other fungi
	k__Fungi	11348	0	0	0
	k__Fungi	1302	0	0	0
	f__Sporormiaceae	743	0	0	0
	f__Elsinoaceae	713	0	0	0
	f__Lasiosphaeriaceae	449	0	0	0
	g__Leptosphaeria	436	0	0	0
	g__Parasola	314	0	0	0
	g__Hypotrachyna	303	0	0	0
	o__Dothideales	283	0	0	0
	o__Pleosporales	252	0	0	0
	p__Ascomycota	244	0	0	0
	f__Elsinoaceae	238	0	0	0
	k__Fungi	230	0	0	0
	g__Coprinopsis	225	0	0	0
	o__Capnodiales	223	0	0	0
	o__Hypocreales	216	0	0	0
	k__Fungi	210	0	0	0
	f__Pleosporaceae	198	0	0	0
	o__Pleosporales	182	0	0	0
	f__Amphisphaeriaceae	166	0	0	0
	o__Pleosporales	166	0	0	0
	g__Fibulobasidium	161	0	0	0
	p__Ascomycota	155	0	0	0
	o__Hypocreales	146	0	0	0
	f__Lasiosphaeriaceae	146	0	0	0
	o__Capnodiales	137	0	0	0
	f__Peniophoraceae	132	0	0	0
	p__Ascomycota	131	0	0	0
	c__Eurotiomycetes	119	0	0	0
	c__Dothideomycetes	115	0	0	0
	o__Capnodiales	111	0	0	0
	g__Lentinus	109	0	0	0
	g__Pyrenophora	100	0	0	0
	o__Capnodiales	97	0	0	0
	p__Ascomycota	93	0	0	0
	o__Capnodiales	93	0	0	0
	f__Nectriaceae	87	0	0	0
	f__Phaeosphaeriaceae	85	0	0	0
	f__Psathyrellaceae	82	0	0	0
	o__Pleosporales	81	0	0	0
	c__Microbotryomycetes	73	0	0	0
	k__Fungi	69	0	0	0
	o__Hypocreales	69	0	0	0
	f__Gnomoniaceae	69	0	0	0
	f__Ceratobasidiaceae	68	0	0	0
	g__Teratosphaeria	62	0	0	0
	o__Polyporales	61	0	0	0
	o__Agyriales	61	0	0	0
	g__Cystofilobasidium	59	0	0	0
	k__Fungi	56	0	0	0
	o__Capnodiales	55	0	0	0
	f__Dermateaceae	55	0	0	0
	o__Polyporales	54	0	0	0
	f__Cudoniaceae	53	0	0	0
	p__Ascomycota	53	0	0	0
	o__Xylariales	52	0	0	0
	g__Mucor	50	0	0	0
	o__Capnodiales	50	0	0	0
	c__Dothideomycetes	49	0	0	0
	f__Tremellales_fam_Incertae_sedis	48	0	0	0
	k__Fungi	47	0	0	0
	f__Tricholomataceae	46	0	0	0
	o__Chaetothyriales	45	0	0	0
	g__Peltaster	44	0	0	0
	c__Dothideomycetes	44	0	0	0
	g__Alternaria	43	0	0	0
	g__Alternaria	43	0	0	0
	g__Penicillium	42	0	0	0
	k__Fungi	42	0	0	0
	o__Chaetothyriales	42	0	0	0
	o__Pleosporales	40	0	0	0
	c__Dothideomycetes	39	0	0	0
	o__Pleosporales	39	0	0	0
	k__Fungi	38	0	0	0
	g__Aspergillus	38	0	0	0
	g__Mortierella	38	0	0	0
	g__Malassezia	38	0	0	0
	k__Fungi	37	0	0	0
	f__Tremellales_fam_Incertae_sedis	37	0	0	0
	g__Alternaria	37	0	0	0
	g__Nemania	36	0	0	0
	k__Fungi	35	0	0	0
	o__Lecanorales	34	0	0	0
	g__Geastrum	34	0	0	0
	f__Tremellales_fam_Incertae_sedis	33	0	0	0
	o__Capnodiales	33	0	0	0
	f__Mycosphaerellaceae	32	0	0	0
	g__Exophiala	31	0	0	0
	k__Fungi	31	0	0	0
	o__Hypocreales	31	0	0	0
	c__Agaricomycetes	29	0	0	0
	o__Chaetothyriales	29	0	0	0
	o__Helotiales	29	0	0	0
	o__Polyporales	29	0	0	0
	f__Hypocreales_fam_Incertae_sedis	28	0	0	0
	g__Sporobolomyces	28	0	0	0
	g__Exophiala	27	0	0	0
	o__Pleosporales	27	0	0	0
	g__Cladonia	26	0	0	0
	f__Elsinoaceae	25	0	0	0
	f__Boliniaceae	25	0	0	0
	c__Leotiomycetes	25	0	0	0
	o__Pleosporales	25	0	0	0
	o__Helotiales	24	0	0	0
	k__Fungi	24	0	0	0
	f__Teratosphaeriaceae	24	0	0	0
	g__Venturia	24	0	0	0
	f__Leucosporidiaceae	24	0	0	0
	o__Chaetothyriales	23	0	0	0
	g__Kondoa	23	0	0	0
	k__Fungi	23	0	0	0
	o__Capnodiales	23	0	0	0
	c__Cystobasidiomycetes	22	0	0	0
	g__Ascosphaera	22	0	0	0
	g__Kondoa	22	0	0	0
	f__Cephalothecaceae	22	0	0	0
	c__Dothideomycetes	22	0	0	0
	k__Fungi	21	0	0	0
	g__Coniochaeta	21	0	0	0
	g__Arthrinium	21	0	0	0
	o__Helotiales	21	0	0	0
	c__Leotiomycetes	20	0	0	0
	f__Polyporaceae	20	0	0	0
	g__Taphrina	19	0	0	0
	g__Phaeosphaeria	19	0	0	0
	c__Agaricomycetes	19	0	0	0
	c__Sordariomycetes	19	0	0	0
	p__Ascomycota	19	0	0	0
	o__Capnodiales	19	0	0	0
	k__Fungi	18	0	0	0
	p__Ascomycota	18	0	0	0
	o__Helotiales	18	0	0	0
	k__Fungi	18	0	0	0
	g__Tetracladium	17	0	0	0
	k__Fungi	17	0	0	0
	o__Helotiales	17	0	0	0
	f__Pleosporales_fam_Incertae_sedis	17	0	0	0
	o__Capnodiales	16	0	0	0
	k__Fungi	16	0	0	0
	g__Protomyces	16	0	0	0
	o__Helotiales	16	0	0	0
	g__Chaetomium	16	0	0	0
	k__Fungi	15	0	0	0
	c__Dothideomycetes	15	0	0	0
	c__Sordariomycetes	15	0	0	0
	k__Fungi	14	0	0	0
	f__Hyaloscyphaceae	14	0	0	0
	o__Tremellales	14	0	0	0
	f__Herpotrichiellaceae	14	0	0	0
	c__Dothideomycetes	14	0	0	0
	o__Pleosporales	13	0	0	0
	o__Helotiales	13	0	0	0
	o__Chaetothyriales	13	0	0	0
	o__Hypocreales	13	0	0	0
	g__Exophiala	13	0	0	0
	f__Mycosphaerellaceae	13	0	0	0
	g__Neophaeomoniella	13	0	0	0
	k__Fungi	13	0	0	0
	g__Trechispora	13	0	0	0
	g__Alternaria	12	0	0	0
	g__Spizellomyces	12	0	0	0
	f__Agaricaceae	12	0	0	0
	f__Hyaloscyphaceae	12	0	0	0
	f__Pleosporales_fam_Incertae_sedis	12	0	0	0
	f__Herpotrichiellaceae	12	0	0	0
	o__Sordariales	12	0	0	0
	k__Fungi	11	0	0	0
	o__Tremellales	11	0	0	0
	o__Capnodiales	11	0	0	0
	f__Mycosphaerellaceae	11	0	0	0
	k__Fungi	10	0	0	0
	g__Symmetrospora	10	0	0	0
	k__Fungi	10	0	0	0
	k__Fungi	10	0	0	0
	p__Ascomycota	10	0	0	0
	o__Pleosporales	10	0	0	0
	g__Hypotrachyna	9	0	0	0
	k__Fungi	9	0	0	0
	f__Mycosphaerellaceae	9	0	0	0
	f__Thelephoraceae	9	0	0	0
	o__Cystobasidiomycetes_ord_Incertae_sedis	9	0	0	0
	c__Sordariomycetes	9	0	0	0
	g__Arthrobotrys	9	0	0	0
	g__Aureobasidium	9	0	0	0
	f__Ustilaginaceae	8	0	0	0
	k__Fungi	8	0	0	0
	k__Fungi	8	0	0	0
	f__Hypocreales_fam_Incertae_sedis	8	0	0	0
	f__Megasporaceae	8	0	0	0
	k__Fungi	8	0	0	0
	k__Fungi	8	0	0	0
	o__Helotiales	8	0	0	0
	g__Venturia	7	0	0	0
	g__Kondoa	7	0	0	0
	c__Sordariomycetes	7	0	0	0
	k__Fungi	7	0	0	0
	k__Fungi	6	0	0	0
	g__Cryptococcus	6	0	0	0
	k__Fungi	6	0	0	0
	o__Pleosporales	6	0	0	0
	f__Hypocreales_fam_Incertae_sedis	6	0	0	0
	k__Fungi	6	0	0	0
	k__Fungi	6	0	0	0
	g__Taphrina	5	0	0	0
	k__Fungi	5	0	0	0
	k__Fungi	5	0	0	0
	p__Ascomycota	5	0	0	0
	f__Phaeosphaeriaceae	5	0	0	0
	k__Fungi	5	0	0	0
	o__Agaricales	5	0	0	0
	k__Fungi	5	0	0	0
	g__Dioszegia	3	0	0	0
	k__Fungi	2	0	0	0
	o__Leotiomycetes_ord_Incertae_sedis	0	25348	0	0
	g__Collophora	0	2045	0	0
	c__Leotiomycetes	0	1564	0	0
	c__Pezizomycetes	0	918	0	0
	f__Lecanoraceae	0	825	0	0
	g__Candelariella	0	685	0	0
	g__Neoerysiphe	0	522	0	0
	f__Pleosporaceae	0	480	0	0
	g__Blumeria	0	401	0	0
	f__Stictidaceae	0	351	0	0
	f__Chaetomiaceae	0	345	0	0
	k__Fungi	0	326	0	0
	k__Fungi	0	271	0	0
	g__Exobasidium	0	257	0	0
	f__Lasiosphaeriaceae	0	242	0	0
	f__Phaeosphaeriaceae	0	236	0	0
	g__Colacogloea	0	218	0	0
	g__Erysiphe	0	217	0	0
	o__Pleosporales	0	214	0	0
	k__Fungi	0	212	0	0
	g__Exobasidium	0	206	0	0
	g__Solicoccozyma	0	193	0	0
	k__Fungi	0	186	0	0
	f__Sporormiaceae	0	173	0	0
	c__Sordariomycetes	0	172	0	0
	g__Microbotryum	0	171	0	0
	f__Phaeosphaeriaceae	0	164	0	0
	c__Dothideomycetes	0	154	0	0
	f__Tremellales_fam_Incertae_sedis	0	152	0	0
	g__Knufia	0	141	0	0
	c__Pezizomycetes	0	137	0	0
	g__Rhizophlyctis	0	135	0	0
	o__Helotiales	0	129	0	0
	k__Fungi	0	129	0	0
	g__Golovinomyces	0	122	0	0
	k__Fungi	0	117	0	0
	o__Capnodiales	0	116	0	0
	k__Fungi	0	110	0	0
	k__Fungi	0	109	0	0
	f__Pleosporaceae	0	107	0	0
	k__Fungi	0	106	0	0
	o__Pleosporales	0	106	0	0
	f__Sporormiaceae	0	104	0	0
	c__Eurotiomycetes	0	103	0	0
	k__Fungi	0	93	0	0
	k__Fungi	0	93	0	0
	g__Clitopilus	0	92	0	0
	g__Pleurotus	0	90	0	0
	o__Sordariales	0	89	0	0
	f__Dermateaceae	0	89	0	0
	o__Hypocreales	0	86	0	0
	f__Phaeosphaeriaceae	0	86	0	0
	f__Lasiosphaeriaceae	0	86	0	0
	k__Fungi	0	85	0	0
	g__Taphrina	0	85	0	0
	f__Lasiosphaeriaceae	0	85	0	0
	g__Podosphaera	0	84	0	0
	c__Leotiomycetes	0	84	0	0
	p__Ascomycota	0	81	0	0
	o__Sordariales	0	80	0	0
	g__Minutiella	0	78	0	0
	c__Agaricomycetes	0	78	0	0
	g__Aspergillus	0	77	0	0
	g__Myrothecium	0	74	0	0
	o__Capnodiales	0	70	0	0
	g__Exophiala	0	67	0	0
	g__Coprinopsis	0	67	0	0
	c__Dothideomycetes	0	66	0	0
	g__Exophiala	0	65	0	0
	g__Trichoderma	0	65	0	0
	g__Naohidea	0	64	0	0
	f__Pleosporaceae	0	61	0	0
	c__Dothideomycetes	0	61	0	0
	p__Ascomycota	0	60	0	0
	o__Helotiales	0	59	0	0
	c__Sordariomycetes	0	59	0	0
	g__Phaeoacremonium	0	58	0	0
	g__Volvopluteus	0	57	0	0
	f__Tremellales_fam_Incertae_sedis	0	56	0	0
	k__Fungi	0	55	0	0
	f__Sporormiaceae	0	55	0	0
	o__Chaetothyriales	0	55	0	0
	k__Fungi	0	55	0	0
	f__Lecanoraceae	0	54	0	0
	o__Lecanorales	0	53	0	0
	f__Pleosporaceae	0	53	0	0
	f__Physciaceae	0	48	0	0
	k__Fungi	0	48	0	0
	f__Onygenaceae	0	48	0	0
	g__Veronaeopsis	0	47	0	0
	g__Mortierella	0	47	0	0
	f__Herpotrichiellaceae	0	47	0	0
	o__Pleosporales	0	47	0	0
	g__Knufia	0	47	0	0
	f__Strophariaceae	0	46	0	0
	c__Cystobasidiomycetes	0	46	0	0
	k__Fungi	0	44	0	0
	o__Capnodiales	0	44	0	0
	g__Melanogaster	0	43	0	0
	g__Chaetomium	0	43	0	0
	o__Pucciniales	0	42	0	0
	g__Malassezia	0	42	0	0
	o__Pleosporales	0	41	0	0
	g__Colletotrichum	0	41	0	0
	o__Helotiales	0	41	0	0
	g__Acarospora	0	40	0	0
	o__Helotiales	0	40	0	0
	o__Lecanorales	0	40	0	0
	g__Parasola	0	38	0	0
	k__Fungi	0	38	0	0
	k__Fungi	0	38	0	0
	f__Hypocreales_fam_Incertae_sedis	0	37	0	0
	f__Herpotrichiellaceae	0	37	0	0
	p__Ascomycota	0	37	0	0
	g__Gymnopus	0	37	0	0
	g__Agaricus	0	37	0	0
	o__Agaricales	0	35	0	0
	k__Fungi	0	35	0	0
	f__Microascaceae	0	35	0	0
	k__Fungi	0	35	0	0
	o__Helotiales	0	35	0	0
	k__Fungi	0	35	0	0
	o__Sordariales	0	34	0	0
	g__Exidia	0	34	0	0
	f__Helotiales_fam_Incertae_sedis	0	34	0	0
	f__Sebacinaceae	0	34	0	0
	k__Fungi	0	34	0	0
	o__Chaetothyriales	0	33	0	0
	o__Sordariales	0	33	0	0
	g__Mortierella	0	33	0	0
	g__Trimmatothelopsis	0	32	0	0
	c__Sordariomycetes	0	32	0	0
	f__Herpotrichiellaceae	0	32	0	0
	o__Auriculariales	0	32	0	0
	g__Myrmecridium	0	32	0	0
	c__Dothideomycetes	0	31	0	0
	k__Fungi	0	31	0	0
	c__Dothideomycetes	0	31	0	0
	f__Tremellales_fam_Incertae_sedis	0	31	0	0
	g__Darksidea	0	31	0	0
	g__Golovinomyces	0	30	0	0
	p__Ascomycota	0	30	0	0
	g__Dioszegia	0	30	0	0
	g__Rhizopus	0	30	0	0
	k__Fungi	0	30	0	0
	c__Leotiomycetes	0	29	0	0
	g__Coprinopsis	0	28	0	0
	o__Sebacinales	0	27	0	0
	g__Exobasidium	0	27	0	0
	o__Pleosporales	0	27	0	0
	k__Fungi	0	27	0	0
	k__Fungi	0	27	0	0
	k__Fungi	0	27	0	0
	f__Nectriaceae	0	26	0	0
	g__Bullera	0	26	0	0
	k__Fungi	0	26	0	0
	f__Leucosporidiaceae	0	26	0	0
	c__Agaricomycetes	0	26	0	0
	o__Helotiales	0	26	0	0
	o__Pleosporales	0	26	0	0
	g__Pseudohyphozyma	0	25	0	0
	o__Helotiales	0	25	0	0
	k__Fungi	0	25	0	0
	o__Helotiales	0	25	0	0
	g__Pezicula	0	24	0	0
	c__Microbotryomycetes	0	24	0	0
	o__Helotiales	0	24	0	0
	k__Fungi	0	24	0	0
	g__Oidiodendron	0	24	0	0
	g__Powellomyces	0	24	0	0
	k__Fungi	0	24	0	0
	k__Fungi	0	24	0	0
	o__Pleosporales	0	24	0	0
	k__Fungi	0	23	0	0
	o__Pleosporales	0	23	0	0
	o__Pleosporales	0	23	0	0
	f__Tremellales_fam_Incertae_sedis	0	23	0	0
	o__Pleosporales	0	23	0	0
	g__Postia	0	23	0	0
	k__Fungi	0	22	0	0
	k__Fungi	0	22	0	0
	f__Venturiaceae	0	21	0	0
	o__Capnodiales	0	21	0	0
	f__Cystofilobasidiaceae	0	21	0	0
	c__Dothideomycetes	0	21	0	0
	g__Diaporthe	0	21	0	0
	o__Cystofilobasidiales	0	20	0	0
	f__Pezizaceae	0	20	0	0
	f__Myxotrichaceae	0	20	0	0
	o__Pleosporales	0	20	0	0
	g__Phacidiella	0	20	0	0
	g__Exobasidium	0	20	0	0
	o__Capnodiales	0	20	0	0
	g__Genolevuria	0	19	0	0
	f__Hypocreales_fam_Incertae_sedis	0	19	0	0
	g__Ceriporia	0	19	0	0
	o__Diaporthales	0	19	0	0
	k__Fungi	0	19	0	0
	g__Hymenoscyphus	0	19	0	0
	g__Microbotryum	0	19	0	0
	g__Typhula	0	19	0	0
	g__Tremella	0	19	0	0
	c__Sordariomycetes	0	19	0	0
	g__Conocybe	0	19	0	0
	o__Helotiales	0	19	0	0
	o__Chaetothyriales	0	18	0	0
	g__Colletotrichum	0	18	0	0
	o__Sordariales	0	18	0	0
	f__Ceratobasidiaceae	0	18	0	0
	g__Penicillium	0	18	0	0
	p__Ascomycota	0	18	0	0
	o__Pleosporales	0	18	0	0
	g__Microcera	0	18	0	0
	k__Fungi	0	18	0	0
	k__Fungi	0	17	0	0
	f__Pyronemataceae	0	17	0	0
	f__Tremellales_fam_Incertae_sedis	0	17	0	0
	g__Pluteus	0	17	0	0
	f__Tremellales_fam_Incertae_sedis	0	17	0	0
	g__Xylaria	0	17	0	0
	k__Fungi	0	17	0	0
	k__Fungi	0	17	0	0
	o__Pleosporales	0	17	0	0
	g__Exophiala	0	17	0	0
	c__Sordariomycetes	0	16	0	0
	o__Agaricales	0	16	0	0
	o__Hypocreales	0	16	0	0
	f__Leptosphaeriaceae	0	16	0	0
	f__Tricholomataceae	0	16	0	0
	g__Alternaria	0	16	0	0
	o__Pleosporales	0	16	0	0
	o__Pleosporales	0	16	0	0
	g__Lopadostoma	0	16	0	0
	p__Ascomycota	0	15	0	0
	o__Pleosporales	0	15	0	0
	k__Fungi	0	15	0	0
	f__Cystobasidiaceae	0	15	0	0
	g__Yunzhangia	0	15	0	0
	o__Hypocreales	0	15	0	0
	c__Dothideomycetes	0	15	0	0
	g__Venturia	0	15	0	0
	g__Alternaria	0	15	0	0
	g__Golovinomyces	0	15	0	0
	k__Fungi	0	15	0	0
	k__Fungi	0	14	0	0
	f__Tubeufiaceae	0	14	0	0
	g__Ceratobasidium	0	14	0	0
	p__Ascomycota	0	14	0	0
	f__Nectriaceae	0	14	0	0
	k__Fungi	0	13	0	0
	f__Lasiosphaeriaceae	0	13	0	0
	o__Diaporthales	0	13	0	0
	f__Sporormiaceae	0	13	0	0
	f__Tremellales_fam_Incertae_sedis	0	13	0	0
	k__Fungi	0	13	0	0
	c__Dothideomycetes	0	13	0	0
	o__Dothideales	0	13	0	0
	f__Magnaporthaceae	0	13	0	0
	f__Bionectriaceae	0	13	0	0
	o__Helotiales	0	13	0	0
	g__Teichospora	0	12	0	0
	o__Helotiales	0	12	0	0
	o__Pleosporales	0	12	0	0
	k__Fungi	0	12	0	0
	k__Fungi	0	12	0	0
	o__Lecanorales	0	12	0	0
	g__Ophiognomonia	0	12	0	0
	o__Helotiales	0	12	0	0
	g__Valsaria	0	12	0	0
	g__Chrysozyma	0	12	0	0
	k__Fungi	0	11	0	0
	g__Mycena	0	11	0	0
	c__Dothideomycetes	0	11	0	0
	g__Rhizophydium	0	10	0	0
	g__Acremonium	0	10	0	0
	k__Fungi	0	10	0	0
	o__Pleosporales	0	10	0	0
	g__Phialocephala	0	10	0	0
	p__Ascomycota	0	10	0	0
	g__Ustilentyloma	0	10	0	0
	g__Ascosphaera	0	9	0	0
	g__Bensingtonia	0	9	0	0
	o__Cystofilobasidiales	0	9	0	0
	o__Capnodiales	0	9	0	0
	k__Fungi	0	9	0	0
	f__Phaeosphaeriaceae	0	9	0	0
	g__Auxarthron	0	9	0	0
	g__Conocybe	0	9	0	0
	f__Ceratobasidiaceae	0	9	0	0
	o__Capnodiales	0	9	0	0
	o__Diaporthales	0	9	0	0
	g__Taphrina	0	9	0	0
	g__Shiraia	0	9	0	0
	p__Ascomycota	0	8	0	0
	o__Lecanorales	0	8	0	0
	o__Capnodiales	0	8	0	0
	o__Helotiales	0	8	0	0
	p__Ascomycota	0	8	0	0
	k__Fungi	0	8	0	0
	f__Pleosporaceae	0	8	0	0
	f__Psathyrellaceae	0	8	0	0
	f__Helotiales_fam_Incertae_sedis	0	8	0	0
	o__Capnodiales	0	8	0	0
	g__Acarospora	0	8	0	0
	c__Tremellomycetes	0	8	0	0
	f__Herpotrichiellaceae	0	8	0	0
	g__Tilletia	0	8	0	0
	g__Rhizophydium	0	8	0	0
	k__Fungi	0	8	0	0
	g__Phaeoacremonium	0	8	0	0
	g__Penicillium	0	7	0	0
	o__Chaetothyriales	0	7	0	0
	g__Candelariella	0	7	0	0
	g__Tremella	0	7	0	0
	c__Leotiomycetes	0	7	0	0
	k__Fungi	0	7	0	0
	f__Orbiliaceae	0	7	0	0
	k__Fungi	0	7	0	0
	k__Fungi	0	7	0	0
	o__Pleosporales	0	7	0	0
	g__Caloplaca	0	7	0	0
	k__Fungi	0	7	0	0
	g__Alternaria	0	7	0	0
	g__Fusarium	0	7	0	0
	o__Pleosporales	0	6	0	0
	c__Lecanoromycetes	0	6	0	0
	g__Kabatiella	0	6	0	0
	o__Pleosporales	0	6	0	0
	g__Cryptococcus	0	6	0	0
	k__Fungi	0	6	0	0
	k__Fungi	0	6	0	0
	k__Fungi	0	6	0	0
	g__Fibulobasidium	0	6	0	0
	p__Ascomycota	0	6	0	0
	g__Alternaria	0	6	0	0
	f__Lophiostomataceae	0	6	0	0
	g__Aspergillus	0	6	0	0
	o__Helotiales	0	5	0	0
	g__Melampsora	0	5	0	0
	g__Skeletocutis	0	5	0	0
	o__Capnodiales	0	5	0	0
	g__Microbotryum	0	5	0	0
	c__Sordariomycetes	0	5	0	0
	p__Ascomycota	0	5	0	0
	g__Septobasidium	0	5	0	0
	k__Fungi	0	5	0	0
	g__Kondoa	0	5	0	0
	g__Exobasidium	0	5	0	0
	f__Strophariaceae	0	5	0	0
	k__Fungi	0	5	0	0
	k__Fungi	0	4	0	0
	c__Dothideomycetes	0	4	0	0
	k__Fungi	0	4	0	0
	c__Sordariomycetes	0	4	0	0
	c__Dothideomycetes	0	4	0	0
	f__Herpotrichiellaceae	0	4	0	0
	g__Psathyrella	0	4	0	0
	g__Alternaria	0	4	0	0
	k__Fungi	0	4	0	0
	f__Elsinoaceae	0	4	0	0
	g__Kockovaella	0	4	0	0
	k__Fungi	0	4	0	0
	g__Cladosporium	0	3	0	0
	k__Fungi	0	3	0	0
	c__Agaricomycetes	0	3	0	0
	k__Fungi	0	3	0	0
	k__Fungi	0	3	0	0
	g__Rhodotorula	0	0	3279	0
	g__Mucor	0	0	1730	0
	g__Colletotrichum	0	0	408	0
	k__Fungi	0	0	389	0
	g__Mucor	0	0	252	0
	g__Phaeophyscia	0	0	243	0
	f__Microascaceae	0	0	225	0
	o__Hypocreales	0	0	216	0
	o__Pleosporales	0	0	205	0
	g__Hyphodontia	0	0	198	0
	g__Exobasidium	0	0	154	0
	g__Aspergillus	0	0	131	0
	g__Agaricus	0	0	122	0
	g__Malbranchea	0	0	107	0
	o__Pleosporales	0	0	90	0
	k__Fungi	0	0	80	0
	f__Hypocreales_fam_Incertae_sedis	0	0	76	0
	g__Toxicocladosporium	0	0	74	0
	p__Ascomycota	0	0	73	0
	k__Fungi	0	0	71	0
	g__Aspergillus	0	0	69	0
	g__Aspergillus	0	0	66	0
	k__Fungi	0	0	63	0
	k__Fungi	0	0	63	0
	g__Oidiodendron	0	0	61	0
	f__Mycosphaerellaceae	0	0	60	0
	g__Cladosporium	0	0	59	0
	f__Sporormiaceae	0	0	59	0
	f__Hymenochaetaceae	0	0	54	0
	f__Nectriaceae	0	0	54	0
	g__Eutypa	0	0	53	0
	f__Nectriaceae	0	0	48	0
	g__Sistotremastrum	0	0	46	0
	g__Exobasidium	0	0	45	0
	g__Microascus	0	0	44	0
	g__Phanerochaete	0	0	43	0
	k__Fungi	0	0	43	0
	f__Corticiaceae	0	0	43	0
	g__Chrysosporium	0	0	42	0
	k__Fungi	0	0	41	0
	k__Fungi	0	0	40	0
	g__Inonotus	0	0	39	0
	g__Oidiodendron	0	0	39	0
	f__Cystobasidiaceae	0	0	38	0
	g__Mycena	0	0	35	0
	o__Capnodiales	0	0	34	0
	f__Ophiostomataceae	0	0	34	0
	f__Pleosporaceae	0	0	33	0
	o__Pleosporales	0	0	33	0
	f__Corticiaceae	0	0	32	0
	f__Stereaceae	0	0	31	0
	k__Fungi	0	0	31	0
	g__Psathyrella	0	0	31	0
	g__Antrodia	0	0	30	0
	p__Ascomycota	0	0	30	0
	o__Capnodiales	0	0	30	0
	g__Alternaria	0	0	30	0
	g__Arthrinium	0	0	29	0
	o__Diaporthales	0	0	29	0
	c__Agaricomycetes	0	0	28	0
	f__Valsaceae	0	0	25	0
	k__Fungi	0	0	25	0
	f__Meruliaceae	0	0	25	0
	g__Simplicillium	0	0	24	0
	k__Fungi	0	0	24	0
	o__Pleosporales	0	0	24	0
	k__Fungi	0	0	23	0
	p__Ascomycota	0	0	23	0
	c__Agaricomycetes	0	0	23	0
	p__Ascomycota	0	0	22	0
	c__Agaricomycetes	0	0	22	0
	f__Microascaceae	0	0	22	0
	f__Niaceae	0	0	22	0
	g__Phaeosphaeria	0	0	22	0
	f__Pleosporaceae	0	0	22	0
	f__Trichosporonaceae	0	0	21	0
	c__Cystobasidiomycetes	0	0	21	0
	f__Pleosporaceae	0	0	21	0
	g__Schizophyllum	0	0	20	0
	c__Dothideomycetes	0	0	20	0
	g__Gloeophyllum	0	0	20	0
	k__Fungi	0	0	19	0
	f__Corticiaceae	0	0	19	0
	g__Acremonium	0	0	19	0
	g__Coprinopsis	0	0	19	0
	f__Orbiliaceae	0	0	18	0
	c__Dothideomycetes	0	0	18	0
	f__Nectriaceae	0	0	18	0
	f__Hypocreales_fam_Incertae_sedis	0	0	18	0
	g__Oidiodendron	0	0	17	0
	f__Ceratobasidiaceae	0	0	17	0
	f__Strophariaceae	0	0	17	0
	f__Niaceae	0	0	17	0
	f__Tremellales_fam_Incertae_sedis	0	0	17	0
	g__Hyphodontia	0	0	17	0
	g__Glyphium	0	0	16	0
	g__Fellomyces	0	0	16	0
	o__Hypocreales	0	0	16	0
	g__Mortierella	0	0	16	0
	k__Fungi	0	0	16	0
	o__Pleosporales	0	0	16	0
	g__Acremonium	0	0	16	0
	o__Cantharellales	0	0	16	0
	k__Fungi	0	0	16	0
	o__Pezizales	0	0	15	0
	o__Agaricales	0	0	15	0
	f__Phanerochaetaceae	0	0	15	0
	f__Teratosphaeriaceae	0	0	15	0
	g__Talaromyces	0	0	15	0
	f__Boletaceae	0	0	15	0
	f__Amphisphaeriaceae	0	0	14	0
	f__Tremellales_fam_Incertae_sedis	0	0	13	0
	p__Ascomycota	0	0	13	0
	g__Genolevuria	0	0	13	0
	g__Phlebia	0	0	13	0
	k__Fungi	0	0	13	0
	g__Fellomyces	0	0	13	0
	g__Fistulina	0	0	13	0
	f__Valsaceae	0	0	13	0
	g__Stereum	0	0	13	0
	o__Pleosporales	0	0	13	0
	k__Fungi	0	0	13	0
	g__Fibulobasidium	0	0	13	0
	g__Entoloma	0	0	13	0
	f__Corticiaceae	0	0	13	0
	o__Agaricales	0	0	13	0
	o__Helotiales	0	0	13	0
	o__Pleosporales	0	0	13	0
	o__Helotiales	0	0	12	0
	c__Agaricomycetes	0	0	12	0
	k__Fungi	0	0	12	0
	g__Kondoa	0	0	12	0
	g__Mortierella	0	0	12	0
	g__Acremonium	0	0	12	0
	f__Niaceae	0	0	12	0
	k__Fungi	0	0	11	0
	f__Polyporaceae	0	0	11	0
	k__Fungi	0	0	11	0
	g__Kondoa	0	0	11	0
	g__Arthrographis	0	0	11	0
	g__Penicillium	0	0	11	0
	k__Fungi	0	0	10	0
	o__Pleosporales	0	0	10	0
	g__Cryptococcus	0	0	10	0
	g__Colletotrichum	0	0	10	0
	c__Dothideomycetes	0	0	10	0
	o__Cantharellales	0	0	10	0
	g__Marasmius	0	0	10	0
	g__Ceratobasidium	0	0	10	0
	k__Fungi	0	0	9	0
	f__Helotiales_fam_Incertae_sedis	0	0	9	0
	k__Fungi	0	0	9	0
	g__Quambalaria	0	0	9	0
	g__Wallemia	0	0	9	0
	o__Pleosporales	0	0	9	0
	k__Fungi	0	0	9	0
	f__Tremellales_fam_Incertae_sedis	0	0	9	0
	o__Auriculariales	0	0	9	0
	f__Clavicipitaceae	0	0	9	0
	g__Coprinopsis	0	0	8	0
	k__Fungi	0	0	8	0
	f__Nectriaceae	0	0	8	0
	k__Fungi	0	0	8	0
	f__Teloschistaceae	0	0	8	0
	c__Dothideomycetes	0	0	7	0
	o__Helotiales	0	0	7	0
	g__Penicillium	0	0	7	0
	g__Auricularia	0	0	7	0
	g__Cladosporium	0	0	7	0
	p__Ascomycota	0	0	7	0
	f__Mycenaceae	0	0	7	0
	g__Tilletiopsis	0	0	7	0
	f__Lecanoraceae	0	0	6	0
	c__Sordariomycetes	0	0	6	0
	k__Fungi	0	0	6	0
	k__Fungi	0	0	6	0
	g__Penicillium	0	0	0	65724
	g__Tilletiopsis	0	0	0	20279
	g__Meira	0	0	0	2770
	g__Talaromyces	0	0	0	426
	g__Wallemia	0	0	0	341
	g__Penicillium	0	0	0	331
	g__Anthracocystis	0	0	0	327
	f__Ustilaginaceae	0	0	0	278
	g__Auricularia	0	0	0	191
	g__Penicillium	0	0	0	156
	g__Ganoderma	0	0	0	141
	o__Pleosporales	0	0	0	134
	o__Pleosporales	0	0	0	127
	f__Meruliaceae	0	0	0	126
	g__Podosphaera	0	0	0	117
	g__Rigidoporus	0	0	0	107
	o__Pleosporales	0	0	0	104
	g__Phanerochaete	0	0	0	91
	g__Stereum	0	0	0	88
	f__Pleosporaceae	0	0	0	87
	g__Agaricus	0	0	0	86
	k__Fungi	0	0	0	84
	k__Fungi	0	0	0	76
	g__Cutaneotrichosporon	0	0	0	75
	g__Psathyrella	0	0	0	70
	o__Pleosporales	0	0	0	69
	g__Peniophorella	0	0	0	66
	f__Ustilaginaceae	0	0	0	64
	g__Penicillium	0	0	0	59
	f__Peniophoraceae	0	0	0	57
	f__Meruliaceae	0	0	0	57
	g__Peniophorella	0	0	0	57
	g__Amanita	0	0	0	55
	g__Botryobasidium	0	0	0	54
	k__Fungi	0	0	0	53
	o__Helotiales	0	0	0	51
	g__Neopestalotiopsis	0	0	0	51
	o__Agaricales	0	0	0	49
	g__Marasmius	0	0	0	46
	g__Mycena	0	0	0	45
	f__Amphisphaeriaceae	0	0	0	42
	f__Ustilaginaceae	0	0	0	40
	k__Fungi	0	0	0	38
	g__Thecaphora	0	0	0	37
	g__Dentipellis	0	0	0	36
	c__Sordariomycetes	0	0	0	35
	g__Gloeocystidiellum	0	0	0	34
	f__Nectriaceae	0	0	0	34
	o__Lecanorales	0	0	0	34
	f__Peniophoraceae	0	0	0	34
	g__Penicillium	0	0	0	32
	f__Polyporaceae	0	0	0	32
	g__Radulidium	0	0	0	32
	g__Fellomyces	0	0	0	31
	f__Schizoporaceae	0	0	0	30
	c__Agaricomycetes	0	0	0	30
	f__Gnomoniaceae	0	0	0	30
	g__Backusella	0	0	0	29
	f__Meruliaceae	0	0	0	29
	g__Hyphodontia	0	0	0	29
	g__Pluteus	0	0	0	28
	k__Fungi	0	0	0	27
	g__Fibroporia	0	0	0	27
	k__Fungi	0	0	0	26
	f__Ceratobasidiaceae	0	0	0	26
	k__Fungi	0	0	0	26
	o__Chaetothyriales	0	0	0	26
	f__Mycenaceae	0	0	0	25
	o__Helotiales	0	0	0	25
	k__Fungi	0	0	0	25
	k__Fungi	0	0	0	25
	f__Psathyrellaceae	0	0	0	25
	g__Lyophyllum	0	0	0	25
	g__Auricularia	0	0	0	24
	g__Clitopilus	0	0	0	24
	f__Diatrypaceae	0	0	0	24
	o__Pleosporales	0	0	0	24
	o__Dothideales	0	0	0	24
	f__Polyporaceae	0	0	0	23
	k__Fungi	0	0	0	23
	f__Ceratobasidiaceae	0	0	0	23
	k__Fungi	0	0	0	22
	o__Tremellales	0	0	0	22
	g__Trichoderma	0	0	0	22
	k__Fungi	0	0	0	22
	c__Agaricomycetes	0	0	0	22
	g__Exidia	0	0	0	21
	c__Sordariomycetes	0	0	0	21
	k__Fungi	0	0	0	21
	f__Sporormiaceae	0	0	0	21
	f__Pucciniastraceae	0	0	0	20
	g__Coprinopsis	0	0	0	20
	f__Schizoporaceae	0	0	0	20
	f__Cystobasidiaceae	0	0	0	20
	g__Caliciopsis	0	0	0	20
	k__Fungi	0	0	0	20
	g__Thermomyces	0	0	0	20
	f__Pleurotaceae	0	0	0	20
	g__Polyporus	0	0	0	20
	f__Orbiliaceae	0	0	0	20
	f__Diaporthaceae	0	0	0	19
	p__Rozellomycota	0	0	0	19
	g__Inocybe	0	0	0	19
	g__Phyllactinia	0	0	0	19
	f__Pleosporaceae	0	0	0	18
	g__Erysiphe	0	0	0	18
	f__Meruliaceae	0	0	0	17
	g__Lactarius	0	0	0	17
	p__Ascomycota	0	0	0	17
	g__Hyphoderma	0	0	0	17
	f__Tremellales_fam_Incertae_sedis	0	0	0	17
	o__Pleosporales	0	0	0	17
	g__Ambispora	0	0	0	17
	k__Fungi	0	0	0	17
	g__Trechispora	0	0	0	17
	k__Fungi	0	0	0	17
	f__Lophiostomataceae	0	0	0	17
	f__Meruliaceae	0	0	0	16
	g__Mortierella	0	0	0	16
	f__Xylariaceae	0	0	0	16
	g__Mortierella	0	0	0	16
	g__Luellia	0	0	0	16
	g__Mycena	0	0	0	16
	f__Leptosphaeriaceae	0	0	0	16
	g__Agaricus	0	0	0	16
	k__Fungi	0	0	0	15
	g__Zymoseptoria	0	0	0	15
	g__Occultifur	0	0	0	15
	g__Mycena	0	0	0	15
	o__Agaricales	0	0	0	15
	g__Chrysosporium	0	0	0	15
	g__Amanita	0	0	0	14
	o__Sebacinales	0	0	0	14
	g__Pluteus	0	0	0	14
	g__Plagiostoma	0	0	0	14
	o__Trechisporales	0	0	0	14
	f__Lasiosphaeriaceae	0	0	0	14
	g__Arthrobotrys	0	0	0	14
	g__Colletotrichum	0	0	0	13
	g__Hymenoscyphus	0	0	0	13
	p__Ascomycota	0	0	0	13
	f__Cystobasidiaceae	0	0	0	13
	o__Agaricales	0	0	0	13
	g__Trametes	0	0	0	13
	k__Fungi	0	0	0	13
	g__Sporobolomyces	0	0	0	13
	f__Stictidaceae	0	0	0	13
	c__Agaricomycetes	0	0	0	13
	f__Schizoporaceae	0	0	0	13
	g__Pholiota	0	0	0	13
	g__Phanerochaete	0	0	0	13
	f__Meruliaceae	0	0	0	13
	f__Hydnaceae	0	0	0	13
	f__Hymenochaetaceae	0	0	0	12
	g__Leptosphaeria	0	0	0	12
	f__Strophariaceae	0	0	0	12
	k__Fungi	0	0	0	12
	f__Xylariaceae	0	0	0	12
	o__Helotiales	0	0	0	12
	k__Fungi	0	0	0	11
	g__Tilletia	0	0	0	11
	g__Leccinum	0	0	0	11
	g__Lactarius	0	0	0	11
	c__Sordariomycetes	0	0	0	11
	f__Ustilaginaceae	0	0	0	11
	o__Polyporales	0	0	0	11
	f__Psathyrellaceae	0	0	0	11
	o__Polyporales	0	0	0	11
	f__Amylocorticiaceae	0	0	0	11
	f__Leucosporidiaceae	0	0	0	11
	g__Agaricus	0	0	0	10
	f__Rhytismataceae	0	0	0	10
[truncated: 56 more rows]

## Sheet: Table S13
Table S14. Indicator phylotypes overrepresented on the different fruit types.
[truncated: 201 more rows]
